# Supplementary material for: Cell Surface Proteomic Map of HIV Infection Reveals Antagonism of Amino Acid Metabolism by Vpu and Nef
Source: Cell Host Microbe. 2015 Oct 14;18(4):409–23. doi: 10.1016/j.chom.2015.09.003 (PMC4608997; doi:10.1016/j.chom.2015.09.003)
Supplement: Table S1. Interactive Spreadsheet of All TMT Time Course Data, Related to Figure 1 — Interactive spreadsheet enabling generation of temporal profiles of plasma membrane protein expression for any quantitated genes of interest (“Gene search and plots” worksheet). Instructions are included in the spreadsheet. The complete (unfiltered) TMT time course dataset from which plots are generated is included (“Complete TMT timecourse data” worksheet). Protein abundance is depicted on a color scale (red = downregulated; green = upregulated). The numbers of unique peptides, peptides, and peptide spectral matches are shown for each protein, along with ratio counts and variability for each TMT condition. [file mmc2.xlsx]

## Sheet: Complete TMT timecourse data
Gene name	Accession	Protein name	Description	GOCC	GOCC summary	# AAs	MW [kDa]	6 h	24 h	48 h	72 h	RTi	UniPeps	Peps	PSMs	6 h Count	6 h Var%	24 h Count	24 h Var%	48 h Count	48 h Var%	72 h Count	72 h Var%	RTi Count	RTi Var%
AAAS	H3BU82		Aladin (Fragment) OS=Homo sapiens GN=AAAS PE=2 SV=1 - [H3BU82_HUMAN]		--	358	38.5	1.904	1.988	1.707	0.849	0.88	1	1	2	2	125.3	2	165.1	2	3.5	2	84.8	2	39.6
AARS	P49588	Alanine--tRNA ligase, cytoplasmic	Alanine--tRNA ligase, cytoplasmic OS=Homo sapiens GN=AARS PE=1 SV=2 - [SYAC_HUMAN]	cell part;cytoplasmic part;cytosol;intracellular part	Other	968	106.7	1.002	0.709	0.455	0.309	0.768	1	1	1	1	NaN	1	NaN	1	NaN	1	NaN	1	NaN
AARS2	Q5JTZ9	Alanine--tRNA ligase, mitochondrial	Alanine--tRNA ligase, mitochondrial OS=Homo sapiens GN=AARS2 PE=1 SV=1 - [SYAM_HUMAN]	cell part;cytoplasmic part;intracellular membrane-bounded organelle;intracellular organelle;intracellular part;membrane-bounded organelle;mitochondrion;organelle	Other	985	107.3	0.731	0.573	1.423	0.87	0.967	1	1	2	2	210	2	102.6	2	73.9	2	310.4	2	35.8
ABCB10	Q9NRK6	ATP-binding cassette sub-family B member 10, mitochondrial	ATP-binding cassette sub-family B member 10, mitochondrial OS=Homo sapiens GN=ABCB10 PE=1 SV=2 - [ABCBA_HUMAN]	cell part;cytoplasmic part;integral to membrane;integral to mitochondrial membrane;integral to organelle membrane;intracellular organelle part;intracellular part;intrinsic to membrane;intrinsic to organelle membrane;membrane;membrane part;mitochondrial inner membrane;mitochondrial membrane;mitochondrial membrane part;mitochondrial part;organelle inner membrane;organelle membrane;organelle part	Mem	738	79.1	1.123	1.202	0.95	0.936	0.77	4	4	4	4	22.7	4	25.6	4	16.4	4	21.2	4	9.4
ABCB7	B4DGL8		ATP-binding cassette sub-family B member 7, mitochondrial (Fragment) OS=Homo sapiens GN=ABCB7 PE=2 SV=1 - [B4DGL8_HUMAN]	cell part;cytoplasmic part;integral to membrane;intracellular membrane-bounded organelle;intracellular organelle;intracellular part;intrinsic to membrane;membrane part;membrane-bounded organelle;mitochondrion;organelle	Mem	702	77.1	0.707	1.485	1.28	2.82	0.575	2	2	2	2	10.3	2	21	2	43.8	2	41.9	2	95.9
ABCC1	P33527	Multidrug resistance-associated protein 1	Multidrug resistance-associated protein 1 OS=Homo sapiens GN=ABCC1 PE=1 SV=3 - [MRP1_HUMAN]	cell part;cytoplasmic part;Golgi apparatus;integral to membrane;integral to plasma membrane;intracellular membrane-bounded organelle;intracellular organelle;intracellular part;intrinsic to membrane;intrinsic to plasma membrane;membrane part;membrane-bounded organelle;nucleus;organelle;plasma membrane part	PM	1531	171.5	0.926	0.753	0.681	0.69	0.965	43	43	191	184	22.3	184	19.6	184	21.2	184	19.1	184	17.4
ABCC1	I3L2H9		Multidrug resistance-associated protein 1 (Fragment) OS=Homo sapiens GN=ABCC1 PE=2 SV=1 - [I3L2H9_HUMAN]		--	22	2.5	1.72	1.487	1.288	0.824	0.993	1	1	2	2	17	2	10.3	2	10.3	2	13.6	2	16.3
ABCC4	O15439	Multidrug resistance-associated protein 4	Multidrug resistance-associated protein 4 OS=Homo sapiens GN=ABCC4 PE=1 SV=3 - [MRP4_HUMAN]	cell part;cytoplasmic part;cytoplasmic vesicle membrane;cytoplasmic vesicle part;integral to membrane;intracellular organelle part;intracellular part;intrinsic to membrane;membrane;membrane part;organelle membrane;organelle part;plasma membrane;platelet dense granule membrane;secretory granule membrane;vesicle membrane	PM	1325	149.4	0.912	0.9	0.691	0.596	0.823	31	31	87	86	21.7	86	19.7	86	16	86	25.1	86	16.8
ABCC5	Q86UX3		ATP-binding cassette C5 splicing variant A OS=Homo sapiens GN=ABCC5 PE=2 SV=1 - [Q86UX3_HUMAN]	cell part;integral to membrane;intrinsic to membrane;membrane part	ShG	1394	155.6	0.982	1.563	1.261	0.958	1.027	21	21	31	30	15	30	16.1	30	27.9	30	26.2	30	18.3
ABCD3	P28288	ATP-binding cassette sub-family D member 3	ATP-binding cassette sub-family D member 3 OS=Homo sapiens GN=ABCD3 PE=1 SV=1 - [ABCD3_HUMAN]	cell part;cytoplasmic part;cytosol;integral to membrane;intracellular membrane-bounded organelle;intracellular organelle;intracellular organelle lumen;intracellular organelle part;intracellular part;intrinsic to membrane;membrane;membrane part;membrane-bounded organelle;membrane-enclosed lumen;microbody;microbody lumen;microbody membrane;microbody part;mitochondrial inner membrane;mitochondrial m…	Mem	659	75.4	1.619	1.611	1.486	1.516	1.717	2	2	3	3	73.4	3	7.7	3	5.2	3	16.5	3	5.6
ABCE1	P61221	ATP-binding cassette sub-family E member 1	ATP-binding cassette sub-family E member 1 OS=Homo sapiens GN=ABCE1 PE=1 SV=1 - [ABCE1_HUMAN]	cell part;cytoplasmic part;intracellular membrane-bounded organelle;intracellular organelle;intracellular part;membrane-bounded organelle;mitochondrion;organelle	Other	599	67.3	0.934	0.992	0.85	0.957	1.102	6	6	7	7	13.4	7	15.6	7	23.9	7	19.7	7	4.8
ABCF1	Q5STZ7		ATP-binding cassette sub-family F member 1 OS=Homo sapiens GN=ABCF1 PE=2 SV=2 - [Q5STZ7_HUMAN]		--	238	27.2	0.961	1.184	0.877	0.641	1.453	1	1	1	1	NaN	1	NaN	1	NaN	1	NaN	1	NaN
ABCF3	Q9NUQ8	ATP-binding cassette sub-family F member 3	ATP-binding cassette sub-family F member 3 OS=Homo sapiens GN=ABCF3 PE=1 SV=2 - [ABCF3_HUMAN]		--	709	79.7	0.996	1.682	1.264	0.565	1.561	2	2	2	2	1	2	40.6	2	60.4	2	21.7	2	18.1
ABHD12	Q8N2K0	Monoacylglycerol lipase ABHD12	Monoacylglycerol lipase ABHD12 OS=Homo sapiens GN=ABHD12 PE=1 SV=2 - [ABD12_HUMAN]	cell part;integral to membrane;intrinsic to membrane;membrane part	ShG	398	45.1	1.144	1.39	2.827	3.347	0.732	4	4	5	5	20.7	5	64.5	5	33.7	5	50.1	5	27.9
ABHD17B	Q5VST6	Alpha/beta hydrolase domain-containing protein 17B	Alpha/beta hydrolase domain-containing protein 17B OS=Homo sapiens GN=ABHD17B PE=2 SV=1 - [AB17B_HUMAN]	extracellular region	XC	288	32.2	0.777	0.497	0.382	0.723	1.365	1	1	1	1	NaN	1	NaN	1	NaN	1	NaN	1	NaN
ACAA1	B4E072		3-ketoacyl-CoA thiolase, peroxisomal OS=Homo sapiens GN=ACAA1 PE=2 SV=1 - [B4E072_HUMAN]		--	126	13.5	0.928	0.644	1.282	1.639	0.786	2	2	2	2	34.1	2	15	2	20.9	2	23	2	0.7
ACAA2	P42765	3-ketoacyl-CoA thiolase, mitochondrial	3-ketoacyl-CoA thiolase, mitochondrial OS=Homo sapiens GN=ACAA2 PE=1 SV=2 - [THIM_HUMAN]	cell part;cytoplasmic part;intracellular membrane-bounded organelle;intracellular organelle;intracellular organelle part;intracellular part;membrane;membrane-bounded organelle;mitochondrial inner membrane;mitochondrial membrane;mitochondrial part;mitochondrion;organelle;organelle inner membrane;organelle membrane;organelle part	Mem	397	41.9	0.975	1.558	1.396	1.781	1.329	3	3	5	5	12	5	31.1	5	16	5	68.3	5	78.6
ACACA	Q13085	Acetyl-CoA carboxylase 1;Biotin carboxylase	Acetyl-CoA carboxylase 1 OS=Homo sapiens GN=ACACA PE=1 SV=2 - [ACACA_HUMAN]	cell part;cytoplasmic part;cytosol;intracellular membrane-bounded organelle;intracellular organelle;intracellular part;membrane-bounded organelle;mitochondrion;organelle	Other	2346	265.4	0.996	0.776	0.601	0.587	0.778	74	86	686	508	17.7	509	27.6	509	26.1	509	27	509	17.4
ACACB	F8W8T8		Acetyl-CoA carboxylase 2 OS=Homo sapiens GN=ACACB PE=2 SV=1 - [F8W8T8_HUMAN]	cell part;cytoplasm;intracellular part	Other	2388	267.9	0.733	0.793	0.643	0.698	0.903	1	13	138	1	NaN	1	NaN	1	NaN	1	NaN	1	NaN
ACADM	B4DJE7		Medium-chain-specific acyl-CoA dehydrogenase, mitochondrial OS=Homo sapiens GN=ACADM PE=2 SV=1 - [B4DJE7_HUMAN]	cell part;cytoplasmic part;intracellular membrane-bounded organelle;intracellular organelle;intracellular part;membrane-bounded organelle;mitochondrion;organelle	Other	232	25.6	0.981	1.581	1.837	2.135	1.202	5	5	6	6	17.1	6	21.6	6	40.8	6	57.2	6	12.4
ACADSB	H0Y6T4		Short/branched chain-specific acyl-CoA dehydrogenase, mitochondrial (Fragment) OS=Homo sapiens GN=ACADSB PE=4 SV=1 - [H0Y6T4_HUMAN]		--	171	18.9	0.725	1.797	2.514	3.091	1.33	1	1	2	1	NaN	1	NaN	1	NaN	1	NaN	1	NaN
ACADVL	P49748	Very long-chain specific acyl-CoA dehydrogenase, mitochondrial	Very long-chain specific acyl-CoA dehydrogenase, mitochondrial OS=Homo sapiens GN=ACADVL PE=1 SV=1 - [ACADV_HUMAN]	cell part;cytoplasmic part;intracellular non-membrane-bounded organelle;intracellular organelle;intracellular organelle part;intracellular part;membrane;mitochondrial inner membrane;mitochondrial membrane;mitochondrial nucleoid;mitochondrial part;non-membrane-bounded organelle;nucleoid;organelle;organelle inner membrane;organelle membrane;organelle part	Mem	655	70.3	0.7	1.222	2.087	2.332	1.517	2	2	2	2	133.4	2	43.5	2	18.2	2	33.7	2	9.7
ACAP1	Q15027	Arf-GAP with coiled-coil, ANK repeat and PH domain-containing protein 1	Arf-GAP with coiled-coil, ANK repeat and PH domain-containing protein 1 OS=Homo sapiens GN=ACAP1 PE=1 SV=1 - [ACAP1_HUMAN]		--	740	81.5	0.903	0.575	0.564	0.606	1.529	3	3	4	4	15.3	4	78.4	4	97.3	4	77.8	4	62.7
ACAT1	P24752	Acetyl-CoA acetyltransferase, mitochondrial	Acetyl-CoA acetyltransferase, mitochondrial OS=Homo sapiens GN=ACAT1 PE=1 SV=1 - [THIL_HUMAN]	cell part;cytoplasmic part;intracellular organelle lumen;intracellular organelle part;intracellular part;membrane;membrane-enclosed lumen;mitochondrial inner membrane;mitochondrial matrix;mitochondrial membrane;mitochondrial part;organelle inner membrane;organelle lumen;organelle membrane;organelle part	Mem	427	45.2	0.934	0.984	1.445	1.696	0.498	6	6	7	7	13.4	7	12.6	7	23.5	7	42.4	7	18.4
ACAT2	Q9BWD1	Acetyl-CoA acetyltransferase, cytosolic	Acetyl-CoA acetyltransferase, cytosolic OS=Homo sapiens GN=ACAT2 PE=1 SV=2 - [THIC_HUMAN]	cell part;cytoplasmic part;intracellular membrane-bounded organelle;intracellular non-membrane-bounded organelle;intracellular organelle;intracellular organelle part;intracellular part;membrane-bounded organelle;mitochondrion;non-membrane-bounded organelle;nuclear part;nucleolus;organelle;organelle part	Other	397	41.3	0.801	0.951	0.917	0.733	1.287	3	3	3	3	0.6	3	21.9	3	28.7	3	18.1	3	1.7
ACBD3	Q9H3P7	Golgi resident protein GCP60	Golgi resident protein GCP60 OS=Homo sapiens GN=ACBD3 PE=1 SV=4 - [GCP60_HUMAN]	cell part;cytoplasmic part;Golgi apparatus;Golgi apparatus part;Golgi membrane;integral to membrane;intracellular membrane-bounded organelle;intracellular organelle;intracellular organelle part;intracellular part;intrinsic to membrane;membrane;membrane part;membrane-bounded organelle;mitochondrion;organelle;organelle membrane;organelle part	Mem	528	60.6	1.108	0.936	2.625	3.513	0.626	1	1	1	1	NaN	1	NaN	1	NaN	1	NaN	1	NaN
ACIN1	S4R3H4		Apoptotic chromatin condensation inducer in the nucleus OS=Homo sapiens GN=ACIN1 PE=4 SV=1 - [S4R3H4_HUMAN]		--	1283	145.4	0.994	0.614	1.936	0.942	0.688	1	1	1	1	NaN	1	NaN	1	NaN	1	NaN	1	NaN
ACLY	P53396	ATP-citrate synthase	ATP-citrate synthase OS=Homo sapiens GN=ACLY PE=1 SV=3 - [ACLY_HUMAN]	cell part;citrate lyase complex;cytoplasmic part;cytosol;intracellular membrane-bounded organelle;intracellular organelle;intracellular part;macromolecular complex;membrane;membrane-bounded organelle;mitochondrion;nucleus;organelle;plasma membrane;protein complex	PM	1101	120.8	1.241	0.77	0.564	1.067	0.939	3	3	3	3	30.8	3	20.2	3	9.8	3	10	3	1.2
ACO2	Q99798	Aconitate hydratase, mitochondrial	Aconitate hydratase, mitochondrial OS=Homo sapiens GN=ACO2 PE=1 SV=2 - [ACON_HUMAN]	cell part;cytoplasmic part;intracellular membrane-bounded organelle;intracellular organelle;intracellular organelle lumen;intracellular organelle part;intracellular part;membrane-bounded organelle;membrane-enclosed lumen;mitochondrial matrix;mitochondrial part;nucleus;organelle;organelle lumen;organelle part	Other	780	85.4	0.784	0.95	1.552	1.499	0.716	5	5	6	6	36.2	6	36.2	6	75.4	6	126.6	6	45.5
ACOT7	B4DUX0		Cytosolic acyl coenzyme A thioester hydrolase OS=Homo sapiens GN=ACOT7 PE=2 SV=1 - [B4DUX0_HUMAN]	cell body;cell part;cell projection;cytoplasmic part;cytosol;intracellular part;neuron projection	Other	265	29.6	0.813	0.47	0.458	0.476	0.702	1	1	1	1	NaN	1	NaN	1	NaN	1	NaN	1	NaN
ACOT8	H7C5A7		Acyl-coenzyme A thioesterase 8 (Fragment) OS=Homo sapiens GN=ACOT8 PE=4 SV=1 - [H7C5A7_HUMAN]		--	209	23.4	1.213	1.277	1.307	1.81	1.525	2	2	2	2	20.2	2	36.4	2	28.6	2	26.2	2	53.2
ACOX1	Q15067	Peroxisomal acyl-coenzyme A oxidase 1	Peroxisomal acyl-coenzyme A oxidase 1 OS=Homo sapiens GN=ACOX1 PE=1 SV=3 - [ACOX1_HUMAN]	cell part;cytoplasmic part;intracellular membrane-bounded organelle;intracellular organelle;intracellular organelle lumen;intracellular organelle part;intracellular part;membrane;membrane-bounded organelle;membrane-enclosed lumen;microbody;microbody lumen;microbody membrane;microbody part;mitochondrion;organelle;organelle lumen;organelle membrane;organelle part;peroxisomal matrix;peroxisomal memb…	Mem	660	74.4	0.802	0.654	2.307	2.521	0.53	4	4	6	6	70	6	22.6	6	36.1	6	22.1	6	47.2
ACP1	P24666	Low molecular weight phosphotyrosine protein phosphatase	Low molecular weight phosphotyrosine protein phosphatase OS=Homo sapiens GN=ACP1 PE=1 SV=3 - [PPAC_HUMAN]	cell part;cell projection;cytoplasm;internal side of plasma membrane;intracellular membrane-bounded organelle;intracellular organelle;intracellular part;membrane part;membrane-bounded organelle;neuron projection;nucleus;organelle;plasma membrane part	PM	158	18	1.116	1.342	1.395	1.478	0.836	2	2	2	2	49.7	2	128	2	43.2	2	35.6	2	5.1
ACP2	B7Z7D2		Lysosomal acid phosphatase OS=Homo sapiens GN=ACP2 PE=2 SV=1 - [B7Z7D2_HUMAN]		--	391	44.5	0.655	2.145	4.891	4.471	1.561	1	1	1	1	NaN	1	NaN	1	NaN	1	NaN	1	NaN
ACPL2	B7Z4T2		Acid phosphatase-like protein 2 OS=Homo sapiens GN=ACPL2 PE=2 SV=1 - [B7Z4T2_HUMAN]		--	442	51	0.409	0.857	1.544	1.826	0.248	1	1	1	1	NaN	1	NaN	1	NaN	1	NaN	1	NaN
ACSF3	F5H5A1		Acyl-CoA synthetase family member 3, mitochondrial OS=Homo sapiens GN=ACSF3 PE=2 SV=1 - [F5H5A1_HUMAN]	cell part;cytoplasmic part;intracellular membrane-bounded organelle;intracellular organelle;intracellular part;membrane-bounded organelle;mitochondrion;organelle	Other	311	35.1	2.525	2.295	2.978	2.871	1.877	2	2	2	2	238.8	2	595.5	2	867	2	1524	2	259.4
ACSL3	O95573	Long-chain-fatty-acid--CoA ligase 3	Long-chain-fatty-acid--CoA ligase 3 OS=Homo sapiens GN=ACSL3 PE=1 SV=3 - [ACSL3_HUMAN]	cell part;cytoplasmic part;endoplasmic reticulum;endoplasmic reticulum membrane;endoplasmic reticulum part;Golgi apparatus;integral to membrane;intracellular membrane-bounded organelle;intracellular organelle;intracellular organelle part;intracellular part;intrinsic to membrane;lipid particle;membrane;membrane part;membrane-bounded organelle;microbody;microbody membrane;microbody part;mitochondri…	Mem	720	80.4	1.081	0.889	1.327	1.823	0.973	6	7	8	7	19.6	7	27.1	7	59.5	7	56.3	7	42
ACSL4	O60488	Long-chain-fatty-acid--CoA ligase 4	Long-chain-fatty-acid--CoA ligase 4 OS=Homo sapiens GN=ACSL4 PE=1 SV=2 - [ACSL4_HUMAN]	cell body;cell part;cytoplasmic part;endoplasmic reticulum membrane;endoplasmic reticulum part;integral to membrane;intracellular membrane-bounded organelle;intracellular organelle;intracellular organelle part;intracellular part;intrinsic to membrane;lipid particle;membrane;membrane part;membrane-bounded organelle;microbody;microbody membrane;microbody part;mitochondrial membrane;mitochondrial ou…	Mem	711	79.1	0.857	0.789	0.769	1.01	1.235	3	4	5	4	32.8	4	75.8	4	31.2	4	55.1	4	64.7
ACSL5	Q9ULC5	Long-chain-fatty-acid--CoA ligase 5	Long-chain-fatty-acid--CoA ligase 5 OS=Homo sapiens GN=ACSL5 PE=1 SV=1 - [ACSL5_HUMAN]	cell part;cytoplasmic part;endoplasmic reticulum;endoplasmic reticulum membrane;endoplasmic reticulum part;integral to membrane;intracellular membrane-bounded organelle;intracellular organelle;intracellular organelle part;intracellular part;intrinsic to membrane;membrane;membrane part;membrane-bounded organelle;mitochondrial inner membrane;mitochondrial membrane;mitochondrial outer membrane;mitoc…	Mem	683	75.9	1.242	1.885	2.607	3.598	1.575	2	2	2	2	134	2	47.1	2	59	2	9.3	2	133
ACTB	P60709	Actin, cytoplasmic 1;Actin, cytoplasmic 1, N-terminally processed	Actin, cytoplasmic 1 OS=Homo sapiens GN=ACTB PE=1 SV=1 - [ACTB_HUMAN]	axon;cell cortex part;cell part;cell projection;cortical cytoskeleton;cytoplasmic part;cytoskeletal part;cytoskeleton;cytosol;extracellular membrane-bounded organelle;extracellular organelle;extracellular region part;extracellular vesicular exosome;H4/H2A histone acetyltransferase complex;histone acetyltransferase complex;histone methyltransferase complex;intracellular non-membrane-bounded organe…	XC	375	41.7	0.99	0.692	0.54	0.691	1.049	5	12	50	15	4.7	15	15.8	15	18	15	19.3	15	31.8
ACTG2	P63267	Actin, gamma-enteric smooth muscle	Actin, gamma-enteric smooth muscle OS=Homo sapiens GN=ACTG2 PE=1 SV=1 - [ACTH_HUMAN]	cell part;cell periphery;cytoplasmic part;cytoskeleton;cytosol;intracellular non-membrane-bounded organelle;intracellular organelle;intracellular part;non-membrane-bounded organelle;organelle	Other	376	41.8	1.052	0.737	0.705	0.741	1.109	1	8	38	3	8.1	3	5.9	3	4.2	3	4	3	12.6
ACTN1	H9KV75		Alpha-actinin-1 OS=Homo sapiens GN=ACTN1 PE=2 SV=1 - [H9KV75_HUMAN]		--	822	94.8	2.453	2.375	1.431	1.906	1.5	1	3	4	1	NaN	1	NaN	1	NaN	1	NaN	1	NaN
ACTN4	O43707	Alpha-actinin-4	Alpha-actinin-4 OS=Homo sapiens GN=ACTN4 PE=1 SV=2 - [ACTN4_HUMAN]	cell cortex part;cell part;cell projection;contractile fiber part;cortical cytoskeleton;cytoplasmic membrane-bounded vesicle lumen;cytoplasmic part;cytoplasmic vesicle part;cytoskeleton;extracellular membrane-bounded organelle;extracellular organelle;extracellular region part;extracellular vesicular exosome;intracellular membrane-bounded organelle;intracellular non-membrane-bounded organelle;intr…	XC	911	104.8	0.631	0.124	1.027	0.706	0.407	1	3	4	1	NaN	1	NaN	1	NaN	1	NaN	1	NaN
ACVR1	Q04771	Activin receptor type-1	Activin receptor type-1 OS=Homo sapiens GN=ACVR1 PE=1 SV=1 - [ACVR1_HUMAN]	activin receptor complex;apical part of cell;cell part;macromolecular complex;membrane part;plasma membrane part;protein complex;receptor complex	PM	509	57.1	1.194	2.996	2.775	3.328	2.74	2	2	2	2	140	2	47.3	2	77.1	2	64.9	2	33.7
ACVR1B	P36896	Activin receptor type-1B	Activin receptor type-1B OS=Homo sapiens GN=ACVR1B PE=1 SV=1 - [ACV1B_HUMAN]	cell part;cell surface;integral to membrane;integral to plasma membrane;intrinsic to membrane;intrinsic to plasma membrane;membrane part;plasma membrane part	PM	505	56.8	0.937	0.884	0.692	0.737	0.863	3	3	7	5	18.6	5	2.9	5	28.6	5	1.8	5	21.6
ACVR2B	Q13705	Activin receptor type-2B	Activin receptor type-2B OS=Homo sapiens GN=ACVR2B PE=1 SV=3 - [AVR2B_HUMAN]	cell part;cell surface;cytoplasm;integral to membrane;integral to plasma membrane;intracellular part;intrinsic to membrane;intrinsic to plasma membrane;membrane part;plasma membrane part	PM	512	57.7	0.78	0.677	0.54	0.904	0.997	2	2	4	1	NaN	1	NaN	1	NaN	1	NaN	1	NaN
ADAM10	O14672	Disintegrin and metalloproteinase domain-containing protein 10	Disintegrin and metalloproteinase domain-containing protein 10 OS=Homo sapiens GN=ADAM10 PE=1 SV=1 - [ADA10_HUMAN]	cell part;cell surface;cytoplasmic membrane-bounded vesicle;cytoplasmic part;cytoplasmic vesicle;cytoskeletal part;endomembrane system;Golgi apparatus part;Golgi-associated vesicle;integral to membrane;intracellular membrane-bounded organelle;intracellular organelle;intracellular organelle part;intracellular part;intrinsic to membrane;membrane;membrane part;membrane-bounded organelle;membrane-bou…	PM	748	84.1	1.036	1.282	0.723	0.665	1.527	12	12	21	20	13.5	20	29.9	20	18.4	20	25.5	20	33.6
ADAM15	Q13444	Disintegrin and metalloproteinase domain-containing protein 15	Disintegrin and metalloproteinase domain-containing protein 15 OS=Homo sapiens GN=ADAM15 PE=1 SV=4 - [ADA15_HUMAN]	acrosomal vesicle;adherens junction;anchoring junction;cell junction;cell part;cell projection;cytoplasmic membrane-bounded vesicle;cytoplasmic part;cytoplasmic vesicle;endomembrane system;integral to membrane;intracellular membrane-bounded organelle;intracellular organelle;intracellular part;intrinsic to membrane;membrane part;membrane-bounded organelle;membrane-bounded vesicle;organelle;stored …	Mem	863	92.9	1.013	1.081	0.915	0.726	1.482	10	10	18	18	23.5	18	17.4	18	23.1	18	15.2	18	21.4
ADAM17	P78536	Disintegrin and metalloproteinase domain-containing protein 17	Disintegrin and metalloproteinase domain-containing protein 17 OS=Homo sapiens GN=ADAM17 PE=1 SV=1 - [ADA17_HUMAN]	actin cytoskeleton;apical plasma membrane;cell part;cell surface;cytoplasm;cytoskeleton;integral to membrane;integral to plasma membrane;intracellular non-membrane-bounded organelle;intracellular organelle;intracellular part;intrinsic to membrane;intrinsic to plasma membrane;membrane part;membrane raft;non-membrane-bounded organelle;organelle;plasma membrane part	PM	824	93	1.375	1.351	1.95	1.483	0.732	7	7	7	7	13.9	7	7.2	7	17.5	7	6.4	7	33
ADAM22	Q9P0K1	Disintegrin and metalloproteinase domain-containing protein 22	Disintegrin and metalloproteinase domain-containing protein 22 OS=Homo sapiens GN=ADAM22 PE=1 SV=1 - [ADA22_HUMAN]	cell part;integral to membrane;intrinsic to membrane;membrane part	ShG	906	100.4	1.006	0.977	0.954	0.886	1.423	18	18	51	50	17.1	50	21.1	50	19.9	50	24	50	23.2
ADAM9	Q13443	Disintegrin and metalloproteinase domain-containing protein 9	Disintegrin and metalloproteinase domain-containing protein 9 OS=Homo sapiens GN=ADAM9 PE=1 SV=1 - [ADAM9_HUMAN]	cell part;cytoplasm;extracellular region part;extracellular space;integral to membrane;intracellular part;intrinsic to external side of plasma membrane;intrinsic to membrane;intrinsic to plasma membrane;membrane part;plasma membrane part	PM	819	90.5	0.853	1.336	0.863	0.66	1.143	18	18	31	31	19.5	31	22.5	31	18.1	31	33.5	31	19.4
ADAR	H0YCK3		Double-stranded RNA-specific adenosine deaminase (Fragment) OS=Homo sapiens GN=ADAR PE=2 SV=1 - [H0YCK3_HUMAN]	cell part;intracellular membrane-bounded organelle;intracellular organelle;intracellular part;membrane-bounded organelle;nucleus;organelle	Other	1195	132.6	1.161	0.881	1.097	1.467	0.934	3	3	3	3	1.2	3	15.4	3	8.3	3	41.4	3	35.2
ADCY3	O60266	Adenylate cyclase type 3	Adenylate cyclase type 3 OS=Homo sapiens GN=ADCY3 PE=1 SV=3 - [ADCY3_HUMAN]	cell part;cytoplasm;integral to membrane;integral to plasma membrane;intracellular part;intrinsic to membrane;intrinsic to plasma membrane;membrane part;plasma membrane part	PM	1144	128.9	0.74	1.303	0.826	0.536	1.359	9	9	14	14	15.8	14	9.6	14	33	14	47.3	14	15.6
ADCY7	P51828	Adenylate cyclase type 7	Adenylate cyclase type 7 OS=Homo sapiens GN=ADCY7 PE=2 SV=1 - [ADCY7_HUMAN]	cell part;integral to membrane;intrinsic to membrane;membrane;membrane part;plasma membrane	PM	1080	120.2	0.959	1.581	1.156	1.147	1.457	7	7	11	11	12.3	11	29	11	43.1	11	45	11	33
ADCY9	O60503	Adenylate cyclase type 9	Adenylate cyclase type 9 OS=Homo sapiens GN=ADCY9 PE=1 SV=4 - [ADCY9_HUMAN]	cell part;integral to membrane;integral to plasma membrane;intrinsic to membrane;intrinsic to plasma membrane;membrane part;plasma membrane part	PM	1353	150.6	0.851	0.888	0.652	0.534	1.218	15	15	28	28	17.8	28	25.4	28	29.4	28	28.2	28	15.9
ADSL	P30566	Adenylosuccinate lyase	Adenylosuccinate lyase OS=Homo sapiens GN=ADSL PE=1 SV=2 - [PUR8_HUMAN]	cell part;cytoplasmic part;cytosol;intracellular membrane-bounded organelle;intracellular organelle;intracellular part;membrane-bounded organelle;mitochondrion;organelle	Other	484	54.9	0.996	0.954	0.793	0.693	1.435	3	3	4	4	15.8	4	18.1	4	16.5	4	21.4	4	8.9
ADSS	P30520	Adenylosuccinate synthetase isozyme 2	Adenylosuccinate synthetase isozyme 2 OS=Homo sapiens GN=ADSS PE=1 SV=3 - [PURA2_HUMAN]	cell part;cytoplasmic part;cytosol;intracellular part;membrane;plasma membrane	PM	456	50.1	0.801	0.669	0.496	0.55	0.935	3	3	6	6	33.2	6	12	6	59.9	6	15.2	6	36.7
AEBP1	Q8IUX7	Adipocyte enhancer-binding protein 1	Adipocyte enhancer-binding protein 1 OS=Homo sapiens GN=AEBP1 PE=1 SV=1 - [AEBP1_HUMAN]	cell part;cytoplasm;extracellular region part;extracellular space;intracellular membrane-bounded organelle;intracellular organelle;intracellular part;membrane-bounded organelle;nucleus;organelle	XC	1158	130.8	1.084	0.95	1.594	2.664	0.769	6	6	7	7	51.4	7	26.5	7	74.4	7	41.8	7	94.4
AFG3L2	Q9Y4W6	AFG3-like protein 2	AFG3-like protein 2 OS=Homo sapiens GN=AFG3L2 PE=1 SV=2 - [AFG32_HUMAN]	cell part;cytoplasmic part;integral to membrane;intracellular membrane-bounded organelle;intracellular organelle;intracellular organelle part;intracellular part;intrinsic to membrane;membrane;membrane part;membrane-bounded organelle;mitochondrial inner membrane;mitochondrial membrane;mitochondrial part;mitochondrion;organelle;organelle inner membrane;organelle membrane;organelle part	Mem	797	88.5	1.046	1.354	1.573	1.442	1.213	6	6	6	6	20.5	6	10.7	6	15	6	33.7	6	13.7
AGFG1	C9J2I0		Arf-GAP domain and FG repeat-containing protein 1 (Fragment) OS=Homo sapiens GN=AGFG1 PE=2 SV=1 - [C9J2I0_HUMAN]	cell part;cytoplasmic part;Golgi apparatus;intracellular membrane-bounded organelle;intracellular organelle;intracellular part;membrane-bounded organelle;organelle	Other	238	25.5	0.996	0.354	0.277	0.298	0.802	1	1	1	1	NaN	1	NaN	1	NaN	1	NaN	1	NaN
AGK	E9PC15		Acylglycerol kinase, mitochondrial OS=Homo sapiens GN=AGK PE=2 SV=1 - [E9PC15_HUMAN]		--	394	43.8	1.041	1.069	1.467	1.556	1.217	4	4	5	5	46.7	5	36.4	5	15.4	5	24	5	16.7
AGPAT1	Q9HBM8		1-acyl-sn-glycerol-3-phosphate acyltransferase alpha OS=Homo sapiens GN=AGPAT1 PE=2 SV=1 - [Q9HBM8_HUMAN]		--	171	18.7	1.006	1.205	3.182	1.702	0.959	1	1	1	1	NaN	1	NaN	1	NaN	1	NaN	1	NaN
AGPAT3	Q9NRZ7	1-acyl-sn-glycerol-3-phosphate acyltransferase gamma	1-acyl-sn-glycerol-3-phosphate acyltransferase gamma OS=Homo sapiens GN=AGPAT3 PE=1 SV=1 - [PLCC_HUMAN]	cell part;cytoplasmic part;endoplasmic reticulum membrane;endoplasmic reticulum part;envelope;integral to membrane;intracellular organelle part;intracellular part;intrinsic to membrane;membrane;membrane part;nuclear envelope;nuclear part;organelle envelope;organelle membrane;organelle part;plasma membrane	PM	376	43.4	0.969	1.188	1.37	2.415	1.605	1	1	1	1	NaN	1	NaN	1	NaN	1	NaN	1	NaN
AGPS	O00116	Alkyldihydroxyacetonephosphate synthase, peroxisomal	Alkyldihydroxyacetonephosphate synthase, peroxisomal OS=Homo sapiens GN=AGPS PE=1 SV=1 - [ADAS_HUMAN]	cell part;cytoplasmic part;intracellular membrane-bounded organelle;intracellular organelle;intracellular organelle lumen;intracellular organelle part;intracellular part;membrane;membrane-bounded organelle;membrane-enclosed lumen;microbody;microbody lumen;microbody membrane;microbody part;mitochondrion;organelle;organelle lumen;organelle membrane;organelle part;peroxisomal matrix;peroxisomal memb…	Mem	658	72.9	1.062	0.883	2.099	2.484	0.863	7	7	10	10	19.2	10	32.9	10	32.5	10	40.2	10	24.5
AHCYL1	O43865	Putative adenosylhomocysteinase 2	Putative adenosylhomocysteinase 2 OS=Homo sapiens GN=AHCYL1 PE=1 SV=2 - [SAHH2_HUMAN]	cell part;cytoplasmic part;endoplasmic reticulum;intracellular membrane-bounded organelle;intracellular organelle;intracellular part;membrane-bounded organelle;organelle	Other	530	58.9	1.344	1.59	1.85	2.037	2.83	1	1	1	1	NaN	1	NaN	1	NaN	1	NaN	1	NaN
AHNAK	Q09666	Neuroblast differentiation-associated protein AHNAK	Neuroblast differentiation-associated protein AHNAK OS=Homo sapiens GN=AHNAK PE=1 SV=2 - [AHNK_HUMAN]	cell part;intracellular membrane-bounded organelle;intracellular organelle;intracellular part;membrane-bounded organelle;nucleus;organelle	Other	5890	628.7	1.771	1.773	0.645	0.878	1.011	1	2	3	1	NaN	1	NaN	1	NaN	1	NaN	1	NaN
AHSA1	O95433	Activator of 90 kDa heat shock protein ATPase homolog 1	Activator of 90 kDa heat shock protein ATPase homolog 1 OS=Homo sapiens GN=AHSA1 PE=1 SV=1 - [AHSA1_HUMAN]	cell part;cytoplasm;cytoplasmic part;cytosol;endoplasmic reticulum;intracellular membrane-bounded organelle;intracellular organelle;intracellular part;membrane-bounded organelle;organelle	Other	338	38.3	0.499	0.48	0.37	0.431	0.687	5	5	6	6	29.7	6	60.2	6	26	6	53.9	6	43.9
AHSG	P02765	Alpha-2-HS-glycoprotein;Alpha-2-HS-glycoprotein chain A;Alpha-2-HS-glycoprotein chain B	Alpha-2-HS-glycoprotein OS=Homo sapiens GN=AHSG PE=1 SV=1 - [FETUA_HUMAN]	extracellular region part;extracellular space	XC	367	39.3	1.247	1.011	0.744	1.928	0.806	3	3	4	4	12	4	14.6	4	24.2	4	35.6	4	26.5
AIFM1	O95831	Apoptosis-inducing factor 1, mitochondrial	Apoptosis-inducing factor 1, mitochondrial OS=Homo sapiens GN=AIFM1 PE=1 SV=1 - [AIFM1_HUMAN]	cell part;cytoplasmic part;cytosol;intracellular membrane-bounded organelle;intracellular organelle;intracellular organelle part;intracellular part;membrane;membrane-bounded organelle;membrane-enclosed lumen;mitochondrial inner membrane;mitochondrial intermembrane space;mitochondrial membrane;mitochondrial part;nucleus;organelle;organelle envelope lumen;organelle inner membrane;organelle membrane…	Mem	613	66.9	0.979	1.132	2.279	2.631	0.754	8	8	10	10	24.8	10	40.5	10	34.3	10	39.5	10	43.9
AIP	O00170	AH receptor-interacting protein	AH receptor-interacting protein OS=Homo sapiens GN=AIP PE=1 SV=2 - [AIP_HUMAN]	cell part;cytoplasmic part;cytosol;cytosolic part;intracellular membrane-bounded organelle;intracellular organelle;intracellular part;membrane;membrane-bounded organelle;nucleus;organelle	Mem	330	37.6	0.855	0.707	0.548	0.487	1.105	1	1	2	2	30.7	2	25.3	2	10.5	2	15.6	2	27.5
AK2	G3V213		Adenylate kinase 2, isoform CRA_a OS=Homo sapiens GN=AK2 PE=2 SV=1 - [G3V213_HUMAN]		--	133	14.3	1.655	1.48	2.379	2.438	0.684	2	2	10	10	57.3	10	68.2	10	69.8	10	50.7	10	13.7
AKAP1	I3L0W0		A-kinase anchor protein 1, mitochondrial (Fragment) OS=Homo sapiens GN=AKAP1 PE=2 SV=1 - [I3L0W0_HUMAN]		--	204	21.8	0.373	0.616	0.48	0.197	0.189	1	1	1	1	NaN	1	NaN	1	NaN	1	NaN	1	NaN
AKAP13	A8MYJ1		A kinase (PRKA) anchor protein 13, isoform CRA_a OS=Homo sapiens GN=AKAP13 PE=2 SV=2 - [A8MYJ1_HUMAN]	cell part;cytoplasm;intracellular part	Other	1058	120.1	0.996	0.643	0.496	0.61	0.716	1	2	3	1	NaN	1	NaN	1	NaN	1	NaN	1	NaN
AKAP5	P24588	A-kinase anchor protein 5	A-kinase anchor protein 5 OS=Homo sapiens GN=AKAP5 PE=1 SV=3 - [AKAP5_HUMAN]	cell part;cytoplasmic part;cytosol;intracellular part;membrane;plasma membrane	PM	427	47.1	0.857	0.496	0.611	1.1	1.856	1	1	1	1	NaN	1	NaN	1	NaN	1	NaN	1	NaN
AKAP8	M0QYL4		A-kinase anchor protein 8 OS=Homo sapiens GN=AKAP8 PE=4 SV=1 - [M0QYL4_HUMAN]	cell part;intracellular membrane-bounded organelle;intracellular organelle;intracellular part;membrane;membrane-bounded organelle;nucleus;organelle	Mem	364	39.4	1.441	2.428	2.85	1.791	2.308	1	1	1	1	NaN	1	NaN	1	NaN	1	NaN	1	NaN
AKT1	G3V3X1		RAC-alpha serine/threonine-protein kinase OS=Homo sapiens GN=AKT1 PE=2 SV=1 - [G3V3X1_HUMAN]		--	162	18.6	0.996	0.643	0.496	0.61	0.716	1	1	1	1	NaN	1	NaN	1	NaN	1	NaN	1	NaN
ALB	C9JKR2		Albumin, isoform CRA_k OS=Homo sapiens GN=ALB PE=2 SV=1 - [C9JKR2_HUMAN]	extracellular region part;extracellular space	XC	417	47.3	0.957	0.715	0.472	0.495	0.456	4	4	9	9	15.3	9	21.3	9	33.8	9	16.1	9	41.1
ALCAM	Q13740	CD166 antigen	CD166 antigen OS=Homo sapiens GN=ALCAM PE=1 SV=2 - [CD166_HUMAN]	axon;cell body;cell part;cell projection;external side of plasma membrane;integral to membrane;intrinsic to membrane;membrane part;neuron projection;neuronal cell body;plasma membrane part	PM	583	65.1	0.92	0.947	0.636	0.583	1.049	26	26	285	255	20.1	256	21.8	256	22.6	256	32.1	256	25.5
ALDH18A1	P54886	Delta-1-pyrroline-5-carboxylate synthase;Gamma-glutamyl phosphate reductase;Glutamate 5-kinase	Delta-1-pyrroline-5-carboxylate synthase OS=Homo sapiens GN=ALDH18A1 PE=1 SV=2 - [P5CS_HUMAN]	cell part;cytoplasmic part;intracellular organelle part;intracellular part;membrane;mitochondrial inner membrane;mitochondrial membrane;mitochondrial part;organelle inner membrane;organelle membrane;organelle part	Mem	795	87.2	0.763	0.799	0.768	0.805	0.57	3	3	4	4	15.6	4	32.6	4	63.6	4	55.5	4	41.2
ALDH1B1	P30837	Aldehyde dehydrogenase X, mitochondrial	Aldehyde dehydrogenase X, mitochondrial OS=Homo sapiens GN=ALDH1B1 PE=1 SV=3 - [AL1B1_HUMAN]	cell part;cytoplasmic part;intracellular membrane-bounded organelle;intracellular organelle;intracellular organelle lumen;intracellular organelle part;intracellular part;membrane-bounded organelle;membrane-enclosed lumen;mitochondrial matrix;mitochondrial part;mitochondrion;nucleus;organelle;organelle lumen;organelle part	Other	517	57.2	1.238	1.431	2.421	2.417	0.73	2	2	2	2	4.5	2	21.2	2	20.6	2	20.7	2	4.2
ALDH5A1	F5H328		Succinate-semialdehyde dehydrogenase, mitochondrial OS=Homo sapiens GN=ALDH5A1 PE=2 SV=1 - [F5H328_HUMAN]	cell part;cytoplasmic part;intracellular membrane-bounded organelle;intracellular organelle;intracellular part;membrane-bounded organelle;mitochondrion;organelle	Other	447	48.3	1.209	1.132	1.932	2.2	0.807	2	2	2	2	44.7	2	36.4	2	40	2	27	2	12.1
ALDH6A1	J3KNU8		Methylmalonate-semialdehyde dehydrogenase [acylating], mitochondrial OS=Homo sapiens GN=ALDH6A1 PE=3 SV=1 - [J3KNU8_HUMAN]		--	522	56.2	1.055	1.484	2.827	3.188	0.809	4	4	4	4	33.6	4	22.1	4	8.5	4	10.2	4	28.9
ALDH9A1	P49189	4-trimethylaminobutyraldehyde dehydrogenase	4-trimethylaminobutyraldehyde dehydrogenase OS=Homo sapiens GN=ALDH9A1 PE=1 SV=3 - [AL9A1_HUMAN]	cell part;cytoplasmic part;cytosol;intracellular membrane-bounded organelle;intracellular organelle;intracellular part;membrane;membrane-bounded organelle;mitochondrion;organelle;plasma membrane	PM	494	53.8	1.643	1.336	2.02	2.35	1.183	2	2	2	2	24.8	2	48	2	45.4	2	37.5	2	78.5
ALDOA	P04075	Fructose-bisphosphate aldolase A	Fructose-bisphosphate aldolase A OS=Homo sapiens GN=ALDOA PE=1 SV=2 - [ALDOA_HUMAN]	actin cytoskeleton;cell part;contractile fiber part;cytoplasmic membrane-bounded vesicle lumen;cytoplasmic part;cytoplasmic vesicle part;cytoskeleton;cytosol;extracellular membrane-bounded organelle;extracellular organelle;extracellular region part;extracellular vesicular exosome;I band;intracellular non-membrane-bounded organelle;intracellular organelle;intracellular organelle part;intracellular…	XC	364	39.4	0.969	0.818	0.794	0.681	0.662	4	4	5	5	31.9	5	7.4	5	7.7	5	34.7	5	70.2
ALG6	Q9Y672	Dolichyl pyrophosphate Man9GlcNAc2 alpha-1,3-glucosyltransferase	Dolichyl pyrophosphate Man9GlcNAc2 alpha-1,3-glucosyltransferase OS=Homo sapiens GN=ALG6 PE=1 SV=1 - [ALG6_HUMAN]	cell part;cytoplasmic part;endoplasmic reticulum membrane;endoplasmic reticulum part;integral to membrane;intracellular organelle part;intracellular part;intrinsic to membrane;membrane;membrane part;organelle membrane;organelle part	Mem	507	58.1	0.989	1.686	5.08	5.207	1.198	2	2	3	3	41.1	3	22.1	3	6	3	4.5	3	12
ALG8	H0YDQ1		Probable dolichyl pyrophosphate Glc1Man9GlcNAc2 alpha-1,3-glucosyltransferase (Fragment) OS=Homo sapiens GN=ALG8 PE=4 SV=1 - [H0YDQ1_HUMAN]	cell part;cytoplasmic part;endoplasmic reticulum membrane;endoplasmic reticulum part;intracellular organelle part;intracellular part;membrane;membrane part;organelle membrane;organelle part	Mem	87	9.8	1.193	1.346	1.63	1.23	1.271	1	1	1	1	NaN	1	NaN	1	NaN	1	NaN	1	NaN
ALYREF	Q86V81	THO complex subunit 4	THO complex subunit 4 OS=Homo sapiens GN=ALYREF PE=1 SV=3 - [THOC4_HUMAN]	catalytic step 2 spliceosome;cell part;cytoplasmic part;cytosol;intracellular organelle part;intracellular part;macromolecular complex;nuclear body;nuclear part;nuclear speck;nucleoplasm;nucleoplasm part;organelle part;protein complex;ribonucleoprotein complex;spliceosomal complex;transcription export complex	Other	257	26.9	1.033	0.621	0.367	0.412	0.705	1	1	5	5	5	5	0.9	5	6.6	5	8.7	5	8.2
AMPD2	E9PIJ1		AMP deaminase 2 (Fragment) OS=Homo sapiens GN=AMPD2 PE=2 SV=1 - [E9PIJ1_HUMAN]		--	87	10.2	0.991	0.908	0.483	0.599	1	1	1	1	1	NaN	1	NaN	1	NaN	1	NaN	1	NaN
ANKFY1	Q9P2R3	Ankyrin repeat and FYVE domain-containing protein 1	Ankyrin repeat and FYVE domain-containing protein 1 OS=Homo sapiens GN=ANKFY1 PE=1 SV=2 - [ANFY1_HUMAN]	cell part;cytoplasmic part;endosomal part;endosome membrane;intracellular organelle part;intracellular part;membrane;organelle membrane;organelle part	Mem	1169	128.3	0.873	0.52	0.454	0.861	0.682	2	2	2	2	61.2	2	28.8	2	10.5	2	50	2	1.1
ANKH	B3KMG4		Progressive ankylosis protein homolog OS=Homo sapiens GN=ANKH PE=2 SV=1 - [B3KMG4_HUMAN]	cell part;integral to membrane;integral to plasma membrane;intrinsic to membrane;intrinsic to plasma membrane;membrane part;plasma membrane part	PM	294	32.2	0.878	1.073	0.719	0.513	1.076	1	1	1	1	NaN	1	NaN	1	NaN	1	NaN	1	NaN
ANLN	H7C1K5		Actin-binding protein anillin (Fragment) OS=Homo sapiens GN=ANLN PE=4 SV=1 - [H7C1K5_HUMAN]		--	277	30.9	0.906	1.178	1.38	1.28	1.353	1	1	1	1	NaN	1	NaN	1	NaN	1	NaN	1	NaN
ANO6	Q4KMQ2	Anoctamin-6	Anoctamin-6 OS=Homo sapiens GN=ANO6 PE=1 SV=2 - [ANO6_HUMAN]	cell part;chloride channel complex;intracellular;ion channel complex;macromolecular complex;membrane;membrane part;plasma membrane;protein complex	PM	910	106.1	0.992	0.908	1.015	1.159	0.963	26	26	112	95	16.1	95	19.4	95	15.6	94	15.9	95	16.8
ANP32B	Q92688	Acidic leucine-rich nuclear phosphoprotein 32 family member B	Acidic leucine-rich nuclear phosphoprotein 32 family member B OS=Homo sapiens GN=ANP32B PE=1 SV=1 - [AN32B_HUMAN]	cell part;cytoplasm;intracellular membrane-bounded organelle;intracellular organelle;intracellular part;membrane-bounded organelle;nucleus;organelle	Other	251	28.8	1.427	1.067	1.355	0.972	0.821	2	2	2	2	31.1	2	22.3	2	30.5	2	36.9	2	21.6
ANTXR2	J3KPY9		Anthrax toxin receptor 2 OS=Homo sapiens GN=ANTXR2 PE=4 SV=1 - [J3KPY9_HUMAN]	cell part;integral to membrane;intrinsic to membrane;membrane part	ShG	411	44.8	0.86	0.994	0.809	1.242	0.723	9	9	23	22	20.2	22	22.2	22	28.5	22	28.7	22	23.5
ANXA1	P04083	Annexin A1	Annexin A1 OS=Homo sapiens GN=ANXA1 PE=1 SV=2 - [ANXA1_HUMAN]	basolateral plasma membrane;cell part;cell projection;cilium;cornified envelope;cytoplasm;cytoplasmic part;cytoskeleton;extracellular membrane-bounded organelle;extracellular organelle;extracellular region part;extracellular space;extracellular vesicular exosome;intracellular membrane-bounded organelle;intracellular non-membrane-bounded organelle;intracellular organelle;intracellular organelle pa…	PM	346	38.7	1.028	0.91	1.586	1.923	0.702	11	11	23	17	4.6	17	26.1	17	37.5	17	42.3	17	25.6
ANXA11	B4DVE7	Annexin	Annexin OS=Homo sapiens GN=ANXA11 PE=2 SV=1 - [B4DVE7_HUMAN]	cell part;cytoplasm;intracellular part	Other	472	51.2	0.996	0.724	0.91	1.068	0.716	5	5	10	9	1.2	9	24.8	9	24.4	9	99.8	9	23.5
ANXA2	P07355	Annexin A2	Annexin A2 OS=Homo sapiens GN=ANXA2 PE=1 SV=2 - [ANXA2_HUMAN]	basement membrane;cell part;cytoplasmic membrane-bounded vesicle;cytoplasmic part;cytoplasmic vesicle;early endosome;endosome;extracellular matrix part;extracellular membrane-bounded organelle;extracellular organelle;extracellular region part;extracellular vesicular exosome;extrinsic to membrane;extrinsic to plasma membrane;intracellular membrane-bounded organelle;intracellular organelle;intracel…	PM	339	38.6	1.005	0.435	0.425	0.534	0.977	17	17	34	31	23.2	31	24.1	31	25.8	31	23	31	22.1
ANXA3	D6RCA8	Annexin	Annexin (Fragment) OS=Homo sapiens GN=ANXA3 PE=2 SV=1 - [D6RCA8_HUMAN]	cell part;cytoplasm;intracellular part	Other	134	14.9	0.995	0.631	1.104	0.57	0.714	1	1	1	1	NaN	1	NaN	1	NaN	1	NaN	1	NaN
ANXA5	P08758	Annexin A5	Annexin A5 OS=Homo sapiens GN=ANXA5 PE=1 SV=2 - [ANXA5_HUMAN]	blood microparticle;cell part;cytoplasm;endothelial microparticle;external side of plasma membrane;extracellular membrane-bounded organelle;extracellular organelle;extracellular region part;extracellular vesicular exosome;intracellular part;membrane part;membrane-bounded organelle;membrane-bounded vesicle;organelle;plasma membrane part;vesicle	PM	320	35.9	0.996	0.791	0.695	1.055	0.963	2	3	4	3	3.7	3	32.3	3	58.8	3	101.9	3	16
ANXA6	P08133	Annexin A6	Annexin A6 OS=Homo sapiens GN=ANXA6 PE=1 SV=3 - [ANXA6_HUMAN]	cell part;cytoplasmic membrane-bounded vesicle;cytoplasmic part;cytoplasmic vesicle;extracellular membrane-bounded organelle;extracellular organelle;extracellular region part;extracellular vesicular exosome;intracellular membrane-bounded organelle;intracellular organelle;intracellular part;melanosome;membrane-bounded organelle;membrane-bounded vesicle;organelle;perinuclear region of cytoplasm;pig…	XC	673	75.8	1.135	0.554	0.681	0.973	0.666	12	12	16	16	19.9	16	23.8	16	35.6	16	17.6	16	15.2
ANXA7	B4DT77	Annexin	Annexin OS=Homo sapiens GN=ANXA7 PE=2 SV=1 - [B4DT77_HUMAN]		--	336	37.8	0.924	0.799	3.34	2.83	0.435	8	8	14	13	32.9	13	35.2	13	37.3	13	27.4	13	42.8
AP2B1	K7EJT8		AP-2 complex subunit beta OS=Homo sapiens GN=AP2B1 PE=4 SV=1 - [K7EJT8_HUMAN]	AP-type membrane coat adaptor complex;cell part;clathrin adaptor complex;cytoplasmic part;intracellular part;macromolecular complex;membrane part;protein complex	Mem	913	101.3	1.024	0.692	0.76	0.787	1.033	1	1	1	1	NaN	1	NaN	1	NaN	1	NaN	1	NaN
AP2M1	C9JJ47		AP-2 complex subunit mu (Fragment) OS=Homo sapiens GN=AP2M1 PE=2 SV=1 - [C9JJ47_HUMAN]	AP-type membrane coat adaptor complex;cell part;clathrin adaptor complex;clathrin coat;clathrin coat of coated pit;cytoplasmic part;intracellular part;macromolecular complex;membrane coat;membrane part;plasma membrane part;protein complex	PM	252	28.8	1.784	1.04	1.213	1.377	1.157	1	1	1	1	NaN	1	NaN	1	NaN	1	NaN	1	NaN
AP3B1	E5RJ68		AP-3 complex subunit beta-1 OS=Homo sapiens GN=AP3B1 PE=2 SV=1 - [E5RJ68_HUMAN]	AP-3 adaptor complex;AP-type membrane coat adaptor complex;cell part;cytoplasmic part;intracellular part;macromolecular complex;membrane part;protein complex	Mem	1045	116.1	0.931	0.63	1.111	1.469	1.305	1	1	1	1	NaN	1	NaN	1	NaN	1	NaN	1	NaN
AP3D1	G5E988		AP-3 complex subunit delta-1 OS=Homo sapiens GN=AP3D1 PE=2 SV=1 - [G5E988_HUMAN]	cell part;cytoplasmic part;Golgi apparatus;intracellular membrane-bounded organelle;intracellular organelle;intracellular part;macromolecular complex;membrane coat;membrane part;membrane-bounded organelle;organelle;protein complex	Mem	1112	125	1.137	0.926	2.269	2.052	0.555	7	7	11	11	23.4	11	15.7	11	29	11	41.1	11	13.6
APBB1IP	Q7Z5R6	Amyloid beta A4 precursor protein-binding family B member 1-interacting protein	Amyloid beta A4 precursor protein-binding family B member 1-interacting protein OS=Homo sapiens GN=APBB1IP PE=1 SV=1 - [AB1IP_HUMAN]	adherens junction;anchoring junction;cell junction;cell part;cell projection;cell-substrate adherens junction;cell-substrate junction;cytoplasmic part;cytoskeleton;cytosol;focal adhesion;intracellular non-membrane-bounded organelle;intracellular organelle;intracellular part;lamellipodium;membrane;non-membrane-bounded organelle;organelle;plasma membrane	PM	666	73.1	1.143	0.536	0.359	0.558	1.317	1	1	1	1	NaN	1	NaN	1	NaN	1	NaN	1	NaN
APC	E9PFT7		Adenomatous polyposis coli protein (Fragment) OS=Homo sapiens GN=APC PE=2 SV=1 - [E9PFT7_HUMAN]	axon part;axonal growth cone;cell part;cell projection membrane;cell projection part;cytoplasmic microtubule;cytoplasmic part;cytoskeletal part;growth cone;intracellular membrane-bounded organelle;intracellular organelle;intracellular organelle part;intracellular part;macromolecular complex;membrane part;membrane-bounded organelle;microtubule;microtubule plus end;nucleus;organelle;organelle part;…	PM	1305	145.7	3.262	0.912	0.728	0.579	1.394	1	1	1	1	NaN	1	NaN	1	NaN	1	NaN	1	NaN
APC2	B5MDS5		Calcium-binding mitochondrial carrier protein SCaMC-3 OS=Homo sapiens GN=APC2 PE=2 SV=2 - [B5MDS5_HUMAN]		--	2029	213.7	0.819	0.757	0.572	0.547	1.052	1	1	1	1	NaN	1	NaN	1	NaN	1	NaN	1	NaN
APEX1	G3V5D9		DNA-(apurinic or apyrimidinic site) lyase (Fragment) OS=Homo sapiens GN=APEX1 PE=2 SV=1 - [G3V5D9_HUMAN]	cell part;cytoplasmic part;intracellular membrane-bounded organelle;intracellular organelle;intracellular organelle part;intracellular part;macromolecular complex;membrane-bounded organelle;mitochondrion;nuclear part;nucleoplasm part;organelle;organelle part;protein complex;transcription factor complex	Other	108	11.8	1.256	0.596	0.744	0.904	1.03	1	1	1	1	NaN	1	NaN	1	NaN	1	NaN	1	NaN
APH1B	H0YKZ9		Gamma-secretase subunit APH-1B (Fragment) OS=Homo sapiens GN=APH1B PE=2 SV=1 - [H0YKZ9_HUMAN]	cell part;integral to membrane;intrinsic to membrane;membrane part	ShG	189	20.7	0.971	1.192	1.193	1.967	1.462	1	1	1	1	NaN	1	NaN	1	NaN	1	NaN	1	NaN
API5	E9PQK6		Apoptosis inhibitor 5 OS=Homo sapiens GN=API5 PE=2 SV=1 - [E9PQK6_HUMAN]		--	123	13.8	1.18	0.544	0.743	0.182	0.892	1	1	1	1	NaN	1	NaN	1	NaN	1	NaN	1	NaN
APMAP	Q9HDC9	Adipocyte plasma membrane-associated protein	Adipocyte plasma membrane-associated protein OS=Homo sapiens GN=APMAP PE=1 SV=2 - [APMAP_HUMAN]	cell part;cell surface;integral to membrane;intrinsic to membrane;membrane;membrane part	CS	416	46.5	0.881	1.907	4.127	3.531	0.701	8	8	15	15	19.6	15	34.2	15	75.7	15	59.9	15	34.5
APOB	P04114	Apolipoprotein B-100;Apolipoprotein B-48	Apolipoprotein B-100 OS=Homo sapiens GN=APOB PE=1 SV=2 - [APOB_HUMAN]	cell part;chylomicron;chylomicron remnant;clathrin coated vesicle membrane;clathrin-coated endocytic vesicle membrane;coated vesicle membrane;cytoplasmic part;cytoplasmic vesicle membrane;cytoplasmic vesicle part;cytosol;early endosome;endocytic vesicle membrane;endoplasmic reticulum lumen;endoplasmic reticulum membrane;endoplasmic reticulum part;endosomal part;endosome;endosome lumen;endosome me…	PM	4563	515.3	1.794	0.97	1.112	1.062	0.564	4	4	5	5	9.9	5	61.5	5	36.5	5	39.8	5	53.1
APOE	P02649	Apolipoprotein E	Apolipoprotein E OS=Homo sapiens GN=APOE PE=1 SV=1 - [APOE_HUMAN]	cell body;cell part;cell projection;chylomicron;cytoplasmic part;dendrite;early endosome;endosome;extracellular region part;extrinsic to external side of plasma membrane;extrinsic to membrane;extrinsic to plasma membrane;Golgi apparatus;high-density lipoprotein particle;intermediate-density lipoprotein particle;intracellular membrane-bounded organelle;intracellular organelle;intracellular part;la…	PM	317	36.1	1.063	0.939	1.037	1.348	0.452	3	3	6	6	12.8	6	22	6	11.5	6	23.3	6	42.6
APOH	J3KS17		Beta-2-glycoprotein 1 (Fragment) OS=Homo sapiens GN=APOH PE=4 SV=1 - [J3KS17_HUMAN]		--	104	11.7	0.806	0.645	0.482	0.639	0.466	1	1	1	1	NaN	1	NaN	1	NaN	1	NaN	1	NaN
APOL1	G8JL88		Apolipoprotein L1 OS=Homo sapiens GN=APOL1 PE=2 SV=1 - [G8JL88_HUMAN]	extracellular region	XC	277	30.8	0.972	1.049	0.258	0.199	0.695	1	1	1	1	NaN	1	NaN	1	NaN	1	NaN	1	NaN
APOOL	Q6UXV4	Apolipoprotein O-like	Apolipoprotein O-like OS=Homo sapiens GN=APOOL PE=1 SV=1 - [APOOL_HUMAN]	cell part;cytoplasmic part;extracellular region;intracellular organelle part;intracellular part;membrane;mitochondrial inner membrane;mitochondrial membrane;mitochondrial part;organelle inner membrane;organelle membrane;organelle part	XC	268	29.1	1.159	1.23	1.697	1.925	0.705	3	3	3	3	4.6	3	18.7	3	95.8	3	87.7	3	19.6
AQP3	Q92482	Aquaporin-3	Aquaporin-3 OS=Homo sapiens GN=AQP3 PE=2 SV=2 - [AQP3_HUMAN]	basolateral plasma membrane;cell junction;cell part;cell-cell junction;cytoplasm;integral to membrane;intracellular part;intrinsic to membrane;membrane;membrane part;plasma membrane;plasma membrane part	PM	292	31.5	0.978	1.077	0.726	0.427	0.77	1	1	1	1	NaN	1	NaN	1	NaN	1	NaN	1	NaN
ARCN1	P48444	Coatomer subunit delta	Coatomer subunit delta OS=Homo sapiens GN=ARCN1 PE=1 SV=1 - [COPD_HUMAN]	AP-type membrane coat adaptor complex;cell part;clathrin adaptor complex;COPI vesicle coat;cytoplasmic part;cytoplasmic vesicle part;cytosol;Golgi apparatus part;intracellular organelle part;intracellular part;macromolecular complex;membrane coat;membrane part;organelle part;protein complex;vesicle coat	Mem	511	57.2	0.856	1.064	0.753	0.942	1.1	1	1	2	2	20.3	2	50.1	2	6.8	2	80.1	2	10.2
ARFGAP1	E5RHH7		ADP-ribosylation factor GTPase-activating protein 1 (Fragment) OS=Homo sapiens GN=ARFGAP1 PE=2 SV=1 - [E5RHH7_HUMAN]	cell part;cytoplasmic part;endoplasmic reticulum;intracellular membrane-bounded organelle;intracellular organelle;intracellular organelle part;intracellular part;membrane;membrane-bounded organelle;nuclear membrane;nuclear part;organelle;organelle membrane;organelle part;plasma membrane	PM	153	16.4	0.472	1.002	0.322	0.298	0.642	1	1	1	1	NaN	1	NaN	1	NaN	1	NaN	1	NaN
ARFGAP2	E9PMU9		ADP-ribosylation factor GTPase-activating protein 2 (Fragment) OS=Homo sapiens GN=ARFGAP2 PE=2 SV=1 - [E9PMU9_HUMAN]		--	156	17.4	1.394	0.926	1.2	0.841	0.82	1	1	1	1	NaN	1	NaN	1	NaN	1	NaN	1	NaN
ARFGAP3	H0Y6A0		ADP-ribosylation factor GTPase-activating protein 3 (Fragment) OS=Homo sapiens GN=ARFGAP3 PE=4 SV=1 - [H0Y6A0_HUMAN]		--	273	30	0.804	0.475	0.379	0.352	1.268	1	1	1	1	NaN	1	NaN	1	NaN	1	NaN	1	NaN
ARFGEF1	E5RIF2		Brefeldin A-inhibited guanine nucleotide-exchange protein 1 OS=Homo sapiens GN=ARFGEF1 PE=2 SV=1 - [E5RIF2_HUMAN]		--	1254	142.4	0.814	0.434	1.327	1.294	0.581	1	3	5	2	53	2	284.3	2	36.1	2	117	2	261.6
ARFGEF2	Q9Y6D5	Brefeldin A-inhibited guanine nucleotide-exchange protein 2	Brefeldin A-inhibited guanine nucleotide-exchange protein 2 OS=Homo sapiens GN=ARFGEF2 PE=1 SV=3 - [BIG2_HUMAN]	asymmetric synapse;axonemal microtubule;axoneme part;cell junction;cell part;cell projection;cell projection part;cytoplasmic membrane-bounded vesicle;cytoplasmic part;cytoplasmic vesicle;cytoskeletal part;cytosol;dendritic spine;endosome;Golgi apparatus part;Golgi membrane;intracellular membrane-bounded organelle;intracellular organelle;intracellular organelle part;intracellular part;macromolecu…	Mem	1785	201.9	1.349	1.066	0.971	0.429	1.525	2	4	5	2	50	2	9.8	2	7.1	2	46.3	2	41.8
ARG1	P05089	Arginase-1	Arginase-1 OS=Homo sapiens GN=ARG1 PE=1 SV=2 - [ARGI1_HUMAN]	cell body;cell part;cell projection;cytoplasmic part;cytosol;extracellular region part;extracellular space;intracellular part;neuron projection;neuronal cell body	XC	322	34.7	1.958	0.906	0.811	0.768	0.692	1	1	1	1	NaN	1	NaN	1	NaN	1	NaN	1	NaN
ARGLU1	Q9NWB6	Arginine and glutamate-rich protein 1	Arginine and glutamate-rich protein 1 OS=Homo sapiens GN=ARGLU1 PE=1 SV=1 - [ARGL1_HUMAN]	cell part;intracellular membrane-bounded organelle;intracellular organelle;intracellular part;membrane-bounded organelle;nucleus;organelle	Other	273	33.2	1.183	0.774	2.502	1.343	0.614	10	10	17	17	11	17	29.4	17	33	17	31.7	17	36.6
ARHGAP30	Q7Z6I6	Rho GTPase-activating protein 30	Rho GTPase-activating protein 30 OS=Homo sapiens GN=ARHGAP30 PE=1 SV=3 - [RHG30_HUMAN]	cell part;cytoplasmic membrane-bounded vesicle;cytoplasmic part;cytoplasmic vesicle;cytosol;intracellular membrane-bounded organelle;intracellular organelle;intracellular part;membrane-bounded organelle;membrane-bounded vesicle;organelle;vesicle	Other	1101	118.5	1.142	0.986	0.883	1.07	1.924	1	1	1	1	NaN	1	NaN	1	NaN	1	NaN	1	NaN
ARHGDIA	J3KRE2		Rho GDP-dissociation inhibitor 1 OS=Homo sapiens GN=ARHGDIA PE=4 SV=1 - [J3KRE2_HUMAN]	cell part;cytoplasm;intracellular part	Other	129	14.8	1.355	1.289	0.674	0.668	1.299	1	1	1	1	NaN	1	NaN	1	NaN	1	NaN	1	NaN
ARHGDIB	F5H2R5		Rho GDP-dissociation inhibitor 2 (Fragment) OS=Homo sapiens GN=ARHGDIB PE=2 SV=1 - [F5H2R5_HUMAN]	cell part;cytoplasm;intracellular part	Other	88	9.8	0.965	0.699	0.637	1.265	0.994	1	1	1	1	NaN	1	NaN	1	NaN	1	NaN	1	NaN
ARHGEF1	Q92888	Rho guanine nucleotide exchange factor 1	Rho guanine nucleotide exchange factor 1 OS=Homo sapiens GN=ARHGEF1 PE=1 SV=2 - [ARHG1_HUMAN]	cell part;cytoplasmic part;cytosol;intracellular part;membrane;plasma membrane	PM	912	102.4	0.927	0.602	0.465	0.568	0.742	1	1	2	2	10.8	2	9.8	2	9.8	2	10.4	2	5.3
ARHGEF2	Q92974	Rho guanine nucleotide exchange factor 2	Rho guanine nucleotide exchange factor 2 OS=Homo sapiens GN=ARHGEF2 PE=1 SV=4 - [ARHG2_HUMAN]	cell body;cell junction;cell part;cell projection membrane;cell projection part;cell-cell junction;cytoplasmic part;cytoskeletal part;cytosol;dendritic shaft;Golgi apparatus;intracellular membrane-bounded organelle;intracellular non-membrane-bounded organelle;intracellular organelle;intracellular organelle part;intracellular part;leading edge membrane;macromolecular complex;membrane part;membrane…	PM	986	111.5	0.873	0.538	0.303	0.33	1.582	4	4	4	4	19	4	42.2	4	87.7	4	100.4	4	11.2
ARHGEF6	B7Z3C7		Rho guanine nucleotide exchange factor 6 OS=Homo sapiens GN=ARHGEF6 PE=2 SV=1 - [B7Z3C7_HUMAN]	cell part;cytoplasm;intracellular part	Other	649	73.4	0.844	0.859	0.518	0.635	1.581	1	1	1	1	NaN	1	NaN	1	NaN	1	NaN	1	NaN
ARIH1	Q9Y4X5	E3 ubiquitin-protein ligase ARIH1	E3 ubiquitin-protein ligase ARIH1 OS=Homo sapiens GN=ARIH1 PE=1 SV=2 - [ARI1_HUMAN]	cell part;cytoplasmic part;cytosol;intracellular part;macromolecular complex;protein complex;ubiquitin ligase complex	Other	557	64.1	1.428	1.356	1.201	1.235	1.807	2	2	2	2	46.9	2	9.4	2	18	2	14	2	9.4
ARIH2	O95376	E3 ubiquitin-protein ligase ARIH2	E3 ubiquitin-protein ligase ARIH2 OS=Homo sapiens GN=ARIH2 PE=1 SV=1 - [ARI2_HUMAN]	cell part;cytoplasm;intracellular membrane-bounded organelle;intracellular organelle;intracellular part;membrane-bounded organelle;nucleus;organelle	Other	493	57.8	0.889	0.984	0.766	0.932	1.33	1	1	1	1	NaN	1	NaN	1	NaN	1	NaN	1	NaN
ARL6IP4	F5GYV5		ADP-ribosylation factor-like protein 6-interacting protein 4 (Fragment) OS=Homo sapiens GN=ARL6IP4 PE=2 SV=1 - [F5GYV5_HUMAN]		--	211	23.7	1.12	1.336	1.69	0.506	0.764	6	6	15	15	30.8	15	11.6	15	22.7	15	12.7	15	15.4
ARMC10	H7BXQ8		Armadillo repeat-containing protein 10 OS=Homo sapiens GN=ARMC10 PE=2 SV=1 - [H7BXQ8_HUMAN]		--	193	20.9	0.647	1.146	1.27	1.476	1.156	2	2	3	3	38.6	3	14.3	3	16.7	3	4.2	3	2.1
ARMC4	B7Z7I1		Armadillo repeat-containing protein 4 OS=Homo sapiens GN=ARMC4 PE=2 SV=1 - [B7Z7I1_HUMAN]		--	612	67.6	2.714	1.865	1.451	0.758	0.813	1	1	3	3	3	3	11.7	3	4.8	3	18.7	3	1.2
ARMCX3	Q9UH62	Armadillo repeat-containing X-linked protein 3	Armadillo repeat-containing X-linked protein 3 OS=Homo sapiens GN=ARMCX3 PE=1 SV=1 - [ARMX3_HUMAN]	cell part;cytoplasmic part;integral to membrane;integral to mitochondrial membrane;integral to mitochondrial outer membrane;integral to organelle membrane;intracellular organelle part;intracellular part;intrinsic to membrane;intrinsic to mitochondrial outer membrane;intrinsic to organelle membrane;membrane part;mitochondrial membrane part;mitochondrial part;organelle part	Mem	379	42.5	0.815	1.351	1.188	0.886	0.93	1	1	1	1	NaN	1	NaN	1	NaN	1	NaN	1	NaN
ARSA	P15289	Arylsulfatase A;Arylsulfatase A component B;Arylsulfatase A component C	Arylsulfatase A OS=Homo sapiens GN=ARSA PE=1 SV=3 - [ARSA_HUMAN]	cell part;cytoplasmic part;endoplasmic reticulum lumen;endoplasmic reticulum part;intracellular organelle lumen;intracellular organelle part;intracellular part;lysosomal lumen;membrane-enclosed lumen;organelle lumen;organelle part;vacuolar lumen;vacuolar part	Other	507	53.6	0.991	0.835	1.31	2.152	0.628	1	1	1	1	NaN	1	NaN	1	NaN	1	NaN	1	NaN
ASAH1	E7ERV9		Acid ceramidase OS=Homo sapiens GN=ASAH1 PE=2 SV=1 - [E7ERV9_HUMAN]		--	305	34.6	1.72	3.753	5.284	7.949	0.675	1	1	1	1	NaN	1	NaN	1	NaN	1	NaN	1	NaN
ASPH	Q12797	Aspartyl/asparaginyl beta-hydroxylase	Aspartyl/asparaginyl beta-hydroxylase OS=Homo sapiens GN=ASPH PE=1 SV=3 - [ASPH_HUMAN]	calcium channel complex;cation channel complex;cell cortex part;cell part;cortical endoplasmic reticulum;cytoplasmic part;endoplasmic reticulum lumen;endoplasmic reticulum membrane;endoplasmic reticulum part;integral to endoplasmic reticulum membrane;integral to membrane;integral to organelle membrane;intracellular organelle lumen;intracellular organelle part;intracellular part;intrinsic to endop…	PM	758	85.8	0.996	1.324	4.834	5.829	0.623	20	20	37	33	21.6	33	74.2	33	85.8	33	94	31	45.4
ATAD3A	H0Y2W2		ATPase family AAA domain-containing protein 3A (Fragment) OS=Homo sapiens GN=ATAD3A PE=4 SV=1 - [H0Y2W2_HUMAN]		--	572	64.3	0.731	1.197	1.75	1.759	0.919	6	6	6	6	46.5	6	21.8	6	30.7	6	52.3	6	31.3
ATG2A	H7C3T2		Autophagy-related protein 2 homolog A (Fragment) OS=Homo sapiens GN=ATG2A PE=4 SV=1 - [H7C3T2_HUMAN]		--	1742	190.6	0.683	2.001	1.522	1.885	2.086	1	1	1	1	NaN	1	NaN	1	NaN	1	NaN	1	NaN
ATG9A	Q7Z3C6	Autophagy-related protein 9A	Autophagy-related protein 9A OS=Homo sapiens GN=ATG9A PE=1 SV=3 - [ATG9A_HUMAN]	autophagic vacuole membrane;cell part;cytoplasmic part;cytoplasmic vesicle;endosomal part;endosome membrane;Golgi apparatus;integral to membrane;intracellular membrane-bounded organelle;intracellular organelle;intracellular organelle part;intracellular part;intrinsic to membrane;late endosome membrane;membrane;membrane part;membrane-bounded organelle;organelle;organelle membrane;organelle part;va…	Mem	839	94.4	1.389	1.584	2.177	2.008	1.146	2	2	3	3	88.2	3	461.2	3	716.1	3	925.3	3	141
ATL3	F5H6I7		Atlastin-3 OS=Homo sapiens GN=ATL3 PE=2 SV=1 - [F5H6I7_HUMAN]		--	523	58.7	1.671	1.682	2.18	1.253	0.977	3	3	4	4	53.5	4	29.9	4	104.6	4	56.7	4	52.9
ATP11B	Q9Y2G3	Probable phospholipid-transporting ATPase IF	Probable phospholipid-transporting ATPase IF OS=Homo sapiens GN=ATP11B PE=1 SV=2 - [AT11B_HUMAN]	cell part;cytoplasmic part;early endosome;endoplasmic reticulum;endosomal part;endosome;endosome membrane;integral to membrane;intracellular membrane-bounded organelle;intracellular organelle;intracellular organelle part;intracellular part;intrinsic to membrane;membrane;membrane part;membrane-bounded organelle;nuclear inner membrane;nuclear membrane;nuclear part;organelle;organelle inner membrane…	PM	1177	134.1	0.968	0.737	0.777	1.193	0.827	6	6	7	7	41	7	68.8	7	74.4	7	121.2	7	21.5
ATP11C	Q8NB49	Probable phospholipid-transporting ATPase IG	Probable phospholipid-transporting ATPase IG OS=Homo sapiens GN=ATP11C PE=1 SV=3 - [AT11C_HUMAN]	cell part;cytoplasmic part;endoplasmic reticulum;endoplasmic reticulum membrane;endoplasmic reticulum part;integral to membrane;intracellular membrane-bounded organelle;intracellular organelle;intracellular organelle part;intracellular part;intrinsic to membrane;membrane;membrane part;membrane-bounded organelle;organelle;organelle membrane;organelle part;plasma membrane	PM	1132	129.4	0.996	0.913	0.787	0.98	0.776	9	9	16	15	5.3	15	25.7	15	23.2	15	25.4	15	18.4
ATP13A1	H7C3H2		Probable cation-transporting ATPase 13A1 (Fragment) OS=Homo sapiens GN=ATP13A1 PE=4 SV=1 - [H7C3H2_HUMAN]	cell part;integral to membrane;intrinsic to membrane;membrane part	ShG	185	20.7	0.638	0.67	1.688	1.67	0.36	2	2	2	2	5.3	2	31.5	2	70.4	2	43.3	2	77
ATP13A3	Q9H7F0	Probable cation-transporting ATPase 13A3	Probable cation-transporting ATPase 13A3 OS=Homo sapiens GN=ATP13A3 PE=1 SV=4 - [AT133_HUMAN]	cell part;integral to membrane;intrinsic to membrane;membrane part	ShG	1226	138	1.173	1.101	0.387	0.422	0.642	14	14	27	26	29.3	26	13.8	26	22.1	26	42.1	26	20.6
ATP13A3	H7C1U7		Probable cation-transporting ATPase 13A3 (Fragment) OS=Homo sapiens GN=ATP13A3 PE=4 SV=1 - [H7C1U7_HUMAN]	cell part;integral to membrane;intrinsic to membrane;membrane part	ShG	162	19	1.074	1.226	0.334	0.215	0.516	1	1	1	1	NaN	1	NaN	1	NaN	1	NaN	1	NaN
ATP1A1	P05023	Sodium/potassium-transporting ATPase subunit alpha-1	Sodium/potassium-transporting ATPase subunit alpha-1 OS=Homo sapiens GN=ATP1A1 PE=1 SV=1 - [AT1A1_HUMAN]	cell part;cytoplasmic membrane-bounded vesicle;cytoplasmic part;cytoplasmic vesicle;endoplasmic reticulum;Golgi apparatus;intracellular membrane-bounded organelle;intracellular organelle;intracellular part;macromolecular complex;melanosome;membrane part;membrane-bounded organelle;membrane-bounded vesicle;organelle;pigment granule;plasma membrane part;protein complex;sodium:potassium-exchanging AT…	PM	1023	112.8	0.924	0.976	1.07	0.945	1.147	18	36	118	56	16.2	56	15	56	14.1	56	13.4	56	12
ATP1A2	B1AKY9		Sodium/potassium-transporting ATPase subunit alpha-2 OS=Homo sapiens GN=ATP1A2 PE=2 SV=1 - [B1AKY9_HUMAN]	cell part;integral to membrane;intrinsic to membrane;membrane part	ShG	1009	110.8	0.438	0.304	0.576	0.892	0.924	1	17	52	1	NaN	1	NaN	1	NaN	1	NaN	1	NaN
ATP1A3	M0R116		Sodium/potassium-transporting ATPase subunit alpha-3 OS=Homo sapiens GN=ATP1A3 PE=3 SV=1 - [M0R116_HUMAN]	cell part;integral to membrane;intrinsic to membrane;membrane part	ShG	983	108.2	0.912	0.808	1.117	0.912	1.27	8	26	70	11	17.4	11	10.6	11	14.5	11	11	11	12.8
ATP1B1	P05026	Sodium/potassium-transporting ATPase subunit beta-1	Sodium/potassium-transporting ATPase subunit beta-1 OS=Homo sapiens GN=ATP1B1 PE=1 SV=1 - [AT1B1_HUMAN]	apical plasma membrane;basolateral plasma membrane;caveola;cell part;macromolecular complex;membrane part;membrane raft;plasma membrane part;protein complex;sodium:potassium-exchanging ATPase complex	PM	303	35	1.148	1.282	1.431	1.398	1.81	10	10	33	31	26.7	31	25.1	31	20.5	31	28.4	31	19.8
ATP1B3	P54709	Sodium/potassium-transporting ATPase subunit beta-3	Sodium/potassium-transporting ATPase subunit beta-3 OS=Homo sapiens GN=ATP1B3 PE=1 SV=1 - [AT1B3_HUMAN]	caveola;cell part;cytoplasmic membrane-bounded vesicle;cytoplasmic part;cytoplasmic vesicle;intracellular membrane-bounded organelle;intracellular organelle;intracellular part;macromolecular complex;melanosome;membrane part;membrane raft;membrane-bounded organelle;membrane-bounded vesicle;organelle;pigment granule;plasma membrane part;protein complex;sodium:potassium-exchanging ATPase complex;ves…	PM	279	31.5	0.919	1.004	0.941	0.855	0.992	11	11	67	65	19	65	27.4	65	17.6	65	33.9	65	26.3
ATP2A2	P16615	Sarcoplasmic/endoplasmic reticulum calcium ATPase 2	Sarcoplasmic/endoplasmic reticulum calcium ATPase 2 OS=Homo sapiens GN=ATP2A2 PE=1 SV=1 - [AT2A2_HUMAN]	cell part;cytoplasmic part;endoplasmic reticulum membrane;endoplasmic reticulum part;integral to membrane;integral to plasma membrane;intracellular organelle part;intracellular part;intrinsic to membrane;intrinsic to plasma membrane;membrane;membrane part;organelle membrane;organelle part;plasma membrane part;platelet dense tubular network membrane;sarcoplasmic reticulum membrane	PM	1042	114.7	1.004	1.087	1.493	1.484	1.214	18	25	44	27	9.8	27	27.9	27	19.7	27	29.3	27	16.3
ATP2A3	Q93084	Sarcoplasmic/endoplasmic reticulum calcium ATPase 3	Sarcoplasmic/endoplasmic reticulum calcium ATPase 3 OS=Homo sapiens GN=ATP2A3 PE=1 SV=2 - [AT2A3_HUMAN]	cell part;cytoplasmic part;endoplasmic reticulum;endoplasmic reticulum membrane;endoplasmic reticulum part;integral to membrane;intracellular membrane-bounded organelle;intracellular organelle;intracellular organelle part;intracellular part;intrinsic to membrane;membrane;membrane part;membrane-bounded organelle;nuclear membrane;nuclear part;organelle;organelle membrane;organelle part;platelet den…	Mem	1043	113.9	1.074	0.953	1.293	1.241	1.201	6	13	19	6	10.7	6	17.3	6	21.9	6	29	6	15.2
ATP2B1	P20020	Plasma membrane calcium-transporting ATPase 1	Plasma membrane calcium-transporting ATPase 1 OS=Homo sapiens GN=ATP2B1 PE=1 SV=3 - [AT2B1_HUMAN]	cell part;integral to membrane;integral to plasma membrane;intrinsic to membrane;intrinsic to plasma membrane;membrane part;plasma membrane part	PM	1258	138.7	1.096	1.056	1.377	1.239	0.998	3	17	44	3	0.3	3	14.9	3	9.2	3	14.3	3	4.6
ATP2B4	P23634	Plasma membrane calcium-transporting ATPase 4	Plasma membrane calcium-transporting ATPase 4 OS=Homo sapiens GN=ATP2B4 PE=1 SV=2 - [AT2B4_HUMAN]	cell part;integral to membrane;integral to plasma membrane;intrinsic to membrane;intrinsic to plasma membrane;membrane part;plasma membrane part	PM	1241	137.8	0.972	0.803	1.065	1.105	1.748	16	30	69	27	16	27	17.5	27	21.5	27	31.8	27	21.5
ATP2C1	H0Y8X9		Calcium-transporting ATPase type 2C member 1 (Fragment) OS=Homo sapiens GN=ATP2C1 PE=2 SV=1 - [H0Y8X9_HUMAN]	cell part;integral to membrane;intrinsic to membrane;membrane part	ShG	215	23.9	0.71	1.357	1.186	1.073	3.37	1	1	1	1	NaN	1	NaN	1	NaN	1	NaN	1	NaN
ATP5A1	P25705	ATP synthase subunit alpha, mitochondrial	ATP synthase subunit alpha, mitochondrial OS=Homo sapiens GN=ATP5A1 PE=1 SV=1 - [ATPA_HUMAN]	cell part;cytoplasmic part;intracellular organelle lumen;intracellular organelle part;intracellular part;macromolecular complex;membrane;membrane part;membrane-enclosed lumen;mitochondrial matrix;mitochondrial membrane part;mitochondrial part;mitochondrial proton-transporting ATP synthase complex;organelle lumen;organelle part;plasma membrane;protein complex;proton-transporting ATP synthase compl…	PM	553	59.7	0.92	1.233	1.923	2.041	0.656	10	10	13	13	16.2	13	18.7	13	17.4	13	10.7	13	23.1
ATP5B	H0YH81	ATP synthase subunit beta	ATP synthase subunit beta (Fragment) OS=Homo sapiens GN=ATP5B PE=3 SV=1 - [H0YH81_HUMAN]	cell part;cytoplasmic part;intracellular membrane-bounded organelle;intracellular organelle;intracellular part;macromolecular complex;membrane part;membrane-bounded organelle;mitochondrion;organelle;protein complex;proton-transporting ATP synthase complex, catalytic core F(1);proton-transporting two-sector ATPase complex, catalytic domain	Mem	362	38.2	0.931	1.586	2.724	2.515	0.715	7	7	18	18	20.5	18	65	18	59.6	18	74.1	18	37.9
ATP5C1	P36542	ATP synthase subunit gamma, mitochondrial	ATP synthase subunit gamma, mitochondrial OS=Homo sapiens GN=ATP5C1 PE=1 SV=1 - [ATPG_HUMAN]	cell part;cytoplasmic part;intracellular organelle lumen;intracellular organelle part;intracellular part;macromolecular complex;membrane part;membrane-enclosed lumen;mitochondrial matrix;mitochondrial membrane part;mitochondrial part;mitochondrial proton-transporting ATP synthase complex, catalytic core F(1);organelle lumen;organelle part;protein complex;proton-transporting ATP synthase complex, …	Mem	298	33	0.9	1.748	1.724	2.01	2.46	1	1	1	1	NaN	1	NaN	1	NaN	1	NaN	1	NaN
ATP5F1	Q5QNZ2		ATP synthase subunit b, mitochondrial OS=Homo sapiens GN=ATP5F1 PE=2 SV=1 - [Q5QNZ2_HUMAN]	cell part;cytoplasmic part;intracellular organelle part;intracellular part;macromolecular complex;membrane part;mitochondrial membrane part;mitochondrial part;mitochondrial proton-transporting ATP synthase complex, coupling factor F(o);organelle part;protein complex;proton-transporting ATP synthase complex, coupling factor F(o);proton-transporting two-sector ATPase complex, proton-transporting do…	Mem	195	22.3	1.277	1.314	1.187	1.153	1.428	2	2	2	2	16.5	2	8.6	2	34.8	2	24.3	2	46.4
ATP5G1	D6R9H7		ATP synthase lipid-binding protein, mitochondrial OS=Homo sapiens GN=ATP5G1 PE=2 SV=1 - [D6R9H7_HUMAN]	cell part;cytoplasmic part;intracellular organelle part;intracellular part;macromolecular complex;membrane;membrane part;mitochondrial inner membrane;mitochondrial membrane;mitochondrial part;organelle inner membrane;organelle membrane;organelle part;protein complex;proton-transporting ATP synthase complex, coupling factor F(o);proton-transporting two-sector ATPase complex, proton-transporting do…	Mem	99	10.2	1.179	0.95	0.915	1.036	1.202	1	1	1	1	NaN	1	NaN	1	NaN	1	NaN	1	NaN
ATP5H	F5H608		ATP synthase subunit d, mitochondrial OS=Homo sapiens GN=ATP5H PE=4 SV=2 - [F5H608_HUMAN]	cell part;cytoplasmic part;intracellular organelle part;intracellular part;macromolecular complex;membrane part;mitochondrial membrane part;mitochondrial part;mitochondrial proton-transporting ATP synthase complex, coupling factor F(o);organelle part;protein complex;proton-transporting ATP synthase complex, coupling factor F(o);proton-transporting two-sector ATPase complex, proton-transporting do…	Mem	81	8.9	0.928	1.019	1.169	1.322	0.807	2	2	2	2	0.3	2	57.4	2	157.4	2	276	2	55.6
ATP5O	H7C068		ATP synthase subunit O, mitochondrial (Fragment) OS=Homo sapiens GN=ATP5O PE=4 SV=1 - [H7C068_HUMAN]		--	86	9.5	0.941	0.491	0.139	0.514	0.247	1	1	1	1	NaN	1	NaN	1	NaN	1	NaN	1	NaN
ATP6AP1	Q15904	V-type proton ATPase subunit S1	V-type proton ATPase subunit S1 OS=Homo sapiens GN=ATP6AP1 PE=1 SV=2 - [VAS1_HUMAN]	cell part;cytoplasmic part;integral to membrane;intracellular organelle part;intracellular part;intrinsic to membrane;macromolecular complex;membrane;membrane part;organelle membrane;organelle part;protein complex;proton-transporting two-sector ATPase complex;proton-transporting two-sector ATPase complex, catalytic domain;proton-transporting V-type ATPase, V1 domain;vacuolar membrane;vacuolar part	Mem	470	52	1	1.245	1.491	1.521	0.654	2	2	2	2	0.6	2	126.9	2	364.6	2	229.8	2	13.5
ATP6V0A1	F5H569		V-type proton ATPase 116 kDa subunit a isoform 1 OS=Homo sapiens GN=ATP6V0A1 PE=2 SV=1 - [F5H569_HUMAN]	cell part;cytoplasmic part;Golgi apparatus;intracellular membrane-bounded organelle;intracellular organelle;intracellular organelle part;intracellular part;macromolecular complex;membrane part;membrane-bounded organelle;nucleus;organelle;organelle part;protein complex;proton-transporting two-sector ATPase complex, proton-transporting domain;proton-transporting V-type ATPase, V0 domain;vacuolar pa…	Mem	837	96.3	1.189	1.651	2.564	4.112	0.613	5	5	7	7	31.3	7	13.9	7	13.1	7	17.3	6	10.7
ATP6V0A2	Q9Y487	V-type proton ATPase 116 kDa subunit a isoform 2	V-type proton ATPase 116 kDa subunit a isoform 2 OS=Homo sapiens GN=ATP6V0A2 PE=1 SV=2 - [VPP2_HUMAN]	acrosomal vesicle;cell part;cytoplasmic membrane-bounded vesicle;cytoplasmic part;cytoplasmic vesicle;cytoplasmic vesicle membrane;cytoplasmic vesicle part;endocytic vesicle membrane;endosomal part;endosome membrane;integral to membrane;intracellular membrane-bounded organelle;intracellular organelle;intracellular organelle part;intracellular part;intrinsic to membrane;macromolecular complex;memb…	PM	856	98	1.396	1.797	3.067	1.519	1.155	1	1	1	1	NaN	1	NaN	1	NaN	1	NaN	1	NaN
ATP6V1H	G3V126		ATPase, H+ transporting, lysosomal 50/57kDa, V1 subunit H, isoform CRA_c OS=Homo sapiens GN=ATP6V1H PE=2 SV=1 - [G3V126_HUMAN]	cell part;cytoplasmic part;intracellular organelle part;intracellular part;macromolecular complex;membrane part;organelle part;protein complex;proton-transporting two-sector ATPase complex, catalytic domain;proton-transporting V-type ATPase, V1 domain;vacuolar part;vacuolar proton-transporting V-type ATPase, V1 domain	Mem	443	51.5	0.953	0.721	0.597	1.064	0.681	2	2	2	2	56.7	2	68.8	2	38.2	2	7.2	2	128
ATP7A	Q04656	Copper-transporting ATPase 1	Copper-transporting ATPase 1 OS=Homo sapiens GN=ATP7A PE=1 SV=3 - [ATP7A_HUMAN]	basolateral plasma membrane;brush border membrane;cell body;cell part;cell projection;cell projection membrane;cell projection part;clathrin-coated vesicle;coated vesicle;cytoplasmic membrane-bounded vesicle;cytoplasmic part;cytoplasmic vesicle;cytosol;endoplasmic reticulum;endosome;Golgi apparatus part;Golgi-associated vesicle;integral to membrane;intracellular membrane-bounded organelle;intrace…	PM	1500	163.3	0.941	1.132	1.033	1.037	1.857	21	21	39	37	30.2	37	38.5	37	54.6	37	54	37	20.9
ATP8B2	P98198	Probable phospholipid-transporting ATPase ID	Probable phospholipid-transporting ATPase ID OS=Homo sapiens GN=ATP8B2 PE=2 SV=2 - [AT8B2_HUMAN]	cell part;integral to membrane;intrinsic to membrane;membrane;membrane part;plasma membrane	PM	1209	137.4	0.857	0.987	0.526	1.221	1.528	2	2	2	2	22.1	2	16.8	2	11.3	2	53.2	2	50.4
ATPIF1	Q9UII2	ATPase inhibitor, mitochondrial	ATPase inhibitor, mitochondrial OS=Homo sapiens GN=ATPIF1 PE=1 SV=1 - [ATIF1_HUMAN]	cell part;cell surface;cytoplasmic part;intracellular membrane-bounded organelle;intracellular organelle;intracellular part;membrane-bounded organelle;mitochondrion;organelle	CS	106	12.2	1.091	2.424	3.115	4.088	1.236	1	1	1	1	NaN	1	NaN	1	NaN	1	NaN	1	NaN
ATR	Q13535	Serine/threonine-protein kinase ATR	Serine/threonine-protein kinase ATR OS=Homo sapiens GN=ATR PE=1 SV=3 - [ATR_HUMAN]	cell part;chromosome;intracellular non-membrane-bounded organelle;intracellular organelle;intracellular organelle part;intracellular part;non-membrane-bounded organelle;nuclear body;nuclear part;nucleoplasm;nucleoplasm part;organelle;organelle part;PML body;sex chromosome;XY body	Other	2644	301.2	1.024	1.594	1.224	0.847	1.909	7	7	8	8	21.6	8	42.6	8	66.1	8	52.5	8	42.6
ATRN	O75882	Attractin	Attractin OS=Homo sapiens GN=ATRN PE=1 SV=2 - [ATRN_HUMAN]	cell part;cytoplasm;extracellular region part;extracellular space;integral to membrane;integral to plasma membrane;intracellular part;intrinsic to membrane;intrinsic to plasma membrane;membrane part;plasma membrane part	PM	1429	158.4	1.029	1.325	1.281	1.259	1.254	26	26	57	57	17.5	57	24.5	57	17	56	21.6	57	21.7
ATXN10	Q9UBB4	Ataxin-10	Ataxin-10 OS=Homo sapiens GN=ATXN10 PE=1 SV=1 - [ATX10_HUMAN]	cell body;cell part;cell projection;cytoplasmic part;cytosol;dendrite;intracellular part;neuron projection;neuronal cell body;perinuclear region of cytoplasm	Other	475	53.5	0.972	1.288	0.757	0.552	1.503	8	8	14	12	36.6	12	11.4	12	30.1	12	48.5	12	19.1
AUP1	Q9Y679	Ancient ubiquitous protein 1	Ancient ubiquitous protein 1 OS=Homo sapiens GN=AUP1 PE=1 SV=1 - [AUP1_HUMAN]	cell part;cytoplasmic part;endoplasmic reticulum;endoplasmic reticulum membrane;endoplasmic reticulum part;integral to membrane;intracellular membrane-bounded organelle;intracellular organelle;intracellular organelle part;intracellular part;intrinsic to membrane;membrane;membrane part;membrane-bounded organelle;nucleus;organelle;organelle membrane;organelle part	Mem	476	53	1.42	1.289	1.568	1.953	1.799	1	1	1	1	NaN	1	NaN	1	NaN	1	NaN	1	NaN
AURKA	O14965	Aurora kinase A	Aurora kinase A OS=Homo sapiens GN=AURKA PE=1 SV=2 - [AURKA_HUMAN]	cell part;centrosome;cytoplasmic part;cytoskeletal part;cytosol;intracellular membrane-bounded organelle;intracellular non-membrane-bounded organelle;intracellular organelle;intracellular organelle part;intracellular part;macromolecular complex;membrane-bounded organelle;microtubule;microtubule organizing center;midbody;non-membrane-bounded organelle;nucleus;organelle;organelle part;perinuclear r…	Other	403	45.8	0.59	0.623	0.964	1.329	0.72	1	1	2	2	86.5	2	217.9	2	94.6	2	92.9	2	22.4
B3GNT1	O43505	N-acetyllactosaminide beta-1,3-N-acetylglucosaminyltransferase	N-acetyllactosaminide beta-1,3-N-acetylglucosaminyltransferase OS=Homo sapiens GN=B3GNT1 PE=1 SV=1 - [B3GN1_HUMAN]	cell part;cytoplasmic part;Golgi apparatus part;integral to Golgi membrane;integral to membrane;integral to organelle membrane;intracellular organelle part;intracellular part;intrinsic to Golgi membrane;intrinsic to membrane;intrinsic to organelle membrane;membrane part;organelle part	Mem	415	47.1	0.995	1.638	3.837	2.927	1.03	4	4	7	7	21.4	7	27.3	7	87.6	7	91.7	7	58.8
B3GNT2	Q9NY97	UDP-GlcNAc:betaGal beta-1,3-N-acetylglucosaminyltransferase 2	UDP-GlcNAc:betaGal beta-1,3-N-acetylglucosaminyltransferase 2 OS=Homo sapiens GN=B3GNT2 PE=1 SV=2 - [B3GN2_HUMAN]	cell part;cytoplasmic part;Golgi apparatus part;Golgi membrane;integral to membrane;intracellular organelle part;intracellular part;intrinsic to membrane;membrane;membrane part;organelle membrane;organelle part	Mem	397	46	0.958	1.3	3.289	3.892	0.644	1	1	1	1	NaN	1	NaN	1	NaN	1	NaN	1	NaN
BAG5	Q9UL15	BAG family molecular chaperone regulator 5	BAG family molecular chaperone regulator 5 OS=Homo sapiens GN=BAG5 PE=1 SV=1 - [BAG5_HUMAN]	cell part;cytoplasmic part;inclusion body;intracellular part;perinuclear region of cytoplasm	Other	447	51.2	0.918	0.777	0.852	1.052	1.46	4	4	4	4	6.6	4	43.9	4	19.2	4	22.2	4	14.9
BANF1	O75531	Barrier-to-autointegration factor	Barrier-to-autointegration factor OS=Homo sapiens GN=BANF1 PE=1 SV=1 - [BAF_HUMAN]	cell part;chromosome;cytoplasmic part;cytosol;intracellular non-membrane-bounded organelle;intracellular organelle;intracellular organelle part;intracellular part;non-membrane-bounded organelle;nuclear part;nucleoplasm;organelle;organelle part	Other	89	10.1	0.838	0.713	0.509	0.662	0.753	1	1	1	1	NaN	1	NaN	1	NaN	1	NaN	1	NaN
BCAP29	B7Z2L0		B-cell receptor-associated protein 29 OS=Homo sapiens GN=BCAP29 PE=2 SV=1 - [B7Z2L0_HUMAN]	cell part;cytoplasmic part;endoplasmic reticulum;integral to membrane;intracellular membrane-bounded organelle;intracellular organelle;intracellular part;intrinsic to membrane;membrane part;membrane-bounded organelle;organelle	Mem	147	17.4	0.687	2.599	5.056	5.043	1.612	1	1	1	1	NaN	1	NaN	1	NaN	1	NaN	1	NaN
BCAP31	P51572	B-cell receptor-associated protein 31	B-cell receptor-associated protein 31 OS=Homo sapiens GN=BCAP31 PE=1 SV=3 - [BAP31_HUMAN]	cell part;cytoplasmic part;cytosol;endoplasmic reticulum part;endoplasmic reticulum-Golgi intermediate compartment membrane;Golgi apparatus part;Golgi membrane;integral to endoplasmic reticulum membrane;integral to lumenal side of endoplasmic reticulum membrane;integral to membrane;integral to organelle membrane;integral to plasma membrane;intracellular organelle part;intracellular part;intrinsic…	PM	246	28	1.008	1.528	3.147	2.894	0.612	7	7	9	8	14.5	8	12.8	8	20.6	8	19.5	8	27.1
BCAT1	F5H2F2		Branched-chain-amino-acid aminotransferase, cytosolic (Fragment) OS=Homo sapiens GN=BCAT1 PE=2 SV=1 - [F5H2F2_HUMAN]		--	144	16.5	4.026	1.986	3.786	1.265	1.686	1	1	1	1	NaN	1	NaN	1	NaN	1	NaN	1	NaN
BCHE	P06276	Cholinesterase	Cholinesterase OS=Homo sapiens GN=BCHE PE=1 SV=1 - [CHLE_HUMAN]	cell part;cytoplasmic part;endoplasmic reticulum lumen;endoplasmic reticulum part;extracellular region part;extracellular space;intracellular organelle lumen;intracellular organelle part;intracellular part;membrane;membrane-enclosed lumen;nuclear envelope lumen;nuclear part;organelle envelope lumen;organelle lumen;organelle part	XC	602	68.4	1.543	3.488	6.55	5.634	0.998	4	5	6	5	57.6	5	57.9	5	39.4	5	47.8	5	50.4
BCL2L13	B7Z238		Bcl-2-like protein 13 OS=Homo sapiens GN=BCL2L13 PE=2 SV=1 - [B7Z238_HUMAN]		--	361	39	0.665	1.066	1.511	2.143	0.605	1	1	1	1	NaN	1	NaN	1	NaN	1	NaN	1	NaN
BCR/ABL fusion	A9UF05		BCR/ABL fusion protein isoform Y3 OS=Homo sapiens GN=BCR/ABL fusion PE=2 SV=1 - [A9UF05_HUMAN]		--	467	51.4	0.574	0.617	0.497	0.427	1.804	1	1	1	1	NaN	1	NaN	1	NaN	1	NaN	1	NaN
BDH1	H7C2W1		D-beta-hydroxybutyrate dehydrogenase, mitochondrial (Fragment) OS=Homo sapiens GN=BDH1 PE=4 SV=1 - [H7C2W1_HUMAN]		--	129	14.6	0.826	1.032	1.064	1.394	1.012	1	1	1	1	NaN	1	NaN	1	NaN	1	NaN	1	NaN
BIRC6	Q9NR09	Baculoviral IAP repeat-containing protein 6	Baculoviral IAP repeat-containing protein 6 OS=Homo sapiens GN=BIRC6 PE=1 SV=2 - [BIRC6_HUMAN]	cell part;cytoplasmic part;cytoskeletal part;endosome;Golgi apparatus;Golgi apparatus part;intracellular membrane-bounded organelle;intracellular organelle;intracellular organelle part;intracellular part;membrane;membrane-bounded organelle;microtubule organizing center;midbody;organelle;organelle part;spindle pole;trans-Golgi network	Mem	4857	529.9	0.987	0.93	0.731	0.676	1.39	5	5	5	5	22.4	5	27.5	5	60.9	5	24.4	5	98.1
BLVRA	P53004	Biliverdin reductase A	Biliverdin reductase A OS=Homo sapiens GN=BLVRA PE=1 SV=2 - [BIEA_HUMAN]	cell part;cytoplasmic part;cytosol;intracellular part	Other	296	33.4	0.692	0.39	0.592	0.494	0.581	2	2	2	2	43.1	2	60.9	2	86.6	2	33.8	2	8.6
BMP2K	K4DI97		BMP-2-inducible protein kinase OS=Homo sapiens GN=BMP2K PE=4 SV=1 - [K4DI97_HUMAN]		--	355	39.1	1.097	0.9	0.834	1.047	1.08	1	1	1	1	NaN	1	NaN	1	NaN	1	NaN	1	NaN
BMPR1A	P36894	Bone morphogenetic protein receptor type-1A	Bone morphogenetic protein receptor type-1A OS=Homo sapiens GN=BMPR1A PE=1 SV=2 - [BMR1A_HUMAN]	cell body;cell part;cell projection;dendrite;integral to membrane;intrinsic to membrane;membrane;membrane part;neuron projection;neuronal cell body;plasma membrane	PM	532	60.2	0.86	1.488	0.853	0.734	1.235	8	8	19	19	19.5	19	27.8	19	21.6	19	23.4	19	18.2
BMPR2	Q13873	Bone morphogenetic protein receptor type-2	Bone morphogenetic protein receptor type-2 OS=Homo sapiens GN=BMPR2 PE=1 SV=2 - [BMPR2_HUMAN]	cell part;cell surface;integral to membrane;integral to plasma membrane;intrinsic to membrane;intrinsic to plasma membrane;membrane part;plasma membrane part	PM	1038	115.1	0.851	1.228	1.387	1.542	1.404	18	18	44	44	24.8	44	39.4	44	55.4	44	61.9	44	21.4
BNIP3	B4DHJ7		BCL2/adenovirus E1B 19 kDa protein-interacting protein 3 OS=Homo sapiens GN=BNIP3 PE=2 SV=1 - [B4DHJ7_HUMAN]	cell part;cell projection;cytoplasmic part;dendrite;envelope;integral to membrane;intracellular membrane-bounded organelle;intracellular organelle;intracellular organelle part;intracellular part;intrinsic to membrane;membrane part;membrane-bounded organelle;mitochondrial envelope;mitochondrial part;mitochondrion;neuron projection;nuclear part;nucleoplasm;nucleus;organelle;organelle envelope;organ…	Mem	180	19.9	0.491	1.095	3.058	2.602	0.836	1	1	1	1	NaN	1	NaN	1	NaN	1	NaN	1	NaN
BOD1L1	Q8NFC6	Biorientation of chromosomes in cell division protein 1-like 1	Biorientation of chromosomes in cell division protein 1-like 1 OS=Homo sapiens GN=BOD1L1 PE=1 SV=2 - [BD1L1_HUMAN]		--	3051	330.3	1.513	1.134	2.283	1.791	0.974	5	5	5	5	53.3	5	18.2	5	30.5	5	45.9	5	49.4
BRAP	B4DRM1		BRCA1-associated protein OS=Homo sapiens GN=BRAP PE=2 SV=1 - [B4DRM1_HUMAN]		--	413	47.8	1.664	4.553	17.037	15.685	1.414	1	1	2	1	NaN	1	NaN	1	NaN	1	NaN	1	NaN
BRAT1	Q6PJG6	BRCA1-associated ATM activator 1	BRCA1-associated ATM activator 1 OS=Homo sapiens GN=BRAT1 PE=1 SV=2 - [BRAT1_HUMAN]	cell part;intracellular membrane-bounded organelle;intracellular organelle;intracellular part;membrane-bounded organelle;nucleus;organelle	Other	821	88.1	0.495	1.115	0.513	0.468	1.353	1	1	1	1	NaN	1	NaN	1	NaN	1	NaN	1	NaN
BRD2	P25440	Bromodomain-containing protein 2	Bromodomain-containing protein 2 OS=Homo sapiens GN=BRD2 PE=1 SV=2 - [BRD2_HUMAN]	cell part;cytoplasm;intracellular membrane-bounded organelle;intracellular organelle;intracellular part;membrane-bounded organelle;nucleus;organelle	Other	801	88	1.202	0.883	2.641	1.055	0.423	14	17	36	30	18.7	30	20.2	30	22	30	24.8	30	43.7
BRD3	Q15059	Bromodomain-containing protein 3	Bromodomain-containing protein 3 OS=Homo sapiens GN=BRD3 PE=1 SV=1 - [BRD3_HUMAN]	cell part;intracellular membrane-bounded organelle;intracellular organelle;intracellular part;membrane-bounded organelle;nucleus;organelle	Other	726	79.5	1.129	0.88	3.653	1.516	0.411	6	9	21	17	19.5	17	45.4	17	19.7	17	35.1	17	18.4
BRD4	O60885	Bromodomain-containing protein 4	Bromodomain-containing protein 4 OS=Homo sapiens GN=BRD4 PE=1 SV=2 - [BRD4_HUMAN]	cell part;chromatin;chromosomal part;chromosome;condensed chromosome;condensed nuclear chromosome;cytoplasm;intracellular non-membrane-bounded organelle;intracellular organelle;intracellular organelle part;intracellular part;non-membrane-bounded organelle;nuclear chromatin;nuclear chromosome;nuclear chromosome part;nuclear part;organelle;organelle part	Other	1362	152.1	1.112	0.77	4.027	1.798	0.408	14	19	40	30	16.5	30	29.4	30	36.1	30	24.2	30	38.1
BRD7	Q9NPI1	Bromodomain-containing protein 7	Bromodomain-containing protein 7 OS=Homo sapiens GN=BRD7 PE=1 SV=1 - [BRD7_HUMAN]	cell part;cytoplasm;intracellular membrane-bounded organelle;intracellular organelle;intracellular part;membrane-bounded organelle;nucleus;organelle	Other	651	74.1	0.191	0.328	0.12	0.363	0.27	1	1	1	1	NaN	1	NaN	1	NaN	1	NaN	1	NaN
BRD9	B4DXI2		Bromodomain-containing protein 9 OS=Homo sapiens GN=BRD9 PE=2 SV=1 - [B4DXI2_HUMAN]		--	214	24.4	0.835	0.653	1.645	0.731	0.509	2	2	2	2	26.3	2	7	2	10.5	2	46.6	2	53
BRI3BP	Q8WY22	BRI3-binding protein	BRI3-binding protein OS=Homo sapiens GN=BRI3BP PE=1 SV=1 - [BRI3B_HUMAN]	cell part;cytoplasmic part;integral to membrane;intracellular organelle part;intracellular part;intrinsic to membrane;membrane;membrane part;mitochondrial membrane;mitochondrial outer membrane;mitochondrial part;organelle membrane;organelle outer membrane;organelle part;outer membrane	Mem	251	27.8	0.752	1.304	1.434	1.818	1.557	1	1	1	1	NaN	1	NaN	1	NaN	1	NaN	1	NaN
BSG	P35613	Basigin	Basigin OS=Homo sapiens GN=BSG PE=1 SV=2 - [BASI_HUMAN]	acrosomal membrane;cell part;cytoplasmic membrane-bounded vesicle;cytoplasmic part;cytoplasmic vesicle;cytoplasmic vesicle membrane;cytoplasmic vesicle part;Golgi apparatus part;Golgi membrane;integral to membrane;intracellular membrane-bounded organelle;intracellular organelle;intracellular organelle part;intracellular part;intrinsic to membrane;melanosome;membrane;membrane part;membrane raft;me…	PM	385	42.2	0.986	0.886	0.744	0.614	0.923	15	15	213	188	15.5	188	17.2	188	18	188	32.3	188	18.9
BST1	Q10588	ADP-ribosyl cyclase 2	ADP-ribosyl cyclase 2 OS=Homo sapiens GN=BST1 PE=1 SV=2 - [BST1_HUMAN]	anchored to membrane;cell part;extrinsic to membrane;intrinsic to membrane;membrane;membrane part;plasma membrane	PM	318	35.7	1.146	1.495	1.154	1.325	2.031	2	2	2	1	NaN	1	NaN	1	NaN	1	NaN	1	NaN
BST2	Q10589	Bone marrow stromal antigen 2	Bone marrow stromal antigen 2 OS=Homo sapiens GN=BST2 PE=1 SV=1 - [BST2_HUMAN]	anchored to membrane;apical plasma membrane;cell part;cell surface;cytoplasmic part;endosome;Golgi apparatus;integral to membrane;integral to plasma membrane;intracellular membrane-bounded organelle;intracellular organelle;intracellular part;intrinsic to membrane;intrinsic to plasma membrane;late endosome;membrane part;membrane raft;membrane-bounded organelle;organelle;plasma membrane part	PM	180	19.8	0.83	1.005	0.152	0.106	0.676	3	3	15	9	8.6	9	9.2	9	45.1	9	56.1	9	37.2
BTAF1	O14981	TATA-binding protein-associated factor 172	TATA-binding protein-associated factor 172 OS=Homo sapiens GN=BTAF1 PE=1 SV=2 - [BTAF1_HUMAN]	cell part;intracellular membrane-bounded organelle;intracellular organelle;intracellular part;membrane-bounded organelle;nucleus;organelle	Other	1849	206.8	0.996	1.316	0.944	0.779	1.908	3	3	3	3	2.3	3	19.3	3	109.5	3	37.6	3	18.3
BTN2A1	Q7KYR7	Butyrophilin subfamily 2 member A1	Butyrophilin subfamily 2 member A1 OS=Homo sapiens GN=BTN2A1 PE=1 SV=3 - [BT2A1_HUMAN]	cell part;integral to membrane;integral to plasma membrane;intrinsic to membrane;intrinsic to plasma membrane;membrane part;plasma membrane part	PM	527	59.6	0.962	1.301	1.279	1.485	1.418	6	6	18	18	17.6	18	10.7	18	10	18	23.9	18	8.5
BTN3A1	O00481	Butyrophilin subfamily 3 member A1	Butyrophilin subfamily 3 member A1 OS=Homo sapiens GN=BTN3A1 PE=1 SV=3 - [BT3A1_HUMAN]	cell part;integral to membrane;intrinsic to membrane;membrane;membrane part;plasma membrane	PM	513	57.6	0.733	0.653	0.615	0.625	0.791	5	9	20	9	13.3	9	13.2	9	15.9	9	23.3	9	15.4
BTN3A2	P78410	Butyrophilin subfamily 3 member A2	Butyrophilin subfamily 3 member A2 OS=Homo sapiens GN=BTN3A2 PE=1 SV=2 - [BT3A2_HUMAN]	cell part;integral to membrane;intrinsic to membrane;membrane;membrane part;plasma membrane	PM	334	36.4	0.925	0.85	0.607	0.527	1.147	5	10	21	8	9.2	8	5.7	8	27.4	8	34.8	8	16.2
BTN3A3	D0FY33		Butyrophilin subfamily 3 member A3 OS=Homo sapiens GN=BTN3A3 PE=2 SV=1 - [D0FY33_HUMAN]		--	542	60.5	0.909	0.903	0.815	0.828	1.085	6	11	31	18	19.9	18	19.9	18	27.6	18	11.1	18	12.9
BUB3	O43684	Mitotic checkpoint protein BUB3	Mitotic checkpoint protein BUB3 OS=Homo sapiens GN=BUB3 PE=1 SV=1 - [BUB3_HUMAN]	cell part;chromosomal part;condensed chromosome kinetochore;cytoplasmic part;cytosol;intracellular membrane-bounded organelle;intracellular non-membrane-bounded organelle;intracellular organelle;intracellular organelle part;intracellular part;kinetochore;macromolecular complex;membrane-bounded organelle;non-membrane-bounded organelle;nucleus;organelle;organelle part;protein complex	Other	328	37.1	0.92	1.001	1.87	1.312	0.802	5	5	6	6	20	6	7.7	6	38.9	6	13.2	6	22.9
BZW1	Q7L1Q6	Basic leucine zipper and W2 domain-containing protein 1	Basic leucine zipper and W2 domain-containing protein 1 OS=Homo sapiens GN=BZW1 PE=1 SV=1 - [BZW1_HUMAN]	cell part;cytoplasm;intracellular part	Other	419	48	0.904	1.165	0.734	0.52	1.423	6	7	16	12	11.3	12	23.8	12	24.5	12	9.5	12	17.8
BZW2	E7ETZ4		Basic leucine zipper and W2 domain-containing protein 2 (Fragment) OS=Homo sapiens GN=BZW2 PE=2 SV=1 - [E7ETZ4_HUMAN]		--	408	46.9	0.997	1.211	0.68	0.475	1.361	11	12	24	20	13.2	20	9.1	20	27.4	20	28.8	20	17.8
C11orf24	E9PRU5		Uncharacterized protein C11orf24 OS=Homo sapiens GN=C11orf24 PE=2 SV=1 - [E9PRU5_HUMAN]		--	114	12.7	0.996	0.643	0.496	0.61	0.716	1	1	1	1	NaN	1	NaN	1	NaN	1	NaN	1	NaN
C11orf57	E9PQL5		Uncharacterized protein C11orf57 (Fragment) OS=Homo sapiens GN=C11orf57 PE=2 SV=1 - [E9PQL5_HUMAN]		--	91	10.9	1.001	0.916	2.838	0.486	0.79	2	2	5	5	58.8	5	141.3	5	46	5	210.6	5	118.1
C14orf1	Q9UKR5	Probable ergosterol biosynthetic protein 28	Probable ergosterol biosynthetic protein 28 OS=Homo sapiens GN=C14orf1 PE=1 SV=1 - [ERG28_HUMAN]	cell part;cytoplasmic membrane-bounded vesicle;cytoplasmic part;cytoplasmic vesicle;endoplasmic reticulum membrane;endoplasmic reticulum part;integral to membrane;intracellular membrane-bounded organelle;intracellular organelle;intracellular organelle part;intracellular part;intrinsic to membrane;membrane;membrane part;membrane-bounded organelle;membrane-bounded vesicle;organelle;organelle membra…	Mem	140	15.9	0.948	1.306	1.401	1.674	1.387	1	1	2	2	16.5	2	9.6	2	8.3	2	6.7	2	4.1
C14orf159	G8JLP2		UPF0317 protein C14orf159, mitochondrial OS=Homo sapiens GN=C14orf159 PE=2 SV=1 - [G8JLP2_HUMAN]		--	492	52.6	0.924	1.333	2.081	2.306	0.837	2	2	3	3	7.1	3	17.2	3	34.2	3	6.7	3	29.5
C16orf54	Q6UWD8	Transmembrane protein C16orf54	Transmembrane protein C16orf54 OS=Homo sapiens GN=C16orf54 PE=1 SV=1 - [CP054_HUMAN]	cell part;integral to membrane;intrinsic to membrane;membrane part	ShG	224	24.3	0.986	0.992	0.282	0.295	1.201	4	4	25	17	18.4	17	20.3	17	34.9	17	77.1	17	26.2
C17orf62	J3KTF4		Uncharacterized protein C17orf62 (Fragment) OS=Homo sapiens GN=C17orf62 PE=4 SV=1 - [J3KTF4_HUMAN]		--	88	9.8	1.255	0.994	1.718	2.089	0.986	1	1	1	1	NaN	1	NaN	1	NaN	1	NaN	1	NaN
C19orf24	Q9BVV8	Uncharacterized membrane protein C19orf24	Uncharacterized membrane protein C19orf24 OS=Homo sapiens GN=C19orf24 PE=1 SV=2 - [CS024_HUMAN]	cell part;cytoplasm;extracellular region;integral to membrane;intracellular part;intrinsic to membrane;membrane part	XC	132	14.2	1.239	0.915	0.53	0.491	0.905	1	1	1	1	NaN	1	NaN	1	NaN	1	NaN	1	NaN
C19orf43	K7ELS0		Uncharacterized protein C19orf43 OS=Homo sapiens GN=C19orf43 PE=4 SV=1 - [K7ELS0_HUMAN]		--	132	13.5	1.089	0.656	0.759	0.953	0.467	1	1	1	1	NaN	1	NaN	1	NaN	1	NaN	1	NaN
C19orf70	K7EIR2		Protein QIL1 OS=Homo sapiens GN=C19orf70 PE=4 SV=1 - [K7EIR2_HUMAN]		--	88	9.7	0.981	1.528	3.275	2.114	1.873	1	1	1	1	NaN	1	NaN	1	NaN	1	NaN	1	NaN
C1GALT1	Q9NS00	Glycoprotein-N-acetylgalactosamine 3-beta-galactosyltransferase 1	Glycoprotein-N-acetylgalactosamine 3-beta-galactosyltransferase 1 OS=Homo sapiens GN=C1GALT1 PE=1 SV=1 - [C1GLT_HUMAN]	cell part;cytoplasmic part;Golgi apparatus part;Golgi membrane;integral to membrane;intracellular organelle part;intracellular part;intrinsic to membrane;membrane;membrane part;organelle membrane;organelle part	Mem	363	42.2	0.989	0.988	0.791	2.04	0.638	1	1	1	1	NaN	1	NaN	1	NaN	1	NaN	1	NaN
C1GALT1C1	Q96EU7	C1GALT1-specific chaperone 1	C1GALT1-specific chaperone 1 OS=Homo sapiens GN=C1GALT1C1 PE=1 SV=1 - [C1GLC_HUMAN]	cell part;cytoplasmic part;Golgi apparatus part;Golgi membrane;integral to membrane;intracellular organelle part;intracellular part;intrinsic to membrane;membrane;membrane part;organelle membrane;organelle part	Mem	318	36.4	0.985	1.098	1.587	1.366	1.02	1	1	1	1	NaN	1	NaN	1	NaN	1	NaN	1	NaN
C1orf159	Q5T2W9		Uncharacterized protein C1orf159 OS=Homo sapiens GN=C1orf159 PE=2 SV=1 - [Q5T2W9_HUMAN]		--	344	36.5	1.036	1.023	0.843	0.583	1.261	3	3	9	7	12.7	7	35.2	7	47.4	7	35	7	12.9
C21orf33	H7C2G3		ES1 protein homolog, mitochondrial (Fragment) OS=Homo sapiens GN=C21orf33 PE=4 SV=1 - [H7C2G3_HUMAN]		--	191	20.3	0.828	2.574	1.589	3.126	1.501	1	1	1	1	NaN	1	NaN	1	NaN	1	NaN	1	NaN
C22orf28	E7EQS9		tRNA-splicing ligase RtcB homolog OS=Homo sapiens GN=RTCB PE=2 SV=2 - [E7EQS9_HUMAN]		--	175	19.1	0.867	1.067	1.042	0.911	0.363	1	1	1	1	NaN	1	NaN	1	NaN	1	NaN	1	NaN
C2CD5	Q86YS7	C2 domain-containing protein 5	C2 domain-containing protein 5 OS=Homo sapiens GN=C2CD5 PE=1 SV=1 - [C2CD5_HUMAN]	cell cortex;cell part;cell projection membrane;cell projection part;cytoplasmic part;cytoplasmic vesicle membrane;cytoplasmic vesicle part;intracellular organelle part;intracellular part;leading edge membrane;membrane;membrane part;organelle membrane;organelle part;plasma membrane part;ruffle membrane;vesicle membrane	PM	1000	110.4	0.915	0.668	0.447	0.522	1.251	6	6	8	7	27.2	7	17.9	7	59.9	7	12.1	7	11.1
C2orf47	Q8WWC4	Uncharacterized protein C2orf47, mitochondrial	Uncharacterized protein C2orf47, mitochondrial OS=Homo sapiens GN=C2orf47 PE=1 SV=1 - [CB047_HUMAN]	cell part;cytoplasmic part;intracellular membrane-bounded organelle;intracellular organelle;intracellular part;membrane-bounded organelle;mitochondrion;organelle	Other	291	32.5	0.895	1.53	1.373	2.044	1.036	1	1	1	1	NaN	1	NaN	1	NaN	1	NaN	1	NaN
C3orf56	Q8N813	Putative uncharacterized protein C3orf56	Putative uncharacterized protein C3orf56 OS=Homo sapiens GN=C3orf56 PE=2 SV=1 - [CC056_HUMAN]		--	242	26	0.957	0.762	0.482	0.354	0.733	1	1	1	1	NaN	1	NaN	1	NaN	1	NaN	1	NaN
C4B	F5GXS0		C4b-B OS=Homo sapiens GN=C4B PE=2 SV=1 - [F5GXS0_HUMAN]	extracellular region part;extracellular space	XC	1698	187.6	2.715	1.561	0.699	1.264	0.567	3	3	3	3	23.3	3	8.9	3	67.5	3	42.2	3	20.5
C4orf27	Q9NWY4	UPF0609 protein C4orf27	UPF0609 protein C4orf27 OS=Homo sapiens GN=C4orf27 PE=1 SV=2 - [CD027_HUMAN]	cell part;intracellular membrane-bounded organelle;intracellular organelle;intracellular part;membrane-bounded organelle;nucleus;organelle	Other	346	39.4	1.148	0.959	0.734	0.727	1.353	4	4	4	4	10.1	4	18.2	4	2.6	4	28.6	4	17.4
C6orf89	Q5TDC5		Bombesin receptor-activated protein C6orf89 OS=Homo sapiens GN=C6orf89 PE=2 SV=1 - [Q5TDC5_HUMAN]		--	241	27.8	0.991	0.582	3.501	1.446	0.65	1	1	1	1	NaN	1	NaN	1	NaN	1	NaN	1	NaN
CA9	Q16790	Carbonic anhydrase 9	Carbonic anhydrase 9 OS=Homo sapiens GN=CA9 PE=1 SV=2 - [CAH9_HUMAN]	cell part;cell projection membrane;cell projection part;integral to membrane;intracellular non-membrane-bounded organelle;intracellular organelle;intracellular organelle part;intracellular part;intrinsic to membrane;membrane;membrane part;microvillus membrane;non-membrane-bounded organelle;nuclear part;nucleolus;organelle;organelle part;plasma membrane;plasma membrane part	PM	459	49.7	0.916	0.66	0.365	0.248	0.663	9	9	27	26	15.2	26	19.3	26	13.6	26	17	26	9.1
CAAP1	Q9H8G2	Caspase activity and apoptosis inhibitor 1	Caspase activity and apoptosis inhibitor 1 OS=Homo sapiens GN=CAAP1 PE=1 SV=2 - [CAAP1_HUMAN]		--	361	38.3	0.952	1.866	10.289	5.292	0.396	1	1	1	1	NaN	1	NaN	1	NaN	1	NaN	1	NaN
CABLES1	Q8TDN4	CDK5 and ABL1 enzyme substrate 1	CDK5 and ABL1 enzyme substrate 1 OS=Homo sapiens GN=CABLES1 PE=1 SV=2 - [CABL1_HUMAN]	cell part;cytoplasmic part;cytosol;intracellular membrane-bounded organelle;intracellular organelle;intracellular part;membrane-bounded organelle;nucleus;organelle	Other	633	67.6	0.777	0.488	0.118	0.051	1.28	2	2	3	3	2	3	4.8	3	17	3	81.5	3	11.7
CABLES2	Q9BTV7	CDK5 and ABL1 enzyme substrate 2	CDK5 and ABL1 enzyme substrate 2 OS=Homo sapiens GN=CABLES2 PE=1 SV=3 - [CABL2_HUMAN]		--	478	52.2	0.981	0.795	0.609	0.744	1.616	1	1	1	1	NaN	1	NaN	1	NaN	1	NaN	1	NaN
CACNA2D2	C9JE82		Voltage-dependent calcium channel subunit alpha-2/delta-2 OS=Homo sapiens GN=CACNA2D2 PE=2 SV=1 - [C9JE82_HUMAN]		--	1144	129.1	0.996	0.637	0.827	0.583	0.874	1	1	1	1	NaN	1	NaN	1	NaN	1	NaN	1	NaN
CACYBP	B2ZWH1		Calcyclin-binding protein (Fragment) OS=Homo sapiens GN=CACYBP PE=2 SV=1 - [B2ZWH1_HUMAN]	cell body;cell part;cell projection;cytoplasm;intracellular organelle part;intracellular part;membrane-enclosed lumen;neuron projection;nuclear envelope lumen;nuclear part;organelle envelope lumen;organelle part	Other	50	5.9	1.016	0.648	0.544	0.474	0.915	1	1	1	1	NaN	1	NaN	1	NaN	1	NaN	1	NaN
CAD	F8VPD4		DNA fragmentation factor subunit beta OS=Homo sapiens GN=CAD PE=2 SV=1 - [F8VPD4_HUMAN]		--	2162	235.9	0.928	0.903	0.922	0.843	1.406	16	16	17	17	23.7	17	33.3	17	33.1	17	46.1	17	29.1
CADM1	Q9BY67	Cell adhesion molecule 1	Cell adhesion molecule 1 OS=Homo sapiens GN=CADM1 PE=1 SV=2 - [CADM1_HUMAN]	axon;basolateral plasma membrane;cell junction;cell part;cell projection;cell-cell junction;clathrin-coated vesicle;coated vesicle;cytoplasmic membrane-bounded vesicle;cytoplasmic part;cytoplasmic vesicle;dendrite;integral to membrane;intracellular membrane-bounded organelle;intracellular organelle;intracellular part;intrinsic to membrane;membrane part;membrane-bounded organelle;membrane-bounded …	PM	442	48.5	2.787	5.71	1.317	4.18	1.883	1	1	1	1	NaN	1	NaN	1	NaN	1	NaN	1	NaN
CADM4	Q8NFZ8	Cell adhesion molecule 4	Cell adhesion molecule 4 OS=Homo sapiens GN=CADM4 PE=1 SV=1 - [CADM4_HUMAN]	cell part;integral to membrane;intrinsic to membrane;membrane part	ShG	388	42.8	1.062	0.968	1.517	1.547	2.882	6	6	12	11	10	11	26.3	11	39.9	11	52.8	11	62.6
CALCRL	E7EN01		Calcitonin gene-related peptide type 1 receptor (Fragment) OS=Homo sapiens GN=CALCRL PE=2 SV=1 - [E7EN01_HUMAN]	cell part;membrane	ShG	78	9.2	1.332	1.16	1.023	1.108	1.308	1	1	1	1	NaN	1	NaN	1	NaN	1	NaN	1	NaN
CALM2	F8WBR5		Calmodulin OS=Homo sapiens GN=CALM2 PE=2 SV=1 - [F8WBR5_HUMAN]		--	65	7.4	1.574	0.714	0.906	1.069	1.185	1	1	1	1	NaN	1	NaN	1	NaN	1	NaN	1	NaN
CALML5	Q9NZT1	Calmodulin-like protein 5	Calmodulin-like protein 5 OS=Homo sapiens GN=CALML5 PE=1 SV=2 - [CALL5_HUMAN]		--	146	15.9	2.427	1.082	0.766	0.623	1.234	4	4	9	8	136	8	59.8	8	73.3	8	39.6	8	86.5
CALR	P27797	Calreticulin	Calreticulin OS=Homo sapiens GN=CALR PE=1 SV=1 - [CALR_HUMAN]	acrosomal vesicle;cell part;cell surface;cytoplasmic membrane-bounded vesicle;cytoplasmic part;cytoplasmic vesicle;cytosol;endoplasmic reticulum lumen;endoplasmic reticulum part;external side of plasma membrane;extracellular matrix;extracellular region part;extracellular space;Golgi apparatus;integral to endoplasmic reticulum membrane;integral to lumenal side of endoplasmic reticulum membrane;int…	PM	417	48.1	1.035	0.952	2.662	3.377	0.347	11	11	23	22	15.7	22	18.6	22	24.6	22	28.3	22	61.2
CALU	O43852	Calumenin	Calumenin OS=Homo sapiens GN=CALU PE=1 SV=2 - [CALU_HUMAN]	cell part;cytoplasmic membrane-bounded vesicle;cytoplasmic part;cytoplasmic vesicle;endoplasmic reticulum;endoplasmic reticulum lumen;endoplasmic reticulum part;extracellular region;Golgi apparatus;intracellular membrane-bounded organelle;intracellular organelle;intracellular organelle lumen;intracellular organelle part;intracellular part;melanosome;membrane-bounded organelle;membrane-bounded ves…	XC	315	37.1	0.948	1.376	5.607	5.673	0.334	7	7	9	9	32	9	26.7	9	15.2	9	29.4	9	98.5
CAMK2B	B7Z1Z6		Calcium/calmodulin-dependent protein kinase type II subunit beta OS=Homo sapiens GN=CAMK2B PE=2 SV=1 - [B7Z1Z6_HUMAN]		--	305	33.3	1.49	0.962	1.301	1.591	1.133	2	2	2	2	82.7	2	14.5	2	75.5	2	19.7	2	39.3
CAMSAP1	Q5T5Y3	Calmodulin-regulated spectrin-associated protein 1	Calmodulin-regulated spectrin-associated protein 1 OS=Homo sapiens GN=CAMSAP1 PE=1 SV=2 - [CAMP1_HUMAN]	cell part;cytoplasm;cytoskeletal part;intracellular organelle part;intracellular part;macromolecular complex;microtubule;organelle part;protein complex	Other	1602	177.9	1.143	1.95	1.984	1.014	1.147	1	1	1	1	NaN	1	NaN	1	NaN	1	NaN	1	NaN
CAND1	Q86VP6	Cullin-associated NEDD8-dissociated protein 1	Cullin-associated NEDD8-dissociated protein 1 OS=Homo sapiens GN=CAND1 PE=1 SV=2 - [CAND1_HUMAN]	cell part;cullin-RING ubiquitin ligase complex;cytoplasm;intracellular membrane-bounded organelle;intracellular organelle;intracellular part;macromolecular complex;membrane-bounded organelle;nucleus;organelle;protein complex;ubiquitin ligase complex	Other	1230	136.3	0.998	1.326	0.845	0.608	1.613	31	31	71	70	19	70	16.4	70	18.3	69	25	70	18.2
CANT1	Q8WVQ1	Soluble calcium-activated nucleotidase 1	Soluble calcium-activated nucleotidase 1 OS=Homo sapiens GN=CANT1 PE=1 SV=1 - [CANT1_HUMAN]	cell part;cytoplasmic part;endoplasmic reticulum membrane;endoplasmic reticulum part;Golgi apparatus part;Golgi cisterna membrane;Golgi membrane;integral to membrane;intracellular organelle part;intracellular part;intrinsic to membrane;membrane;membrane part;organelle membrane;organelle part	Mem	401	44.8	0.959	1.402	2.471	2.836	1.437	4	4	5	5	20	5	48.9	5	19.3	5	12.3	5	13.1
CANX	P27824	Calnexin	Calnexin OS=Homo sapiens GN=CANX PE=1 SV=2 - [CALX_HUMAN]	axon;cell body;cell part;cell projection;cell projection cytoplasm;cell projection part;cytoplasmic membrane-bounded vesicle;cytoplasmic part;cytoplasmic vesicle;dendrite cytoplasm;dendritic spine;endoplasmic reticulum lumen;endoplasmic reticulum part;integral to endoplasmic reticulum membrane;integral to lumenal side of endoplasmic reticulum membrane;integral to membrane;integral to organelle me…	Mem	592	67.5	1.071	0.872	3.474	4.815	0.27	13	21	47	28	16.4	28	25.4	28	29.2	28	65.1	24	151.9
CANX	D6RGY2		Calnexin (Fragment) OS=Homo sapiens GN=CANX PE=2 SV=1 - [D6RGY2_HUMAN]	cell part;cytoplasmic part;endoplasmic reticulum;intracellular membrane-bounded organelle;intracellular organelle;intracellular part;membrane-bounded organelle;organelle	Other	308	35.2	3.256	2.529	9.834	8.802	0.118	1	9	20	1	NaN	1	NaN	1	NaN	1	NaN	1	NaN
CAP1	Q01518	Adenylyl cyclase-associated protein 1	Adenylyl cyclase-associated protein 1 OS=Homo sapiens GN=CAP1 PE=1 SV=5 - [CAP1_HUMAN]	cell cortex part;cell part;cortical actin cytoskeleton;cortical cytoskeleton;cytoplasmic part;cytoskeletal part;cytoskeleton;intracellular non-membrane-bounded organelle;intracellular organelle;intracellular organelle part;intracellular part;membrane;non-membrane-bounded organelle;organelle;organelle part;plasma membrane	PM	475	51.9	1.969	0.598	0.497	0.591	1.392	1	1	1	1	NaN	1	NaN	1	NaN	1	NaN	1	NaN
CAPN1	P07384	Calpain-1 catalytic subunit	Calpain-1 catalytic subunit OS=Homo sapiens GN=CAPN1 PE=1 SV=1 - [CAN1_HUMAN]	cell part;cytoplasm;intracellular part;membrane;plasma membrane	PM	714	81.8	0.942	0.881	0.703	0.748	1.394	12	12	31	31	18.1	31	18	31	29.6	31	28.4	31	24.1
CAPNS1	K7EIV0		Calpain small subunit 1 (Fragment) OS=Homo sapiens GN=CAPNS1 PE=4 SV=2 - [K7EIV0_HUMAN]		--	196	22.1	1.072	1.24	0.954	1	1.497	4	5	7	3	4.4	3	29.2	3	12.8	3	48.6	3	27.7
CAPRIN1	G3V153		Caprin-1 OS=Homo sapiens GN=CAPRIN1 PE=2 SV=1 - [G3V153_HUMAN]	cell part;cytoplasm;cytoplasmic mRNA processing body;cytoplasmic part;intracellular non-membrane-bounded organelle;intracellular organelle;intracellular part;macromolecular complex;non-membrane-bounded organelle;organelle;ribonucleoprotein complex;RNA granule;stress granule	Other	628	70.3	1.134	1.111	0.946	0.765	1.095	1	1	1	1	NaN	1	NaN	1	NaN	1	NaN	1	NaN
CAPZB	B1AK87		Capping protein (Actin filament) muscle Z-line, beta, isoform CRA_a OS=Homo sapiens GN=CAPZB PE=2 SV=1 - [B1AK87_HUMAN]	cell part;cytoplasmic part;cytoskeletal part;F-actin capping protein complex;intracellular organelle part;intracellular part;macromolecular complex;organelle part;protein complex;WASH complex	Other	260	29.3	1.089	0.725	0.679	0.839	1.126	3	3	3	3	27.1	3	15.3	3	8	3	4.1	3	11.6
CASC4	Q6P4E1	Protein CASC4	Protein CASC4 OS=Homo sapiens GN=CASC4 PE=1 SV=1 - [CASC4_HUMAN]	cell part;integral to membrane;intrinsic to membrane;membrane part	ShG	433	48.8	1.284	1.676	3.233	3.12	1.19	7	7	9	9	33.8	9	35.5	9	34.7	9	88.7	9	36.6
CASP14	P31944	Caspase-14;Caspase-14 subunit p10;Caspase-14 subunit p19	Caspase-14 OS=Homo sapiens GN=CASP14 PE=1 SV=2 - [CASPE_HUMAN]	cell part;cytoplasm;cytoskeletal part;intermediate filament;intracellular membrane-bounded organelle;intracellular organelle;intracellular organelle part;intracellular part;keratin filament;macromolecular complex;membrane-bounded organelle;nucleus;organelle;organelle part;protein complex	Other	242	27.7	1.115	0.74	0.595	0.804	0.717	4	4	4	4	24.9	4	14	4	45.8	4	19.8	4	23.1
CAT	P04040	Catalase	Catalase OS=Homo sapiens GN=CAT PE=1 SV=3 - [CATA_HUMAN]	cell part;cytoplasmic part;cytosol;endoplasmic reticulum;Golgi apparatus;intracellular membrane-bounded organelle;intracellular organelle;intracellular organelle lumen;intracellular organelle part;intracellular part;lysosome;lytic vacuole;membrane;membrane-bounded organelle;membrane-enclosed lumen;microbody;microbody lumen;microbody membrane;microbody part;mitochondrial intermembrane space;mitoch…	PM	527	59.7	1.581	1.019	1.071	1.192	0.966	3	3	6	6	57.8	6	44.2	6	40.8	6	100.8	6	29.5
CBX5	P45973	Chromobox protein homolog 5	Chromobox protein homolog 5 OS=Homo sapiens GN=CBX5 PE=1 SV=1 - [CBX5_HUMAN]	cell part;centromeric heterochromatin;chromatin;chromatin remodeling complex;chromocenter;chromosomal part;cytoplasm;envelope;heterochromatin;histone deacetylase complex;histone methyltransferase complex;intracellular non-membrane-bounded organelle;intracellular organelle;intracellular organelle part;intracellular part;kinetochore;macromolecular complex;methyltransferase complex;non-membrane-boun…	Other	191	22.2	0.911	1.048	1.358	1.3	0.859	2	2	2	2	13.5	2	28.5	2	13.4	2	21.8	2	24.5
CCDC134	Q9H6E4	Coiled-coil domain-containing protein 134	Coiled-coil domain-containing protein 134 OS=Homo sapiens GN=CCDC134 PE=1 SV=1 - [CC134_HUMAN]	extracellular region	XC	229	26.5	1.026	1.209	4.347	6.915	0.624	5	5	11	11	19.6	11	16.1	11	9.6	11	32.9	11	35.6
CCDC167	Q9P0B6	Coiled-coil domain-containing protein 167	Coiled-coil domain-containing protein 167 OS=Homo sapiens GN=CCDC167 PE=1 SV=2 - [CC167_HUMAN]	cell part;integral to membrane;intrinsic to membrane;membrane part	ShG	97	11.5	1.232	1.171	1.356	1.212	1.051	1	1	2	2	32.2	2	109.6	2	286.4	2	135	2	61.8
CCDC47	Q96A33	Coiled-coil domain-containing protein 47	Coiled-coil domain-containing protein 47 OS=Homo sapiens GN=CCDC47 PE=1 SV=1 - [CCD47_HUMAN]	cell part;cytoplasmic part;endoplasmic reticulum;integral to membrane;intracellular membrane-bounded organelle;intracellular organelle;intracellular part;intrinsic to membrane;membrane part;membrane-bounded organelle;organelle	Mem	483	55.8	1.08	1.317	4.998	3.622	0.466	12	12	49	48	23.8	48	44.2	48	37.1	48	51.2	48	51
CCM2	E9PEC4		Malcavernin OS=Homo sapiens GN=CCM2 PE=2 SV=1 - [E9PEC4_HUMAN]		--	271	29.8	0.977	0.785	0.637	0.48	0.675	1	1	1	1	NaN	1	NaN	1	NaN	1	NaN	1	NaN
CCNB1	Q5TZP9		Cyclin B1 OS=Homo sapiens GN=CCNB1 PE=2 SV=1 - [Q5TZP9_HUMAN]	cell part;intracellular membrane-bounded organelle;intracellular organelle;intracellular part;membrane-bounded organelle;nucleus;organelle	Other	396	44.1	1.212	1.059	1.185	1.451	1.526	2	2	2	2	16.5	2	13	2	36.9	2	27.3	2	51.8
CCNK	G3V5E1		Cyclin-K OS=Homo sapiens GN=CCNK PE=2 SV=1 - [G3V5E1_HUMAN]		--	378	43.4	0.398	0.385	0.219	0.331	0.339	1	1	1	1	NaN	1	NaN	1	NaN	1	NaN	1	NaN
CCNL1	C9JPL0		DNA replication licensing factor MCM2 OS=Homo sapiens GN=CCNL1 PE=2 SV=1 - [C9JPL0_HUMAN]	cell part;intracellular membrane-bounded organelle;intracellular organelle;intracellular part;membrane-bounded organelle;nucleus;organelle	Other	428	47.8	0.989	0.561	4.49	1.99	0.614	2	2	3	3	30.6	3	42.6	3	2.2	3	0.4	3	9.2
CCNY	Q8ND76	Cyclin-Y	Cyclin-Y OS=Homo sapiens GN=CCNY PE=1 SV=2 - [CCNY_HUMAN]	cell part;cyclin-dependent protein kinase holoenzyme complex;cytoplasmic cyclin-dependent protein kinase holoenzyme complex;cytoplasmic part;intracellular membrane-bounded organelle;intracellular organelle;intracellular part;macromolecular complex;membrane;membrane-bounded organelle;nucleus;organelle;plasma membrane;protein complex	PM	341	39.3	0.496	0.369	0.42	0.527	1.171	1	1	2	2	63	2	48.4	2	70.2	2	9.6	2	12
CCR5	P51681	C-C chemokine receptor type 5	C-C chemokine receptor type 5 OS=Homo sapiens GN=CCR5 PE=1 SV=1 - [CCR5_HUMAN]	cell part;cytoplasmic part;endosome;external side of plasma membrane;integral to membrane;integral to plasma membrane;intracellular membrane-bounded organelle;intracellular organelle;intracellular part;intrinsic to membrane;intrinsic to plasma membrane;membrane part;membrane-bounded organelle;organelle;plasma membrane part	PM	352	40.5	0.88	0.759	0.466	0.387	0.381	1	1	1	1	NaN	1	NaN	1	NaN	1	NaN	1	NaN
CCR7	J3KSS9		C-C chemokine receptor type 7 OS=Homo sapiens GN=CCR7 PE=3 SV=1 - [J3KSS9_HUMAN]	cell part;external side of plasma membrane;integral to membrane;intracellular;intrinsic to membrane;membrane part;plasma membrane part	PM	372	42.2	0.94	0.818	0.181	0.145	0.979	3	3	8	8	16	8	40.4	8	57.2	8	109.1	8	21.7
CCRL2	C9JP23		C-C chemokine receptor-like 2 (Fragment) OS=Homo sapiens GN=CCRL2 PE=2 SV=1 - [C9JP23_HUMAN]	cell part;integral to membrane;intrinsic to membrane;membrane part	ShG	217	24.6	0.448	0.568	0.268	0.324	0.358	1	1	2	2	90.4	2	19	2	58.4	2	61.4	2	73.5
CCS	E9PP76	Superoxide dismutase [Cu-Zn]	Superoxide dismutase [Cu-Zn] (Fragment) OS=Homo sapiens GN=CCS PE=2 SV=1 - [E9PP76_HUMAN]		--	68	7.3	1.037	0.716	0.784	0.962	1.027	1	1	2	2	11.2	2	12.2	2	22.6	2	11.9	2	9.8
CCT2	P78371	T-complex protein 1 subunit beta	T-complex protein 1 subunit beta OS=Homo sapiens GN=CCT2 PE=1 SV=4 - [TCPB_HUMAN]	cell part;chaperonin-containing T-complex;cytoplasmic part;cytoskeletal part;cytosol;cytosolic part;intracellular membrane-bounded organelle;intracellular organelle;intracellular organelle part;intracellular part;macromolecular complex;membrane-bounded organelle;microtubule;nucleus;organelle;organelle part;protein complex	Other	535	57.5	1.536	0.909	0.901	0.888	1.11	5	5	5	3	45.9	3	10.9	3	5.7	3	60.8	3	24
CCT3	P49368	T-complex protein 1 subunit gamma	T-complex protein 1 subunit gamma OS=Homo sapiens GN=CCT3 PE=1 SV=4 - [TCPG_HUMAN]	cell part;chaperonin-containing T-complex;cytoplasmic part;cytoskeletal part;cytosol;cytosolic part;intracellular organelle part;intracellular part;macromolecular complex;membrane;microtubule;organelle part;plasma membrane;protein complex	PM	545	60.5	0.518	0.859	0.802	0.653	1.49	6	6	6	6	49.4	6	43.4	6	45.9	6	47.8	6	41.3
CCT4	B7Z2F4	T-complex protein 1 subunit delta	T-complex protein 1 subunit delta OS=Homo sapiens GN=CCT4 PE=2 SV=1 - [B7Z2F4_HUMAN]	cell part;chaperonin-containing T-complex;cytoplasm;cytoplasmic part;cytosolic part;intracellular membrane-bounded organelle;intracellular organelle;intracellular part;macromolecular complex;membrane-bounded organelle;nucleus;organelle;protein complex	Other	389	42.3	0.856	1.254	0.575	0.492	0.834	5	5	5	5	6.8	5	5.3	5	24.2	5	23.3	5	22.8
CCT5	B4DYD8		T-complex protein 1 subunit epsilon OS=Homo sapiens GN=CCT5 PE=2 SV=1 - [B4DYD8_HUMAN]	cell part;cytoplasm;intracellular non-membrane-bounded organelle;intracellular organelle;intracellular organelle part;intracellular part;non-membrane-bounded organelle;nuclear part;nucleolus;organelle;organelle part	Other	448	49.5	1.135	0.768	0.544	0.646	0.891	2	2	2	2	30.9	2	1.8	2	27	2	7.7	2	43.7
CCT6A	B4DPJ8		T-complex protein 1 subunit zeta OS=Homo sapiens GN=CCT6A PE=2 SV=1 - [B4DPJ8_HUMAN]	cell part;cytoplasm;intracellular part	Other	500	54.8	1.362	0.876	0.761	1.154	1.058	2	2	3	3	95.6	3	134.5	3	24.4	3	36.8	3	102
CCT7	Q99832	T-complex protein 1 subunit eta	T-complex protein 1 subunit eta OS=Homo sapiens GN=CCT7 PE=1 SV=2 - [TCPH_HUMAN]	cell part;chaperonin-containing T-complex;cytoplasmic part;cytoskeletal part;cytosol;cytosolic part;intracellular membrane-bounded organelle;intracellular organelle;intracellular organelle part;intracellular part;macromolecular complex;membrane-bounded organelle;microtubule;mitochondrion;organelle;organelle part;protein complex	Other	543	59.3	1.232	0.489	0.373	0.464	1.216	7	7	9	9	17.9	9	18.8	9	21.6	9	8.7	9	16.5
CCT8	B4DQH4		T-complex protein 1 subunit theta OS=Homo sapiens GN=CCT8 PE=2 SV=1 - [B4DQH4_HUMAN]	aggresome;cell part;cytoplasm;cytoskeleton;inclusion body;intermediate filament cytoskeleton;intracellular non-membrane-bounded organelle;intracellular organelle;intracellular part;non-membrane-bounded organelle;organelle	Other	475	51.6	0.927	0.682	0.517	0.587	0.936	9	9	10	10	8.1	10	5.6	10	22.5	10	23.3	10	17.3
CD109	Q6YHK3	CD109 antigen	CD109 antigen OS=Homo sapiens GN=CD109 PE=1 SV=2 - [CD109_HUMAN]	anchored to membrane;cell part;extracellular region part;extracellular space;intrinsic to membrane;membrane;membrane part;plasma membrane	PM	1445	161.6	0.864	1.611	0.545	0.401	6.705	8	8	9	9	25.8	9	18.2	9	37	9	40.3	9	30.3
CD151	P48509	CD151 antigen	CD151 antigen OS=Homo sapiens GN=CD151 PE=1 SV=3 - [CD151_HUMAN]	cell part;cytoplasmic part;cytosol;integral to membrane;integral to plasma membrane;intracellular part;intrinsic to membrane;intrinsic to plasma membrane;membrane part;plasma membrane part	PM	253	28.3	1.016	0.998	0.711	0.608	1.235	3	3	4	2	14.1	2	7.5	2	11.7	2	35.8	2	3
CD1C	H0Y6Y6		T-cell surface glycoprotein CD1c (Fragment) OS=Homo sapiens GN=CD1C PE=4 SV=1 - [H0Y6Y6_HUMAN]	cell part;membrane	ShG	281	31.7	0.393	0.865	0.216	0.188	0.908	1	1	1	1	NaN	1	NaN	1	NaN	1	NaN	1	NaN
CD226	J3QR77		CD226 antigen OS=Homo sapiens GN=CD226 PE=4 SV=1 - [J3QR77_HUMAN]		--	181	21	0.761	0.893	0.405	0.351	1.094	4	4	10	10	15.9	10	17.3	10	42.5	10	42.1	10	12.3
CD244	Q9BZW8	Natural killer cell receptor 2B4	Natural killer cell receptor 2B4 OS=Homo sapiens GN=CD244 PE=1 SV=2 - [CD244_HUMAN]	cell part;external side of plasma membrane;integral to membrane;intrinsic to membrane;membrane part;plasma membrane part	PM	370	41.6	0.927	0.904	0.513	0.487	0.945	4	4	7	7	10.5	7	27.7	7	14.9	7	21.5	7	14.4
CD247	P20963	T-cell surface glycoprotein CD3 zeta chain	T-cell surface glycoprotein CD3 zeta chain OS=Homo sapiens GN=CD247 PE=1 SV=2 - [CD3Z_HUMAN]	alpha-beta T cell receptor complex;cell part;cytoplasm;integral to membrane;intracellular part;intrinsic to membrane;macromolecular complex;membrane part;plasma membrane part;protein complex;receptor complex;T cell receptor complex	PM	164	18.7	0.964	1.371	0.961	0.876	1.317	1	1	1	1	NaN	1	NaN	1	NaN	1	NaN	1	NaN
CD248	Q9HCU0	Endosialin	Endosialin OS=Homo sapiens GN=CD248 PE=1 SV=1 - [CD248_HUMAN]	cell part;cytoplasm;extracellular matrix;extracellular region part;integral to membrane;intracellular part;intrinsic to membrane;membrane part;proteinaceous extracellular matrix	XC	757	80.8	1.314	0.503	0.184	0.099	0.617	2	2	2	2	17.5	2	1.1	2	261.2	2	4144.4	2	6.7
CD27	P26842	CD27 antigen	CD27 antigen OS=Homo sapiens GN=CD27 PE=1 SV=2 - [CD27_HUMAN]	cell part;external side of plasma membrane;extracellular region;integral to membrane;integral to plasma membrane;intrinsic to membrane;intrinsic to plasma membrane;membrane part;plasma membrane part	PM	260	29.1	0.975	0.782	0.292	0.116	1.022	3	3	6	6	11.4	6	41.6	6	34.5	6	45.3	6	16.4
CD28	P10747	T-cell-specific surface glycoprotein CD28	T-cell-specific surface glycoprotein CD28 OS=Homo sapiens GN=CD28 PE=1 SV=1 - [CD28_HUMAN]	cell part;cytoplasmic part;cytosol;external side of plasma membrane;integral to membrane;integral to plasma membrane;intracellular part;intrinsic to membrane;intrinsic to plasma membrane;membrane part;plasma membrane part	PM	220	25	1.101	1.048	0.459	0.388	1.563	4	4	7	4	11.7	4	7.5	4	23.9	4	32.9	4	42.9
CD302	Q8IX05	CD302 antigen	CD302 antigen OS=Homo sapiens GN=CD302 PE=1 SV=1 - [CD302_HUMAN]	cell cortex;cell part;cell projection;cytoplasmic part;filopodium;integral to membrane;intracellular part;intrinsic to membrane;membrane part;microvillus	Mem	232	26.2	1.222	0.815	0.693	0.594	0.717	1	1	2	2	31	2	36.2	2	52.6	2	3.9	2	0.1
CD320	Q9NPF0	CD320 antigen	CD320 antigen OS=Homo sapiens GN=CD320 PE=1 SV=1 - [CD320_HUMAN]	cell part;cytoplasmic part;endoplasmic reticulum;integral to membrane;intracellular membrane-bounded organelle;intracellular organelle;intracellular part;intrinsic to membrane;membrane;membrane part;membrane-bounded organelle;organelle;plasma membrane	PM	282	29	1.101	0.65	0.234	0.231	0.688	10	10	35	35	11.6	35	22.4	35	37.1	35	35.9	35	15.4
CD37	P11049	Leukocyte antigen CD37	Leukocyte antigen CD37 OS=Homo sapiens GN=CD37 PE=1 SV=2 - [CD37_HUMAN]	cell part;immunological synapse;integral to membrane;intrinsic to membrane;membrane part;plasma membrane part	PM	281	31.7	0.902	1.042	0.336	0.227	1.183	2	2	5	5	15.7	5	16.1	5	26.5	5	10.8	5	13.3
CD38	P28907	ADP-ribosyl cyclase 1	ADP-ribosyl cyclase 1 OS=Homo sapiens GN=CD38 PE=1 SV=2 - [CD38_HUMAN]	cell part;cell surface;integral to membrane;intracellular membrane-bounded organelle;intracellular organelle;intracellular part;intrinsic to membrane;membrane;membrane part;membrane-bounded organelle;nucleus;organelle;plasma membrane	PM	300	34.3	1.005	1.107	0.802	0.635	1.507	11	15	49	33	11.1	33	17.1	33	18.8	33	27.7	33	19.7
CD38	H0Y950		ADP-ribosyl cyclase 1 (Fragment) OS=Homo sapiens GN=CD38 PE=2 SV=1 - [H0Y950_HUMAN]		--	152	17.5	4.711	4.959	3.381	1.155	3.19	1	5	17	1	NaN	1	NaN	1	NaN	1	NaN	1	NaN
CD3D	P04234	T-cell surface glycoprotein CD3 delta chain	T-cell surface glycoprotein CD3 delta chain OS=Homo sapiens GN=CD3D PE=1 SV=1 - [CD3D_HUMAN]	alpha-beta T cell receptor complex;cell part;cytoplasm;integral to membrane;intracellular part;intrinsic to membrane;macromolecular complex;membrane part;plasma membrane part;protein complex;receptor complex;T cell receptor complex	PM	171	18.9	0.974	1.77	3.187	2.556	3.229	4	4	5	5	2.2	5	49.7	5	43.3	5	78.5	5	50.2
CD3E	E9PSH8		T-cell surface glycoprotein CD3 epsilon chain OS=Homo sapiens GN=CD3E PE=2 SV=1 - [E9PSH8_HUMAN]	cell part;membrane	ShG	201	22.5	1.081	0.877	2.248	3.394	0.951	5	5	11	11	27.8	11	15	11	39.3	11	84.3	11	31.9
CD3EAP	O15446	DNA-directed RNA polymerase I subunit RPA34	DNA-directed RNA polymerase I subunit RPA34 OS=Homo sapiens GN=CD3EAP PE=1 SV=1 - [RPA34_HUMAN]	cell part;chromosome;cytoplasmic part;DNA-directed RNA polymerase complex;DNA-directed RNA polymerase I complex;intracellular membrane-bounded organelle;intracellular non-membrane-bounded organelle;intracellular organelle;intracellular organelle part;intracellular part;macromolecular complex;membrane-bounded organelle;mitochondrion;non-membrane-bounded organelle;nuclear DNA-directed RNA polymeras…	Other	510	55	1.145	1.015	4.952	1.753	0.463	1	1	1	1	NaN	1	NaN	1	NaN	1	NaN	1	NaN
CD3G	P09693	T-cell surface glycoprotein CD3 gamma chain	T-cell surface glycoprotein CD3 gamma chain OS=Homo sapiens GN=CD3G PE=1 SV=1 - [CD3G_HUMAN]	alpha-beta T cell receptor complex;cell part;integral to membrane;integral to plasma membrane;intrinsic to membrane;intrinsic to plasma membrane;macromolecular complex;membrane part;plasma membrane part;protein complex;receptor complex;T cell receptor complex	PM	182	20.5	0.914	2.046	3.189	2.699	4.987	3	3	5	5	58.6	5	28.1	5	28.6	5	13.4	5	81.5
CD4	P01730	T-cell surface glycoprotein CD4	T-cell surface glycoprotein CD4 OS=Homo sapiens GN=CD4 PE=1 SV=1 - [CD4_HUMAN]	cell part;cytoplasmic part;early endosome;endoplasmic reticulum lumen;endoplasmic reticulum membrane;endoplasmic reticulum part;endosome;external side of plasma membrane;integral to membrane;intracellular membrane-bounded organelle;intracellular organelle;intracellular organelle lumen;intracellular organelle part;intracellular part;intrinsic to membrane;macromolecular complex;membrane;membrane pa…	PM	458	51.1	0.996	0.504	0.109	0.064	1.65	6	6	30	19	15.8	19	27	18	61.5	18	196.5	19	30.8
CD44	E7EPC6		CD44 antigen OS=Homo sapiens GN=CD44 PE=2 SV=2 - [E7EPC6_HUMAN]	cell part;cytoplasmic part;Golgi apparatus;intracellular membrane-bounded organelle;intracellular organelle;intracellular part;membrane;membrane-bounded organelle;organelle;plasma membrane	PM	714	78.5	0.978	0.91	0.438	0.362	1.148	10	10	119	104	11.8	104	16.1	104	42.5	104	43.6	104	16.7
CD46	P15529	Membrane cofactor protein	Membrane cofactor protein OS=Homo sapiens GN=CD46 PE=1 SV=3 - [MCP_HUMAN]	basolateral plasma membrane;cell part;cell surface;cytoplasmic part;cytoplasmic vesicle part;Golgi apparatus;inner acrosomal membrane;integral to membrane;integral to plasma membrane;intracellular membrane-bounded organelle;intracellular organelle;intracellular organelle part;intracellular part;intrinsic to membrane;intrinsic to plasma membrane;membrane part;membrane-bounded organelle;organelle;o…	PM	392	43.7	0.945	0.814	0.408	0.3	0.833	7	7	25	25	6.6	25	12.3	25	5.7	25	16.4	25	13.5
CD46	R4GN18		Membrane cofactor protein (Fragment) OS=Homo sapiens GN=CD46 PE=4 SV=1 - [R4GN18_HUMAN]		--	78	8.5	0.834	0.809	0.561	0.418	0.77	3	3	13	13	16.4	13	7.8	13	14.8	13	17.7	13	25.2
CD47	Q08722	Leukocyte surface antigen CD47	Leukocyte surface antigen CD47 OS=Homo sapiens GN=CD47 PE=1 SV=1 - [CD47_HUMAN]	cell part;extracellular membrane-bounded organelle;extracellular organelle;extracellular region part;extracellular vesicular exosome;integral to membrane;integral to plasma membrane;intrinsic to membrane;intrinsic to plasma membrane;membrane part;membrane-bounded organelle;membrane-bounded vesicle;organelle;plasma membrane part;vesicle	PM	323	35.2	0.93	0.907	0.459	0.352	1.087	7	7	63	63	16.4	63	15	63	21.9	63	30	63	19.8
CD48	P09326	CD48 antigen	CD48 antigen OS=Homo sapiens GN=CD48 PE=1 SV=2 - [CD48_HUMAN]	anchored to membrane;anchored to plasma membrane;cell part;external side of plasma membrane;integral to membrane;integral to plasma membrane;intrinsic to membrane;intrinsic to plasma membrane;macromolecular complex;membrane part;membrane raft;plasma membrane part;protein complex	PM	243	27.7	0.919	1.127	0.579	0.477	0.629	6	6	27	27	17.8	27	20.7	27	36.9	27	40.1	27	42.8
CD5	P06127	T-cell surface glycoprotein CD5	T-cell surface glycoprotein CD5 OS=Homo sapiens GN=CD5 PE=1 SV=2 - [CD5_HUMAN]	cell part;external side of plasma membrane;integral to membrane;integral to plasma membrane;intrinsic to membrane;intrinsic to plasma membrane;membrane part;plasma membrane part	PM	495	54.5	0.996	0.848	0.538	0.37	1.011	16	16	57	47	22.3	47	22.5	47	20.1	47	32.7	47	18
CD53	P19397	Leukocyte surface antigen CD53	Leukocyte surface antigen CD53 OS=Homo sapiens GN=CD53 PE=1 SV=1 - [CD53_HUMAN]	cell part;cell surface;immunological synapse;integral to membrane;intrinsic to membrane;membrane part;plasma membrane part	PM	219	24.3	0.947	1.486	0.638	0.377	1.718	3	3	3	3	11.6	3	0.1	3	4.9	3	0.7	3	0.3
CD55	H3BLV0		Complement decay-accelerating factor (Fragment) OS=Homo sapiens GN=CD55 PE=4 SV=1 - [H3BLV0_HUMAN]		--	326	35.8	0.991	1.11	0.482	0.349	0.994	12	12	42	40	20.3	40	16	40	18.5	40	28.5	40	17.8
CD58	B1AMW1		CD58 antigen, (Lymphocyte function-associated antigen 3), isoform CRA_c OS=Homo sapiens GN=CD58 PE=2 SV=1 - [B1AMW1_HUMAN]		--	240	27	1.063	1.521	0.824	0.638	1.821	4	4	7	7	23.3	7	33.5	7	5.4	7	7.9	7	28
CD59	E9PNW4		CD59 glycoprotein OS=Homo sapiens GN=CD59 PE=2 SV=1 - [E9PNW4_HUMAN]		--	108	12	0.987	1.081	0.798	0.64	1.284	5	5	31	20	6.4	20	13.3	20	9.1	20	21	20	13.1
CD6	P30203	T-cell differentiation antigen CD6	T-cell differentiation antigen CD6 OS=Homo sapiens GN=CD6 PE=1 SV=3 - [CD6_HUMAN]	cell part;cell surface;integral to membrane;integral to plasma membrane;intrinsic to membrane;intrinsic to plasma membrane;membrane part;plasma membrane part	PM	668	71.8	1.275	1.402	0.852	0.894	1.224	3	3	3	3	16.5	3	16.9	3	7.9	3	8.6	3	63.9
CD63	F8VNT9		CD63 antigen (Fragment) OS=Homo sapiens GN=CD63 PE=2 SV=1 - [F8VNT9_HUMAN]	cell part;cytoplasmic part;endosome;integral to membrane;intracellular membrane-bounded organelle;intracellular organelle;intracellular part;intrinsic to membrane;late endosome;lysosome;lytic vacuole;membrane part;membrane-bounded organelle;organelle;vacuole	Mem	133	14.3	0.861	1.188	0.645	0.585	1.167	2	2	15	15	10	15	11.6	15	16.4	15	10.4	15	6.5
CD69	Q07108	Early activation antigen CD69	Early activation antigen CD69 OS=Homo sapiens GN=CD69 PE=1 SV=1 - [CD69_HUMAN]	cell part;external side of plasma membrane;integral to membrane;integral to plasma membrane;intrinsic to membrane;intrinsic to plasma membrane;membrane part;plasma membrane part	PM	199	22.5	1.026	0.934	1.556	2.333	1.169	3	3	14	14	14.4	14	17.8	14	7.4	14	13.7	14	21.8
CD7	P09564	T-cell antigen CD7	T-cell antigen CD7 OS=Homo sapiens GN=CD7 PE=1 SV=1 - [CD7_HUMAN]	cell part;integral to membrane;intrinsic to membrane;membrane;membrane part;plasma membrane	PM	240	25.4	0.943	1.113	1.105	1.255	2.15	5	5	34	33	24.3	33	27.4	33	60.2	33	51.7	33	19.9
CD81	E9PJK1		CD81 antigen OS=Homo sapiens GN=CD81 PE=2 SV=1 - [E9PJK1_HUMAN]	cell part;integral to membrane;intrinsic to membrane;membrane part	ShG	165	18	1.222	1.093	0.277	0.108	0.615	2	2	3	3	4.4	3	41.5	3	29.4	3	81.1	3	10.3
CD82	P27701	CD82 antigen	CD82 antigen OS=Homo sapiens GN=CD82 PE=1 SV=1 - [CD82_HUMAN]	cell part;integral to membrane;integral to plasma membrane;intrinsic to membrane;intrinsic to plasma membrane;membrane part;plasma membrane part	PM	267	29.6	0.906	0.869	0.286	0.157	1.425	5	5	30	27	19.3	27	15.9	27	37.8	27	46.2	27	10.2
CD83	Q01151	CD83 antigen	CD83 antigen OS=Homo sapiens GN=CD83 PE=1 SV=1 - [CD83_HUMAN]	cell part;external side of plasma membrane;integral to membrane;integral to plasma membrane;intrinsic to membrane;intrinsic to plasma membrane;membrane part;plasma membrane part	PM	205	23	1.284	1.365	0.308	0.199	1.768	2	2	3	3	6.2	3	8.2	3	16.5	3	2.1	3	17
CD84	Q9UIB8	SLAM family member 5	SLAM family member 5 OS=Homo sapiens GN=CD84 PE=1 SV=1 - [SLAF5_HUMAN]	cell part;integral to membrane;integral to plasma membrane;intrinsic to membrane;intrinsic to plasma membrane;membrane part;plasma membrane part	PM	345	38.8	0.981	1.052	0.665	0.625	1.771	13	13	54	54	15.3	54	20.4	54	43.7	54	73.8	54	18.1
CD8A	B8ZZZ4		CD8 antigen, alpha polypeptide (P32), isoform CRA_c OS=Homo sapiens GN=CD8A PE=2 SV=1 - [B8ZZZ4_HUMAN]	cell part;membrane	ShG	198	22.1	0.897	1.938	1.029	0.64	3.079	2	2	4	4	10.2	4	16.8	4	23.9	4	98.3	4	18.9
CD96	Q8WUE2		CD96 antigen, isoform CRA_b OS=Homo sapiens GN=CD96 PE=2 SV=1 - [Q8WUE2_HUMAN]		--	402	45.6	1.077	2.123	2.003	2.853	8.55	1	1	1	1	NaN	1	NaN	1	NaN	1	NaN	1	NaN
CD97	P48960	CD97 antigen;CD97 antigen subunit alpha;CD97 antigen subunit beta	CD97 antigen OS=Homo sapiens GN=CD97 PE=1 SV=4 - [CD97_HUMAN]	cell part;extracellular region part;extracellular space;integral to membrane;integral to plasma membrane;intrinsic to membrane;intrinsic to plasma membrane;membrane part;plasma membrane part	PM	835	91.8	0.963	1.248	1.359	1.515	1.615	14	14	48	44	17.3	45	44.3	45	30.4	45	35.9	45	32.2
CD99	P14209	CD99 antigen	CD99 antigen OS=Homo sapiens GN=CD99 PE=1 SV=1 - [CD99_HUMAN]	cell part;cytoplasm;integral to membrane;integral to plasma membrane;intracellular part;intrinsic to membrane;intrinsic to plasma membrane;membrane part;plasma membrane part	PM	185	18.8	0.986	0.943	0.573	0.404	1.085	4	4	31	29	20.7	29	18	29	27	29	45.2	29	21
CD99L2	Q8TCZ2	CD99 antigen-like protein 2	CD99 antigen-like protein 2 OS=Homo sapiens GN=CD99L2 PE=1 SV=1 - [C99L2_HUMAN]	cell junction;cell part;integral to membrane;intrinsic to membrane;membrane;membrane part;plasma membrane	PM	262	28	0.875	0.756	0.422	0.538	1.254	6	6	25	24	18.9	24	25.3	24	52.1	24	39.8	24	31.5
CDC37	K7EL68		Hsp90 co-chaperone Cdc37 (Fragment) OS=Homo sapiens GN=CDC37 PE=4 SV=1 - [K7EL68_HUMAN]		--	184	21.1	1.727	0.972	0.735	1.096	1.427	1	1	1	1	NaN	1	NaN	1	NaN	1	NaN	1	NaN
CDC42	P60953	Cell division control protein 42 homolog	Cell division control protein 42 homolog OS=Homo sapiens GN=CDC42 PE=1 SV=2 - [CDC42_HUMAN]	apical part of cell;cell body;cell part;cell projection;cytoplasmic membrane-bounded vesicle;cytoplasmic part;cytoplasmic vesicle;cytoskeletal part;cytosol;filopodium;Golgi apparatus part;Golgi membrane;intracellular membrane-bounded organelle;intracellular non-membrane-bounded organelle;intracellular organelle;intracellular organelle part;intracellular part;membrane;membrane-bounded organelle;me…	PM	191	21.2	1.038	0.517	0.676	0.813	1.172	1	2	3	1	NaN	1	NaN	1	NaN	1	NaN	1	NaN
CDC5L	Q99459	Cell division cycle 5-like protein	Cell division cycle 5-like protein OS=Homo sapiens GN=CDC5L PE=1 SV=2 - [CDC5L_HUMAN]	catalytic step 2 spliceosome;cell part;cytoplasm;intracellular non-membrane-bounded organelle;intracellular organelle;intracellular organelle part;intracellular part;macromolecular complex;non-membrane-bounded organelle;nuclear body;nuclear part;nuclear speck;nucleolus;nucleoplasm part;organelle;organelle part;protein complex;Prp19 complex;ribonucleoprotein complex;spliceosomal complex	Other	802	92.2	0.99	0.573	3.896	1.971	1.039	1	1	1	1	NaN	1	NaN	1	NaN	1	NaN	1	NaN
CDC6	J3QR52		Cell division control protein 6 homolog (Fragment) OS=Homo sapiens GN=CDC6 PE=4 SV=1 - [J3QR52_HUMAN]	cell part;cytoplasm;cytoskeletal part;intracellular non-membrane-bounded organelle;intracellular organelle;intracellular organelle part;intracellular part;non-membrane-bounded organelle;organelle;organelle part;spindle	Other	118	13.1	0.775	0.874	0.978	1.252	1.552	1	1	1	1	NaN	1	NaN	1	NaN	1	NaN	1	NaN
CDH2	A8MWK3		Cadherin-2 OS=Homo sapiens GN=CDH2 PE=2 SV=1 - [A8MWK3_HUMAN]	cell part;integral to membrane;intrinsic to membrane;membrane;membrane part;plasma membrane	PM	875	97	1.111	1.509	2.007	2.008	1.059	14	16	54	42	28.7	42	29.6	42	27.3	42	32.7	42	19.3
CDH4	P55283	Cadherin-4	Cadherin-4 OS=Homo sapiens GN=CDH4 PE=2 SV=2 - [CADH4_HUMAN]	cell part;integral to membrane;integral to plasma membrane;intrinsic to membrane;intrinsic to plasma membrane;membrane;membrane part;plasma membrane;plasma membrane part	PM	916	100.2	0.987	0.995	0.7	0.84	0.7	1	4	9	2	1.3	2	72.2	2	54.4	2	50.4	2	3.4
CDH7	F5H5X9		Cadherin-7 OS=Homo sapiens GN=CDH7 PE=2 SV=1 - [F5H5X9_HUMAN]	cell part;integral to membrane;intrinsic to membrane;membrane;membrane part;plasma membrane	PM	630	69.2	0.647	1.591	0.882	0.676	1.36	4	4	8	8	57.7	8	23.3	8	8.7	8	72.6	8	21.4
CDHR1	Q96JP9	Cadherin-related family member 1	Cadherin-related family member 1 OS=Homo sapiens GN=CDHR1 PE=1 SV=2 - [CDHR1_HUMAN]	cell part;cell projection part;cilium part;integral to membrane;integral to plasma membrane;intracellular organelle part;intracellular part;intrinsic to membrane;intrinsic to plasma membrane;membrane;membrane part;organelle part;photoreceptor outer segment membrane;plasma membrane part	PM	859	93.5	1.478	1.252	1.941	0.832	0.891	1	1	1	1	NaN	1	NaN	1	NaN	1	NaN	1	NaN
CDK11A	Q5QPQ9		Cyclin-dependent kinase 11A (Fragment) OS=Homo sapiens GN=CDK11A PE=2 SV=1 - [Q5QPQ9_HUMAN]		--	37	4.6	1.674	2.672	5.447	1.115	0.572	1	1	1	1	NaN	1	NaN	1	NaN	1	NaN	1	NaN
CDK12	Q9NYV4	Cyclin-dependent kinase 12	Cyclin-dependent kinase 12 OS=Homo sapiens GN=CDK12 PE=1 SV=2 - [CDK12_HUMAN]	cell part;cyclin-dependent protein kinase holoenzyme complex;intracellular non-membrane-bounded organelle;intracellular organelle;intracellular organelle part;intracellular part;macromolecular complex;non-membrane-bounded organelle;nuclear body;nuclear cyclin-dependent protein kinase holoenzyme complex;nuclear part;nuclear speck;nucleolus;nucleoplasm part;organelle;organelle part;protein complex	Other	1490	164.1	1.202	1.174	2.441	0.908	0.623	5	6	6	5	31.6	5	29.1	5	31.3	5	15.9	5	15.3
CDK3	K7ELV5		Cyclin-dependent kinase 3 (Fragment) OS=Homo sapiens GN=CDK3 PE=4 SV=1 - [K7ELV5_HUMAN]		--	165	18.9	1.062	1.261	1.011	0.385	1.385	1	2	2	1	NaN	1	NaN	1	NaN	1	NaN	1	NaN
CDK5RAP3	Q96JB5	CDK5 regulatory subunit-associated protein 3	CDK5 regulatory subunit-associated protein 3 OS=Homo sapiens GN=CDK5RAP3 PE=1 SV=2 - [CK5P3_HUMAN]		--	506	56.9	1.64	1.472	1.784	1.572	1.704	5	5	7	7	57.9	7	44.3	7	19.5	7	24.4	7	81.7
CDK6	Q00534	Cyclin-dependent kinase 6	Cyclin-dependent kinase 6 OS=Homo sapiens GN=CDK6 PE=1 SV=1 - [CDK6_HUMAN]	cell part;cell projection;cyclin-dependent protein kinase holoenzyme complex;cytoplasmic part;cytosol;intracellular membrane-bounded organelle;intracellular organelle;intracellular part;macromolecular complex;membrane-bounded organelle;nucleus;organelle;protein complex;ruffle	Other	326	36.9	0.885	0.733	0.571	0.416	1.332	3	4	5	4	53.7	4	13.9	4	25.9	4	86.6	4	9.6
CDKAL1	Q5VV42	Threonylcarbamoyladenosine tRNA methylthiotransferase	Threonylcarbamoyladenosine tRNA methylthiotransferase OS=Homo sapiens GN=CDKAL1 PE=1 SV=1 - [CDKAL_HUMAN]	cell part;cytoplasmic part;endoplasmic reticulum membrane;endoplasmic reticulum part;integral to membrane;intracellular organelle part;intracellular part;intrinsic to membrane;membrane;membrane part;organelle membrane;organelle part	Mem	579	65.1	1.482	1.013	0.623	0.88	0.821	2	2	2	2	65.4	2	9.1	2	39.8	2	59.1	2	20.4
CDON	E9PN78		Cell adhesion molecule-related/down-regulated by oncogenes OS=Homo sapiens GN=CDON PE=2 SV=1 - [E9PN78_HUMAN]		--	641	69.8	0.795	1.229	0.906	0.74	1.163	1	1	1	1	NaN	1	NaN	1	NaN	1	NaN	1	NaN
CDS2	O95674	Phosphatidate cytidylyltransferase 2	Phosphatidate cytidylyltransferase 2 OS=Homo sapiens GN=CDS2 PE=1 SV=1 - [CDS2_HUMAN]	cell part;cytoplasmic part;endoplasmic reticulum;integral to membrane;intracellular membrane-bounded organelle;intracellular organelle;intracellular organelle part;intracellular part;intrinsic to membrane;membrane;membrane part;membrane-bounded organelle;mitochondrial inner membrane;mitochondrial membrane;mitochondrial part;organelle;organelle inner membrane;organelle membrane;organelle part	Mem	445	51.4	1.199	1.183	2.748	4.028	1.216	1	1	1	1	NaN	1	NaN	1	NaN	1	NaN	1	NaN
CDSN	G8JLG2		Corneodesmosin OS=Homo sapiens GN=CDSN PE=2 SV=1 - [G8JLG2_HUMAN]		--	529	51.6	2.292	0.73	0.624	0.812	1.072	1	1	3	3	11	3	27.4	3	53.4	3	8.7	3	16.7
CELSR2	Q9HCU4	Cadherin EGF LAG seven-pass G-type receptor 2	Cadherin EGF LAG seven-pass G-type receptor 2 OS=Homo sapiens GN=CELSR2 PE=1 SV=1 - [CELR2_HUMAN]	cell part;cytoplasm;integral to membrane;intracellular part;intrinsic to membrane;membrane;membrane part;plasma membrane	PM	2923	317.3	1.129	2.653	1.76	0.959	2.201	6	6	8	7	18.7	7	32.7	7	48.1	7	67.5	7	39.2
CEPT1	Q9Y6K0	Choline/ethanolaminephosphotransferase 1	Choline/ethanolaminephosphotransferase 1 OS=Homo sapiens GN=CEPT1 PE=1 SV=1 - [CEPT1_HUMAN]	cell part;cytoplasmic part;endoplasmic reticulum membrane;endoplasmic reticulum part;integral to membrane;intracellular organelle part;intracellular part;intrinsic to membrane;membrane;membrane part;nuclear membrane;nuclear part;organelle membrane;organelle part	Mem	416	46.5	1.005	1.191	1.107	1.278	1.228	1	1	1	1	NaN	1	NaN	1	NaN	1	NaN	1	NaN
CERS2	Q5SZE2		Ceramide synthase 2 (Fragment) OS=Homo sapiens GN=CERS2 PE=2 SV=1 - [Q5SZE2_HUMAN]	cell part;cytoplasmic part;endoplasmic reticulum;intracellular membrane-bounded organelle;intracellular organelle;intracellular organelle part;intracellular part;membrane;membrane-bounded organelle;nuclear membrane;nuclear part;organelle;organelle membrane;organelle part	Mem	129	15.4	0.703	2.778	5.397	5.81	1.617	1	1	2	2	45.9	2	64.3	2	33.6	2	26.3	2	45.4
CERS4	H0YMY6		Ceramide synthase 4 (Fragment) OS=Homo sapiens GN=CERS4 PE=2 SV=1 - [H0YMY6_HUMAN]	cell part;cytoplasmic part;endoplasmic reticulum;intracellular membrane-bounded organelle;intracellular organelle;intracellular part;membrane-bounded organelle;organelle	Other	92	10.9	1.12	1.668	3.2	3.808	1.287	1	1	1	1	NaN	1	NaN	1	NaN	1	NaN	1	NaN
CES3	H3BUA3		Carboxylesterase 3 OS=Homo sapiens GN=CES3 PE=2 SV=1 - [H3BUA3_HUMAN]		--	379	40.1	2.616	2.179	4.348	4.275	0.426	1	1	1	1	NaN	1	NaN	1	NaN	1	NaN	1	NaN
CFL1	G3V1A4		Cofilin 1 (Non-muscle), isoform CRA_a OS=Homo sapiens GN=CFL1 PE=2 SV=1 - [G3V1A4_HUMAN]	cell cortex part;cell part;cortical actin cytoskeleton;cortical cytoskeleton;cytoplasmic part;cytoskeletal part;cytoskeleton;intracellular non-membrane-bounded organelle;intracellular organelle;intracellular organelle part;intracellular part;non-membrane-bounded organelle;organelle;organelle part	Other	149	16.8	0.908	0.596	0.48	0.652	0.987	4	4	6	6	18.4	6	35	6	22.8	6	23.3	6	14.8
CFP	P27918	Properdin	Properdin OS=Homo sapiens GN=CFP PE=1 SV=2 - [PROP_HUMAN]	extracellular region part;extracellular space	XC	469	51.2	0.771	1.561	2.924	3.081	0.756	3	3	4	4	72.8	4	37.9	4	68.2	4	36.4	4	94.8
CGREF1	Q99674	Cell growth regulator with EF hand domain protein 1	Cell growth regulator with EF hand domain protein 1 OS=Homo sapiens GN=CGREF1 PE=2 SV=2 - [CGRE1_HUMAN]	extracellular region	XC	301	31.9	1.318	1.481	1.13	1.265	1.321	1	1	1	1	NaN	1	NaN	1	NaN	1	NaN	1	NaN
CHCHD3	Q9NX63	Coiled-coil-helix-coiled-coil-helix domain-containing protein 3, mitochondrial	Coiled-coil-helix-coiled-coil-helix domain-containing protein 3, mitochondrial OS=Homo sapiens GN=CHCHD3 PE=1 SV=1 - [CHCH3_HUMAN]	cell part;cytoplasmic part;intracellular membrane-bounded organelle;intracellular organelle;intracellular organelle part;intracellular part;membrane;membrane-bounded organelle;mitochondrial inner membrane;mitochondrial membrane;mitochondrial part;nucleus;organelle;organelle inner membrane;organelle membrane;organelle part	Mem	227	26.1	1.16	0.966	2.114	2.114	0.627	4	4	5	5	44.7	5	25.5	5	24.8	5	13	5	117.2
CHD3	Q12873	Chromodomain-helicase-DNA-binding protein 3	Chromodomain-helicase-DNA-binding protein 3 OS=Homo sapiens GN=CHD3 PE=1 SV=3 - [CHD3_HUMAN]	cell part;centrosome;chromatin remodeling complex;cytoplasm;cytoplasmic part;cytoskeletal part;cytoskeleton;histone deacetylase complex;intermediate filament cytoskeleton;intracellular non-membrane-bounded organelle;intracellular organelle;intracellular organelle part;intracellular part;macromolecular complex;microtubule organizing center;non-membrane-bounded organelle;nuclear part;nucleolus;nucl…	Other	2000	226.4	2.07	1.497	1.736	1.225	0.973	1	2	2	1	NaN	1	NaN	1	NaN	1	NaN	1	NaN
CHD4	F5GWX5		Chromodomain-helicase-DNA-binding protein 4 OS=Homo sapiens GN=CHD4 PE=2 SV=1 - [F5GWX5_HUMAN]	cell part;intracellular membrane-bounded organelle;intracellular organelle;intracellular part;membrane-bounded organelle;nucleus;organelle	Other	1905	217	1.328	1.165	2.877	1.573	1.069	10	11	17	15	35.7	15	27.7	15	38.5	15	37.8	15	38.7
CHD8	H0YJG4		Chromodomain-helicase-DNA-binding protein 8 (Fragment) OS=Homo sapiens GN=CHD8 PE=4 SV=1 - [H0YJG4_HUMAN]		--	873	101.7	4.8	1.21	2.049	1.475	0.895	1	1	1	1	NaN	1	NaN	1	NaN	1	NaN	1	NaN
CHEK2	H0Y820		Serine/threonine-protein kinase Chk2 (Fragment) OS=Homo sapiens GN=CHEK2 PE=4 SV=1 - [H0Y820_HUMAN]		--	276	31.1	0.203	0.475	0.945	0.589	0.512	1	1	1	1	NaN	1	NaN	1	NaN	1	NaN	1	NaN
CHERP	Q8IWX8	Calcium homeostasis endoplasmic reticulum protein	Calcium homeostasis endoplasmic reticulum protein OS=Homo sapiens GN=CHERP PE=1 SV=3 - [CHERP_HUMAN]	cell part;cytoplasmic part;endoplasmic reticulum membrane;endoplasmic reticulum part;intracellular organelle part;intracellular part;membrane;membrane part;organelle membrane;organelle part;perinuclear region of cytoplasm;sarcoplasmic reticulum membrane	Mem	916	103.6	1.106	0.859	1.603	1.266	0.677	2	2	2	2	21.5	2	14.3	2	16.7	2	30.3	2	2.8
CHID1	Q9BWS9	Chitinase domain-containing protein 1	Chitinase domain-containing protein 1 OS=Homo sapiens GN=CHID1 PE=1 SV=1 - [CHID1_HUMAN]	cell part;cytoplasmic part;extracellular region;intracellular membrane-bounded organelle;intracellular organelle;intracellular part;lysosome;lytic vacuole;membrane-bounded organelle;organelle;vacuole	XC	393	44.9	0.967	1.196	4.032	3.833	0.699	3	3	6	6	12	6	31.8	6	18	6	76.3	6	17.7
CHM	B4DRL9		Rab proteins geranylgeranyltransferase component A 1 OS=Homo sapiens GN=CHM PE=2 SV=1 - [B4DRL9_HUMAN]	cell part;cytoplasmic part;intracellular part;macromolecular complex;protein complex;Rab-protein geranylgeranyltransferase complex	Other	505	57.2	1.226	1.278	1.028	1.056	1.371	1	1	1	1	NaN	1	NaN	1	NaN	1	NaN	1	NaN
CHP1	H0YLY7		Calcineurin B homologous protein 1 (Fragment) OS=Homo sapiens GN=CHP1 PE=4 SV=1 - [H0YLY7_HUMAN]		--	91	10.7	0.985	1.218	0.776	0.588	0.716	1	1	1	1	NaN	1	NaN	1	NaN	1	NaN	1	NaN
CHRM3	P20309	Muscarinic acetylcholine receptor M3	Muscarinic acetylcholine receptor M3 OS=Homo sapiens GN=CHRM3 PE=1 SV=1 - [ACM3_HUMAN]	asymmetric synapse;axon part;axon terminus;basolateral plasma membrane;cell junction;cell part;cell projection;cell projection part;dendrite;integral to membrane;integral to plasma membrane;intrinsic to membrane;intrinsic to plasma membrane;membrane;membrane part;neuron projection;neuron projection terminus;plasma membrane part;postsynaptic membrane;synapse;synapse part;synaptic membrane	PM	590	66.1	0.863	0.772	0.341	0.264	1.402	8	8	17	15	13.9	15	19.5	15	30.2	15	32.8	15	19.9
CHST14	Q8NCH0	Carbohydrate sulfotransferase 14	Carbohydrate sulfotransferase 14 OS=Homo sapiens GN=CHST14 PE=1 SV=2 - [CHSTE_HUMAN]	cell part;cytoplasmic part;Golgi apparatus part;Golgi membrane;integral to membrane;intracellular organelle part;intracellular part;intrinsic to membrane;membrane;membrane part;organelle membrane;organelle part	Mem	376	43	0.988	1.607	3.909	3.478	0.931	3	3	4	4	17	4	33	4	77	4	35.5	4	62.7
CHUK	O15111	Inhibitor of nuclear factor kappa-B kinase subunit alpha	Inhibitor of nuclear factor kappa-B kinase subunit alpha OS=Homo sapiens GN=CHUK PE=1 SV=2 - [IKKA_HUMAN]	CD40 receptor complex;cell part;cytoplasmic part;cytosolic part;IkappaB kinase complex;internal side of plasma membrane;intracellular membrane-bounded organelle;intracellular organelle;intracellular part;macromolecular complex;membrane part;membrane-bounded organelle;nucleus;organelle;plasma membrane part;protein complex;receptor complex	PM	745	84.6	1.266	1.001	1.009	1.014	2.16	1	1	1	1	NaN	1	NaN	1	NaN	1	NaN	1	NaN
CIR1	Q86X95	Corepressor interacting with RBPJ 1	Corepressor interacting with RBPJ 1 OS=Homo sapiens GN=CIR1 PE=1 SV=1 - [CIR1_HUMAN]	cell part;cytoplasm;cytoplasmic part;cytoskeletal part;intracellular membrane-bounded organelle;intracellular organelle;intracellular organelle part;intracellular part;membrane-bounded organelle;microtubule organizing center;nuclear body;nuclear part;nuclear speck;nucleoplasm part;nucleus;organelle;organelle part	Other	450	52.3	1.013	1.391	1.331	0.295	0.452	1	1	1	1	NaN	1	NaN	1	NaN	1	NaN	1	NaN
CISD1	Q9NZ45	CDGSH iron-sulfur domain-containing protein 1	CDGSH iron-sulfur domain-containing protein 1 OS=Homo sapiens GN=CISD1 PE=1 SV=1 - [CISD1_HUMAN]	cell part;cytoplasmic part;integral to membrane;intracellular membrane-bounded organelle;intracellular organelle;intracellular organelle part;intracellular part;intrinsic to membrane;membrane;membrane part;membrane-bounded organelle;mitochondrial membrane;mitochondrial outer membrane;mitochondrial part;mitochondrion;organelle;organelle membrane;organelle outer membrane;organelle part;outer membra…	Mem	108	12.2	1.044	1.115	1.543	1.613	0.572	1	1	1	1	NaN	1	NaN	1	NaN	1	NaN	1	NaN
CISD2	Q8N5K1	CDGSH iron-sulfur domain-containing protein 2	CDGSH iron-sulfur domain-containing protein 2 OS=Homo sapiens GN=CISD2 PE=1 SV=1 - [CISD2_HUMAN]	cell part;cytoplasmic part;endoplasmic reticulum membrane;endoplasmic reticulum part;integral to membrane;intracellular organelle part;intracellular part;intrinsic to membrane;macromolecular complex;membrane;membrane part;mitochondrial membrane;mitochondrial outer membrane;mitochondrial part;organelle membrane;organelle outer membrane;organelle part;outer membrane;protein complex	Mem	135	15.3	1.191	1.385	2.981	2.777	0.709	1	1	2	1	NaN	1	NaN	1	NaN	1	NaN	1	NaN
CIT	H7BYJ3		Citron Rho-interacting kinase (Fragment) OS=Homo sapiens GN=CIT PE=4 SV=1 - [H7BYJ3_HUMAN]		--	1640	187.3	2.161	1.292	1.311	1.322	1.821	1	1	1	1	NaN	1	NaN	1	NaN	1	NaN	1	NaN
CKAP5	Q14008	Cytoskeleton-associated protein 5	Cytoskeleton-associated protein 5 OS=Homo sapiens GN=CKAP5 PE=1 SV=3 - [CKAP5_HUMAN]	cell part;centrosome;cytoplasmic part;cytoskeletal part;cytosol;intracellular non-membrane-bounded organelle;intracellular organelle;intracellular organelle part;intracellular part;microtubule organizing center;non-membrane-bounded organelle;organelle;organelle part;spindle pole	Other	2032	225.4	0.993	1.056	0.959	0.943	1.455	25	25	37	36	19	36	30.5	36	31	36	31.1	36	18.9
CLASP1	F5H2E2		CLIP-associating protein 1 OS=Homo sapiens GN=CLASP1 PE=2 SV=1 - [F5H2E2_HUMAN]		--	1245	136.6	1.062	0.923	0.634	0.686	1.405	6	8	8	6	25.3	6	32.9	6	5.6	6	11.5	6	38.6
CLASP2	E3W994		CLIP-associating protein 2 OS=Homo sapiens GN=CLASP2 PE=2 SV=2 - [E3W994_HUMAN]		--	1273	138.8	1.341	1.077	0.869	0.842	1.305	4	6	7	5	9.2	5	9.8	5	41.9	5	27	5	52
CLCC1	Q96S66	Chloride channel CLIC-like protein 1	Chloride channel CLIC-like protein 1 OS=Homo sapiens GN=CLCC1 PE=1 SV=1 - [CLCC1_HUMAN]	cell part;cytoplasmic part;endoplasmic reticulum;Golgi apparatus;integral to membrane;intracellular membrane-bounded organelle;intracellular organelle;intracellular part;intrinsic to membrane;membrane part;membrane-bounded organelle;nucleus;organelle	Mem	551	62	1.731	1.207	2.231	2.245	0.635	2	2	2	2	46.7	2	14.5	2	34.4	2	1.6	2	16.5
CLCN3	B9EGJ9		CLCN3 protein OS=Homo sapiens GN=CLCN3 PE=2 SV=1 - [B9EGJ9_HUMAN]	cell part;integral to membrane;intrinsic to membrane;membrane part	ShG	801	88.7	1.263	2.636	3.988	5.718	0.697	7	9	17	15	26.3	15	16	15	24.2	15	41.2	15	40.9
CLCN5	P51795	H(+)/Cl(-) exchange transporter 5	H(+)/Cl(-) exchange transporter 5 OS=Homo sapiens GN=CLCN5 PE=1 SV=1 - [CLCN5_HUMAN]	apical part of cell;cell part;cytoplasmic part;endosomal part;endosome membrane;Golgi apparatus part;Golgi membrane;integral to membrane;integral to plasma membrane;intracellular organelle part;intracellular part;intrinsic to membrane;intrinsic to plasma membrane;membrane;membrane part;organelle membrane;organelle part;plasma membrane part	PM	746	83.1	0.772	3.762	7.284	9.392	0.153	1	3	4	2	31.4	2	50	2	101.6	2	61.9	1	NaN
CLCN6	P51797	Chloride transport protein 6	Chloride transport protein 6 OS=Homo sapiens GN=CLCN6 PE=1 SV=2 - [CLCN6_HUMAN]	cell part;cytoplasmic part;endosomal part;endosome membrane;integral to membrane;intracellular organelle part;intracellular part;intrinsic to membrane;membrane;membrane part;organelle membrane;organelle part	Mem	869	97.2	0.995	0.64	1	2.178	0.694	3	3	3	3	0.1	3	1.8	3	156.8	3	183.7	3	13.7
CLDND1	D6RIU2		Claudin domain-containing protein 1 (Fragment) OS=Homo sapiens GN=CLDND1 PE=2 SV=1 - [D6RIU2_HUMAN]	apical plasma membrane;cell part;membrane part;plasma membrane part	PM	138	16	0.932	1.092	0.83	0.587	0.948	5	5	11	10	13.8	10	12.4	10	16.3	10	38.2	10	13.8
CLEC12A	Q5QGZ9	C-type lectin domain family 12 member A	C-type lectin domain family 12 member A OS=Homo sapiens GN=CLEC12A PE=1 SV=3 - [CL12A_HUMAN]	cell part;integral to membrane;intrinsic to membrane;membrane;membrane part;plasma membrane	PM	265	30.7	0.738	1.685	1.4	1.475	2.134	2	2	2	1	NaN	1	NaN	1	NaN	1	NaN	1	NaN
CLEC4E	F8WFA1		C-type lectin domain family 4 member E OS=Homo sapiens GN=CLEC4E PE=2 SV=1 - [F8WFA1_HUMAN]		--	92	10.4	1.845	3.044	1.521	1.182	1.858	1	1	1	1	NaN	1	NaN	1	NaN	1	NaN	1	NaN
CLIC1	O00299	Chloride intracellular channel protein 1	Chloride intracellular channel protein 1 OS=Homo sapiens GN=CLIC1 PE=1 SV=4 - [CLIC1_HUMAN]	brush border;cell part;cell projection;chloride channel complex;cytoplasmic part;envelope;intracellular membrane-bounded organelle;intracellular organelle;intracellular organelle part;intracellular part;ion channel complex;macromolecular complex;membrane;membrane part;membrane-bounded organelle;mitochondrion;nuclear envelope;nuclear membrane;nuclear part;organelle;organelle envelope;organelle mem…	PM	241	26.9	0.969	0.678	0.552	0.61	1.211	5	5	8	8	13.5	8	10.9	8	43.5	8	33.3	8	42
CLINT1	Q14677	Clathrin interactor 1	Clathrin interactor 1 OS=Homo sapiens GN=CLINT1 PE=1 SV=1 - [EPN4_HUMAN]	cell part;clathrin-coated vesicle;coated vesicle;cytoplasmic membrane-bounded vesicle;cytoplasmic part;cytoplasmic vesicle;cytosol;Golgi apparatus;intracellular membrane-bounded organelle;intracellular organelle;intracellular part;membrane;membrane-bounded organelle;membrane-bounded vesicle;organelle;perinuclear region of cytoplasm;vesicle	Mem	625	68.2	0.287	0.444	0.379	0.698	0.683	1	1	1	1	NaN	1	NaN	1	NaN	1	NaN	1	NaN
CLK4	E7EWJ6		Dual-specificity protein kinase CLK4 OS=Homo sapiens GN=CLK4 PE=2 SV=1 - [E7EWJ6_HUMAN]		--	89	10.6	0.79	1.136	1.553	0.989	1.243	1	1	1	1	NaN	1	NaN	1	NaN	1	NaN	1	NaN
CLN3	O95090		Battenin (Fragment) OS=Homo sapiens GN=CLN3 PE=2 SV=1 - [O95090_HUMAN]	cell part;membrane	ShG	167	18.5	0.149	2.414	2.877	4.501	0.817	1	1	1	1	NaN	1	NaN	1	NaN	1	NaN	1	NaN
CLN5	O75503	Ceroid-lipofuscinosis neuronal protein 5	Ceroid-lipofuscinosis neuronal protein 5 OS=Homo sapiens GN=CLN5 PE=1 SV=2 - [CLN5_HUMAN]	cell part;cytoplasmic part;endoplasmic reticulum;Golgi apparatus;integral to membrane;intracellular membrane-bounded organelle;intracellular organelle;intracellular organelle lumen;intracellular organelle part;intracellular part;intrinsic to membrane;lysosomal membrane;membrane;membrane part;membrane-bounded organelle;membrane-enclosed lumen;organelle;organelle lumen;organelle membrane;organelle …	Mem	358	41.5	0.977	1.265	4.082	4.944	0.46	1	1	1	1	NaN	1	NaN	1	NaN	1	NaN	1	NaN
CLPP	M0QYV5	ATP-dependent Clp protease proteolytic subunit	ATP-dependent Clp protease proteolytic subunit (Fragment) OS=Homo sapiens GN=CLPP PE=3 SV=1 - [M0QYV5_HUMAN]		--	160	17	0.646	0.958	1.075	1.566	0.868	1	1	1	1	NaN	1	NaN	1	NaN	1	NaN	1	NaN
CLPTM1	F5H8J3		Cleft lip and palate transmembrane protein 1 OS=Homo sapiens GN=CLPTM1 PE=2 SV=1 - [F5H8J3_HUMAN]		--	655	75.1	0.909	1.186	2.175	2.396	1.034	4	4	5	5	38.7	5	103	5	129.9	5	68.9	5	127.3
CLPTM1L	G5E9Z2		Cisplatin resistance related protein CRR9p, isoform CRA_c OS=Homo sapiens GN=CLPTM1L PE=2 SV=1 - [G5E9Z2_HUMAN]		--	369	43.3	0.973	2.115	3.466	2.413	1.649	2	2	4	4	6.9	4	23	4	13.9	4	19.9	4	15.6
CLPX	O76031	ATP-dependent Clp protease ATP-binding subunit clpX-like, mitochondrial	ATP-dependent Clp protease ATP-binding subunit clpX-like, mitochondrial OS=Homo sapiens GN=CLPX PE=1 SV=2 - [CLPX_HUMAN]	cell part;cytoplasmic part;endopeptidase Clp complex;intracellular membrane-bounded organelle;intracellular non-membrane-bounded organelle;intracellular organelle;intracellular organelle part;intracellular part;macromolecular complex;membrane;membrane-bounded organelle;mitochondrial endopeptidase Clp complex;mitochondrial inner membrane;mitochondrial membrane;mitochondrial nucleoid;mitochondrial …	Mem	633	69.2	0.565	1.669	2.397	1.861	1.138	2	2	2	2	59.7	2	20.2	2	13.7	2	17.2	2	31.3
CLSTN3	Q9BQT9	Calsyntenin-3	Calsyntenin-3 OS=Homo sapiens GN=CLSTN3 PE=1 SV=1 - [CSTN3_HUMAN]	cell part;cytoplasmic part;endoplasmic reticulum membrane;endoplasmic reticulum part;Golgi apparatus part;Golgi membrane;integral to membrane;intracellular organelle part;intracellular part;intrinsic to membrane;membrane;membrane part;organelle membrane;organelle part;plasma membrane;postsynaptic membrane;synapse part;synaptic membrane	PM	956	106	0.737	1.51	1.47	2.22	1.376	1	1	1	1	NaN	1	NaN	1	NaN	1	NaN	1	NaN
CLTC	Q00610	Clathrin heavy chain 1	Clathrin heavy chain 1 OS=Homo sapiens GN=CLTC PE=1 SV=5 - [CLH1_HUMAN]	cell part;clathrin coat;clathrin coat of coated pit;clathrin coat of trans-Golgi network vesicle;clathrin coated vesicle membrane;clathrin vesicle coat;clathrin-coated endocytic vesicle membrane;coated vesicle membrane;cytoplasmic membrane-bounded vesicle;cytoplasmic part;cytoplasmic vesicle;cytoplasmic vesicle membrane;cytoplasmic vesicle part;cytoskeletal part;cytosol;endocytic vesicle membrane…	PM	1675	191.5	1.173	0.97	0.925	0.858	1.035	16	16	17	16	24.6	16	26.5	16	23.8	16	19.2	16	44.5
CLYBL	Q5JVC2		Citrate lyase subunit beta-like protein, mitochondrial (Fragment) OS=Homo sapiens GN=CLYBL PE=2 SV=1 - [Q5JVC2_HUMAN]		--	181	20.2	0.691	0.62	0.917	1.573	0.215	1	1	2	2	139.9	2	224.6	2	211.2	2	292.7	2	33.4
CMTM6	Q9NX76	CKLF-like MARVEL transmembrane domain-containing protein 6	CKLF-like MARVEL transmembrane domain-containing protein 6 OS=Homo sapiens GN=CMTM6 PE=1 SV=1 - [CKLF6_HUMAN]	cell part;extracellular region part;extracellular space;integral to membrane;intrinsic to membrane;membrane part	XC	183	20.4	0.921	1.248	2.008	1.792	1.263	1	1	2	2	5.6	2	5	2	4.9	2	1.6	2	12
CNBP	B4DP17		Cellular nucleic acid-binding protein OS=Homo sapiens GN=CNBP PE=2 SV=1 - [B4DP17_HUMAN]		--	160	17.7	0.823	0.662	0.537	0.632	1.024	1	1	1	1	NaN	1	NaN	1	NaN	1	NaN	1	NaN
CNGB1	H3BN09		Cyclic nucleotide gated channel beta 1, isoform CRA_a OS=Homo sapiens GN=CNGB1 PE=2 SV=1 - [H3BN09_HUMAN]		--	1245	139.1	1.643	1.855	1.321	0.75	1.447	1	1	1	1	NaN	1	NaN	1	NaN	1	NaN	1	NaN
CNNM2	Q9H8M5	Metal transporter CNNM2	Metal transporter CNNM2 OS=Homo sapiens GN=CNNM2 PE=1 SV=2 - [CNNM2_HUMAN]	basolateral plasma membrane;cell part;integral to membrane;intrinsic to membrane;membrane part;plasma membrane part	PM	875	96.6	1.011	0.837	0.86	0.554	1.121	4	5	8	6	19.7	6	33.6	6	23.5	6	31.2	6	38.4
CNNM3	Q8NE01	Metal transporter CNNM3	Metal transporter CNNM3 OS=Homo sapiens GN=CNNM3 PE=1 SV=1 - [CNNM3_HUMAN]	cell part;integral to membrane;intrinsic to membrane;membrane;membrane part;plasma membrane	PM	707	76.1	0.893	0.927	0.811	0.847	1.073	15	15	39	38	17.5	38	20.5	38	37	38	37.1	38	19.7
CNNM4	Q6P4Q7	Metal transporter CNNM4	Metal transporter CNNM4 OS=Homo sapiens GN=CNNM4 PE=1 SV=3 - [CNNM4_HUMAN]	cell part;integral to membrane;intrinsic to membrane;membrane;membrane part;plasma membrane	PM	775	86.6	0.916	0.739	0.565	0.633	0.942	14	15	27	24	24.9	24	27.4	24	40.8	24	38.2	24	11.2
CNOT1	A5YKK6	CCR4-NOT transcription complex subunit 1	CCR4-NOT transcription complex subunit 1 OS=Homo sapiens GN=CNOT1 PE=1 SV=2 - [CNOT1_HUMAN]	CCR4-NOT complex;cell part;cytoplasmic mRNA processing body;cytoplasmic part;cytosol;intracellular membrane-bounded organelle;intracellular non-membrane-bounded organelle;intracellular organelle;intracellular organelle part;intracellular part;macromolecular complex;membrane;membrane-bounded organelle;microbody;microbody membrane;microbody part;non-membrane-bounded organelle;nuclear part;nucleopla…	Mem	2376	266.8	1.047	0.955	1.275	1.143	1.308	4	4	5	5	23	5	39.2	5	15.5	5	37	5	10.2
CNP	B4DFN6		2',3'-cyclic-nucleotide 3'-phosphodiesterase OS=Homo sapiens GN=CNP PE=2 SV=1 - [B4DFN6_HUMAN]	cell part;cell projection;cytoplasmic part;intracellular organelle part;intracellular part;membrane;microvillus;mitochondrial inner membrane;mitochondrial membrane;mitochondrial outer membrane;mitochondrial part;myelin sheath abaxonal region;myelin sheath adaxonal region;organelle inner membrane;organelle membrane;organelle outer membrane;organelle part;outer membrane;perinuclear region of cytopl…	PM	186	20.2	0.749	0.986	0.834	0.739	1.154	2	2	2	2	420.8	2	26.3	2	79.1	2	107.9	2	18.3
CNPY3	Q9BT09	Protein canopy homolog 3	Protein canopy homolog 3 OS=Homo sapiens GN=CNPY3 PE=1 SV=1 - [CNPY3_HUMAN]	cell part;cytoplasmic part;endoplasmic reticulum lumen;endoplasmic reticulum part;intracellular organelle lumen;intracellular organelle part;intracellular part;membrane-enclosed lumen;organelle lumen;organelle part	Other	278	30.7	1.01	0.867	3.897	3.228	0.266	7	7	12	11	30.8	11	19.5	11	20.5	11	27.1	11	31.6
CNST	Q6PJW8	Consortin	Consortin OS=Homo sapiens GN=CNST PE=1 SV=3 - [CNST_HUMAN]	cell part;cytoplasmic membrane-bounded vesicle;cytoplasmic part;cytoplasmic vesicle;Golgi apparatus;Golgi apparatus part;integral to membrane;intracellular membrane-bounded organelle;intracellular organelle;intracellular organelle part;intracellular part;intrinsic to membrane;macromolecular complex;membrane;membrane part;membrane-bounded organelle;membrane-bounded vesicle;organelle;organelle part…	PM	725	79.5	1.252	1.081	1.178	0.897	0.773	1	1	1	1	NaN	1	NaN	1	NaN	1	NaN	1	NaN
COA3	Q9Y2R0	Cytochrome c oxidase assembly protein 3 homolog, mitochondrial	Cytochrome c oxidase assembly protein 3 homolog, mitochondrial OS=Homo sapiens GN=COA3 PE=1 SV=1 - [COA3_HUMAN]	cell part;cytoplasmic part;integral to membrane;integral to mitochondrial inner membrane;integral to mitochondrial membrane;integral to organelle membrane;intracellular organelle part;intracellular part;intrinsic to membrane;intrinsic to mitochondrial inner membrane;intrinsic to organelle membrane;membrane part;mitochondrial membrane part;mitochondrial part;organelle part	Mem	106	11.7	0.995	0.631	1.112	0.57	0.714	1	1	1	1	NaN	1	NaN	1	NaN	1	NaN	1	NaN
COG1	Q8WTW3	Conserved oligomeric Golgi complex subunit 1	Conserved oligomeric Golgi complex subunit 1 OS=Homo sapiens GN=COG1 PE=1 SV=1 - [COG1_HUMAN]	cell part;cytoplasmic part;Golgi apparatus part;Golgi membrane;Golgi transport complex;intracellular organelle part;intracellular part;macromolecular complex;membrane;organelle membrane;organelle part;protein complex	Mem	980	108.9	1.088	1.048	0.995	0.82	1.36	1	1	1	1	NaN	1	NaN	1	NaN	1	NaN	1	NaN
COG2	F5H1E5		Conserved oligomeric Golgi complex subunit 2 OS=Homo sapiens GN=COG2 PE=2 SV=1 - [F5H1E5_HUMAN]	cell part;membrane	ShG	622	69.7	0.752	0.982	1.831	1.969	1.242	2	2	2	2	87.5	2	98	2	3.4	2	29	2	26.6
COG3	Q96JB2	Conserved oligomeric Golgi complex subunit 3	Conserved oligomeric Golgi complex subunit 3 OS=Homo sapiens GN=COG3 PE=1 SV=3 - [COG3_HUMAN]	cell part;cis-Golgi network;cytoplasmic part;Golgi apparatus part;Golgi cisterna membrane;Golgi membrane;Golgi transport complex;intracellular membrane-bounded organelle;intracellular organelle;intracellular organelle part;intracellular part;macromolecular complex;membrane;membrane-bounded organelle;nucleus;organelle;organelle membrane;organelle part;plasma membrane;protein complex	PM	828	94	0.828	0.942	0.638	0.691	0.879	2	2	2	2	8.2	2	33.3	2	62.4	2	37	2	50.1
COG4	H3BMV9		Conserved oligomeric Golgi complex subunit 4 OS=Homo sapiens GN=COG4 PE=2 SV=1 - [H3BMV9_HUMAN]		--	193	21.6	0.992	1.302	0.902	0.881	1.418	3	3	4	4	0.7	4	47.4	4	82.1	4	28.8	4	42.5
COG5	Q9UP83	Conserved oligomeric Golgi complex subunit 5	Conserved oligomeric Golgi complex subunit 5 OS=Homo sapiens GN=COG5 PE=1 SV=3 - [COG5_HUMAN]	cell part;cytoplasmic part;cytosol;Golgi apparatus part;Golgi membrane;Golgi transport complex;intracellular membrane-bounded organelle;intracellular organelle;intracellular organelle part;intracellular part;macromolecular complex;membrane;membrane-bounded organelle;nucleus;organelle;organelle membrane;organelle part;protein complex	Mem	839	92.7	1.302	1.275	1.061	1.045	1.707	2	2	2	2	13.8	2	2.6	2	5.4	2	14.8	2	9.7
COG6	Q9Y2V7	Conserved oligomeric Golgi complex subunit 6	Conserved oligomeric Golgi complex subunit 6 OS=Homo sapiens GN=COG6 PE=1 SV=2 - [COG6_HUMAN]	cell part;cytoplasmic part;Golgi apparatus part;Golgi membrane;Golgi transport complex;intracellular organelle part;intracellular part;macromolecular complex;membrane;organelle membrane;organelle part;protein complex	Mem	657	73.2	1.124	1.731	1.143	0.91	1.773	3	3	4	4	25.1	4	24.3	4	20	4	23.9	4	9.1
COG7	P83436	Conserved oligomeric Golgi complex subunit 7	Conserved oligomeric Golgi complex subunit 7 OS=Homo sapiens GN=COG7 PE=1 SV=1 - [COG7_HUMAN]	cell part;cytoplasmic part;Golgi apparatus part;Golgi membrane;Golgi transport complex;intracellular organelle part;intracellular part;macromolecular complex;membrane;organelle membrane;organelle part;protein complex	Mem	770	86.3	1.149	1.95	1.262	0.785	1.827	4	4	5	5	33	5	25.5	5	63.7	5	29.6	5	23.1
COG8	H3BSH5		Conserved oligomeric Golgi complex subunit 8 (Fragment) OS=Homo sapiens GN=COG8 PE=4 SV=1 - [H3BSH5_HUMAN]	cell part;cytoplasmic part;Golgi apparatus part;Golgi transport complex;intracellular organelle part;intracellular part;macromolecular complex;organelle part;protein complex	Other	223	25.7	1.622	1.268	1.263	1.389	1.363	2	2	3	3	96.6	3	19.9	3	62.6	3	94.1	3	19.1
COL1A1	P02452	Collagen alpha-1(I) chain	Collagen alpha-1(I) chain OS=Homo sapiens GN=COL1A1 PE=1 SV=5 - [CO1A1_HUMAN]	cell part;collagen;collagen type I;cytoplasmic part;endoplasmic reticulum lumen;endoplasmic reticulum part;extracellular matrix part;extracellular region part;extracellular space;fibrillar collagen;intracellular organelle lumen;intracellular organelle part;intracellular part;membrane-enclosed lumen;organelle lumen;organelle part	XC	1464	138.9	1.258	1.132	0.966	3.292	10.398	2	2	5	5	30.8	5	43.2	5	39.6	5	37.7	5	22.6
COL1A2	P08123	Collagen alpha-2(I) chain	Collagen alpha-2(I) chain OS=Homo sapiens GN=COL1A2 PE=1 SV=7 - [CO1A2_HUMAN]	cell part;collagen;collagen type I;cytoplasmic part;endoplasmic reticulum lumen;endoplasmic reticulum part;extracellular matrix part;extracellular membrane-bounded organelle;extracellular organelle;extracellular region part;extracellular space;extracellular vesicular exosome;fibrillar collagen;intracellular organelle lumen;intracellular organelle part;intracellular part;membrane-bounded organelle…	XC	1366	129.2	1.465	1.073	0.786	3.211	24.913	5	5	9	9	48.8	9	28	9	107.5	9	137.9	9	364
COL9A3	Q14050	Collagen alpha-3(IX) chain	Collagen alpha-3(IX) chain OS=Homo sapiens GN=COL9A3 PE=2 SV=2 - [CO9A3_HUMAN]	anchoring collagen;cell part;collagen;collagen type IX;cytoplasmic part;endoplasmic reticulum lumen;endoplasmic reticulum part;extracellular matrix part;extracellular region part;FACIT collagen;intracellular organelle lumen;intracellular organelle part;intracellular part;membrane-enclosed lumen;organelle lumen;organelle part	XC	684	63.6	0.823	1.145	4.17	1.452	0.569	3	3	3	3	30.7	3	2.1	3	12.3	3	69.2	3	45.8
COLGALT1	Q8NBJ5	Procollagen galactosyltransferase 1	Procollagen galactosyltransferase 1 OS=Homo sapiens GN=COLGALT1 PE=1 SV=1 - [GT251_HUMAN]	cell part;cytoplasmic part;endoplasmic reticulum lumen;endoplasmic reticulum part;intracellular organelle lumen;intracellular organelle part;intracellular part;membrane-enclosed lumen;organelle lumen;organelle part	Other	622	71.6	0.851	2.609	5.668	4.161	0.624	3	3	3	3	38.5	3	58.8	3	86.1	3	60.6	3	0.4
COMT	E7EMS6		Catechol O-methyltransferase (Fragment) OS=Homo sapiens GN=COMT PE=2 SV=1 - [E7EMS6_HUMAN]	cell part;cytoplasmic part;intracellular membrane-bounded organelle;intracellular organelle;intracellular part;membrane;membrane-bounded organelle;mitochondrion;organelle	Mem	223	24.8	0.521	0.36	0.32	0.662	0.387	1	1	1	1	NaN	1	NaN	1	NaN	1	NaN	1	NaN
COPA	P53621	Coatomer subunit alpha;Proxenin;Xenin	Coatomer subunit alpha OS=Homo sapiens GN=COPA PE=1 SV=2 - [COPA_HUMAN]	cell part;COPI vesicle coat;cytoplasmic part;cytoplasmic vesicle part;cytosol;extracellular region part;extracellular space;Golgi apparatus part;intracellular organelle part;intracellular part;macromolecular complex;membrane coat;membrane part;organelle part;protein complex;vesicle coat	XC	1224	138.3	1.505	1.086	2.772	3.13	1.254	9	9	14	14	41.8	14	50.3	14	43.1	14	104.1	14	43.5
COPB1	P53618	Coatomer subunit beta	Coatomer subunit beta OS=Homo sapiens GN=COPB1 PE=1 SV=3 - [COPB_HUMAN]	cell part;COPI vesicle coat;cytoplasmic part;cytoplasmic vesicle part;cytosol;endoplasmic reticulum-Golgi intermediate compartment;Golgi apparatus part;intracellular membrane-bounded organelle;intracellular organelle;intracellular organelle part;intracellular part;macromolecular complex;membrane;membrane coat;membrane part;membrane-bounded organelle;organelle;organelle part;plasma membrane;protei…	PM	953	107.1	1.162	1.208	1.921	1.881	1.326	8	8	13	13	23.8	13	49.8	13	39.2	13	48.4	13	35
COPB2	B4DZI8		Coatomer protein complex, subunit beta 2 (Beta prime), isoform CRA_b OS=Homo sapiens GN=COPB2 PE=2 SV=1 - [B4DZI8_HUMAN]	actin cytoskeleton;cell part;cytoplasmic part;cytoskeleton;Golgi apparatus;intracellular membrane-bounded organelle;intracellular non-membrane-bounded organelle;intracellular organelle;intracellular part;macromolecular complex;membrane coat;membrane part;membrane-bounded organelle;non-membrane-bounded organelle;organelle;protein complex	Mem	877	99	1.411	1.541	3.795	3.271	0.864	5	5	5	5	67.3	5	53.9	5	67.6	5	52.4	5	20.7
COPG1	Q9Y678	Coatomer subunit gamma-1	Coatomer subunit gamma-1 OS=Homo sapiens GN=COPG1 PE=1 SV=1 - [COPG1_HUMAN]	cell part;COPI vesicle coat;cytoplasmic part;cytoplasmic vesicle part;cytosol;Golgi apparatus part;intracellular membrane-bounded organelle;intracellular organelle;intracellular organelle part;intracellular part;macromolecular complex;membrane coat;membrane part;membrane-bounded organelle;nucleus;organelle;organelle part;protein complex;vesicle coat	Mem	874	97.7	1.258	0.985	1.104	1.126	1.396	8	9	13	12	32.2	12	24.8	12	32.4	12	48.9	12	22
COPG2	Q9UBF2	Coatomer subunit gamma-2	Coatomer subunit gamma-2 OS=Homo sapiens GN=COPG2 PE=1 SV=1 - [COPG2_HUMAN]	cell part;COPI vesicle coat;cytoplasmic part;cytoplasmic vesicle part;Golgi apparatus part;intracellular organelle part;intracellular part;macromolecular complex;membrane coat;membrane part;organelle part;protein complex;vesicle coat	Mem	871	97.6	1.566	1.37	1.234	0.967	1.347	3	4	4	3	21.6	3	6.9	3	12.1	3	22.5	3	27.8
COQ3	Q9NZJ6	Hexaprenyldihydroxybenzoate methyltransferase, mitochondrial	Hexaprenyldihydroxybenzoate methyltransferase, mitochondrial OS=Homo sapiens GN=COQ3 PE=1 SV=3 - [COQ3_HUMAN]	cell part;cytoplasmic part;intracellular organelle lumen;intracellular organelle part;intracellular part;membrane-enclosed lumen;mitochondrial matrix;mitochondrial part;organelle lumen;organelle part	Other	369	41	0.898	0.974	3.984	6.761	0.111	1	1	1	1	NaN	1	NaN	1	NaN	1	NaN	1	NaN
COQ5	F8VP53		2-methoxy-6-polyprenyl-1,4-benzoquinol methylase, mitochondrial (Fragment) OS=Homo sapiens GN=COQ5 PE=2 SV=1 - [F8VP53_HUMAN]	cell part;cytoplasmic part;intracellular membrane-bounded organelle;intracellular organelle;intracellular part;membrane-bounded organelle;mitochondrion;organelle	Other	130	14.9	1.007	1.041	0.674	0.403	0.814	1	1	1	1	NaN	1	NaN	1	NaN	1	NaN	1	NaN
COQ9	H3BPY0		Ubiquinone biosynthesis protein COQ9, mitochondrial (Fragment) OS=Homo sapiens GN=COQ9 PE=2 SV=1 - [H3BPY0_HUMAN]	cell part;cytoplasmic part;intracellular membrane-bounded organelle;intracellular organelle;intracellular part;membrane-bounded organelle;mitochondrion;organelle	Other	89	10.3	0.941	1.709	1.475	1.589	0.69	2	2	3	3	11.5	3	142.3	3	43.5	3	35.3	3	18.1
CORO1A	P31146	Coronin-1A	Coronin-1A OS=Homo sapiens GN=CORO1A PE=1 SV=4 - [COR1A_HUMAN]	actin filament;cell cortex part;cell part;cell projection;cortical actin cytoskeleton;cortical cytoskeleton;cytoplasmic membrane-bounded vesicle;cytoplasmic part;cytoplasmic vesicle;cytoplasmic vesicle membrane;cytoplasmic vesicle part;cytoskeletal part;cytoskeleton;endocytic vesicle;endocytic vesicle membrane;immunological synapse;intracellular membrane-bounded organelle;intracellular non-membra…	PM	461	51	1.073	0.568	0.532	0.555	1.714	2	2	5	5	28	5	14	5	34.9	5	25.3	5	33.1
COX15	Q7KZN9	Cytochrome c oxidase assembly protein COX15 homolog	Cytochrome c oxidase assembly protein COX15 homolog OS=Homo sapiens GN=COX15 PE=1 SV=1 - [COX15_HUMAN]	cell part;cytoplasmic part;integral to membrane;intracellular organelle part;intracellular part;intrinsic to membrane;membrane part;mitochondrial membrane part;mitochondrial part;mitochondrial respiratory chain;organelle part;respiratory chain	Mem	410	46	0.914	1.486	1.597	1.517	1.102	2	2	2	2	17.8	2	0.5	2	11.8	2	5.6	2	3.8
COX17	H7C4E5		Cytochrome c oxidase copper chaperone (Fragment) OS=Homo sapiens GN=COX17 PE=4 SV=1 - [H7C4E5_HUMAN]	cell part;cytoplasmic part;intracellular organelle part;intracellular part;membrane-enclosed lumen;mitochondrial intermembrane space;mitochondrial part;organelle envelope lumen;organelle part	Other	58	6.4	1.428	1.426	1.528	1.597	0.469	1	1	1	1	NaN	1	NaN	1	NaN	1	NaN	1	NaN
COX5A	P20674	Cytochrome c oxidase subunit 5A, mitochondrial	Cytochrome c oxidase subunit 5A, mitochondrial OS=Homo sapiens GN=COX5A PE=1 SV=2 - [COX5A_HUMAN]	cell part;cytoplasmic part;intracellular organelle part;intracellular part;membrane;mitochondrial inner membrane;mitochondrial membrane;mitochondrial part;organelle inner membrane;organelle membrane;organelle part	Mem	150	16.8	0.603	1.479	1.475	3.218	0.643	2	2	4	3	2.1	3	20.2	3	12.4	3	1.9	3	8.2
COX5B	P10606	Cytochrome c oxidase subunit 5B, mitochondrial	Cytochrome c oxidase subunit 5B, mitochondrial OS=Homo sapiens GN=COX5B PE=1 SV=2 - [COX5B_HUMAN]	cell part;cytoplasmic part;intracellular organelle part;intracellular part;membrane;mitochondrial inner membrane;mitochondrial membrane;mitochondrial part;organelle inner membrane;organelle membrane;organelle part	Mem	129	13.7	1.626	1.72	1.649	1.519	1.142	1	1	1	1	NaN	1	NaN	1	NaN	1	NaN	1	NaN
COX7A2	P14406	Cytochrome c oxidase subunit 7A2, mitochondrial	Cytochrome c oxidase subunit 7A2, mitochondrial OS=Homo sapiens GN=COX7A2 PE=1 SV=1 - [CX7A2_HUMAN]	cell part;cytoplasmic part;intracellular organelle part;intracellular part;membrane part;mitochondrial membrane part;mitochondrial part;mitochondrial respiratory chain;organelle part;respiratory chain	Mem	83	9.4	1.459	0.845	0.696	0.715	0.714	1	1	2	2	61.4	2	42.1	2	53.5	2	23.9	2	0.4
COX7C	D6R9Z7		Cytochrome c oxidase subunit 7C, mitochondrial OS=Homo sapiens GN=COX7C PE=2 SV=1 - [D6R9Z7_HUMAN]		--	56	6.4	0.818	1.968	2.674	5.136	0.669	1	1	3	3	4.9	3	13.8	3	21.6	3	13.2	3	4.9
CPD	O75976	Carboxypeptidase D	Carboxypeptidase D OS=Homo sapiens GN=CPD PE=1 SV=2 - [CBPD_HUMAN]	cell part;integral to membrane;intrinsic to membrane;membrane;membrane part	ShG	1380	152.8	1.196	2.766	2.565	2.636	1.721	16	16	23	22	41.3	22	65.9	22	88.3	22	52.2	22	48.5
CPNE1	F2Z2V0		Copine-1 (Fragment) OS=Homo sapiens GN=CPNE1 PE=2 SV=1 - [F2Z2V0_HUMAN]		--	533	58.6	0.965	0.756	1.565	1.388	0.755	4	4	5	5	4.2	5	15.9	5	34.1	5	1.5	5	5.6
CPNE3	O75131	Copine-3	Copine-3 OS=Homo sapiens GN=CPNE3 PE=1 SV=1 - [CPNE3_HUMAN]	cell part;cytoplasmic part;cytosol;intracellular part	Other	537	60.1	0.872	0.49	0.705	0.785	1.117	7	7	11	10	11.8	10	17.6	10	16.8	10	27.6	10	33.6
CPOX	P36551	Coproporphyrinogen-III oxidase, mitochondrial	Coproporphyrinogen-III oxidase, mitochondrial OS=Homo sapiens GN=CPOX PE=1 SV=3 - [HEM6_HUMAN]	cell part;cytoplasmic part;intracellular organelle part;intracellular part;membrane;membrane-enclosed lumen;mitochondrial inner membrane;mitochondrial intermembrane space;mitochondrial membrane;mitochondrial part;organelle envelope lumen;organelle inner membrane;organelle membrane;organelle part	Mem	454	50.1	0.851	1.967	2.479	2.778	0.773	1	1	1	1	NaN	1	NaN	1	NaN	1	NaN	1	NaN
CPSF2	Q9P2I0	Cleavage and polyadenylation specificity factor subunit 2	Cleavage and polyadenylation specificity factor subunit 2 OS=Homo sapiens GN=CPSF2 PE=1 SV=2 - [CPSF2_HUMAN]	cell part;intracellular organelle part;intracellular part;macromolecular complex;mRNA cleavage and polyadenylation specificity factor complex;mRNA cleavage factor complex;nuclear part;nucleoplasm part;organelle part;protein complex	Other	782	88.4	1.828	0.574	2.087	0.509	0.714	1	1	1	1	NaN	1	NaN	1	NaN	1	NaN	1	NaN
CPSF6	F8WJN3		Cleavage and polyadenylation-specificity factor subunit 6 OS=Homo sapiens GN=CPSF6 PE=2 SV=1 - [F8WJN3_HUMAN]	cell part;intracellular membrane-bounded organelle;intracellular organelle;intracellular part;membrane-bounded organelle;nucleus;organelle	Other	478	52.2	1.255	1.087	2.456	1.667	0.7	3	3	6	6	18.2	6	14.5	6	8	6	36.6	6	15.6
CPSF7	F5H669		Cleavage and polyadenylation-specificity factor subunit 7 (Fragment) OS=Homo sapiens GN=CPSF7 PE=2 SV=1 - [F5H669_HUMAN]		--	374	41.2	1.279	0.835	0.933	0.881	0.924	1	1	1	1	NaN	1	NaN	1	NaN	1	NaN	1	NaN
CPT1A	P50416	Carnitine O-palmitoyltransferase 1, liver isoform	Carnitine O-palmitoyltransferase 1, liver isoform OS=Homo sapiens GN=CPT1A PE=1 SV=2 - [CPT1A_HUMAN]	cell part;cytoplasmic part;integral to membrane;integral to mitochondrial membrane;integral to mitochondrial outer membrane;integral to organelle membrane;intracellular organelle part;intracellular part;intrinsic to membrane;intrinsic to mitochondrial outer membrane;intrinsic to organelle membrane;membrane;membrane part;mitochondrial inner membrane;mitochondrial membrane;mitochondrial membrane pa…	Mem	773	88.3	0.978	1.174	1.622	1.404	1.033	7	7	10	8	10.5	8	18.6	8	21.9	8	22.1	8	13.3
CPT2	P23786	Carnitine O-palmitoyltransferase 2, mitochondrial	Carnitine O-palmitoyltransferase 2, mitochondrial OS=Homo sapiens GN=CPT2 PE=1 SV=2 - [CPT2_HUMAN]	cell part;cytoplasmic part;intracellular non-membrane-bounded organelle;intracellular organelle;intracellular organelle part;intracellular part;membrane;mitochondrial inner membrane;mitochondrial membrane;mitochondrial part;non-membrane-bounded organelle;nuclear part;nucleolus;organelle;organelle inner membrane;organelle membrane;organelle part	Mem	658	73.7	0.801	1.204	1.289	2.017	1.035	1	1	1	1	NaN	1	NaN	1	NaN	1	NaN	1	NaN
CRELD1	Q96HD1	Cysteine-rich with EGF-like domain protein 1	Cysteine-rich with EGF-like domain protein 1 OS=Homo sapiens GN=CRELD1 PE=1 SV=3 - [CREL1_HUMAN]	cell part;integral to membrane;intrinsic to membrane;membrane part	ShG	420	45.4	0.962	1.041	4.87	6.66	0.322	6	6	7	7	24.7	7	42.7	7	44.2	7	42.8	7	55.1
CRKL	P46109	Crk-like protein	Crk-like protein OS=Homo sapiens GN=CRKL PE=1 SV=1 - [CRKL_HUMAN]	cell part;cytoplasmic part;cytosol;endosome;intracellular membrane-bounded organelle;intracellular organelle;intracellular part;membrane-bounded organelle;organelle	Other	303	33.8	1.543	0.763	0.656	0.857	1.492	2	2	2	2	86.5	2	55	2	65.4	2	87.8	2	137.2
CRNN	Q9UBG3	Cornulin	Cornulin OS=Homo sapiens GN=CRNN PE=1 SV=1 - [CRNN_HUMAN]	cell part;cytoplasm;intracellular part;membrane	Mem	495	53.5	0.921	4.698	0.295	0.595	0.72	1	1	1	1	NaN	1	NaN	1	NaN	1	NaN	1	NaN
CRTAP	C9JP16		Cartilage-associated protein OS=Homo sapiens GN=CRTAP PE=2 SV=1 - [C9JP16_HUMAN]		--	358	41.4	0.97	2.201	2.876	6.736	0.613	5	5	6	6	17	6	79.7	6	64.2	6	75.2	6	54.6
CRYZ	C9JH92		Quinone oxidoreductase (Fragment) OS=Homo sapiens GN=CRYZ PE=2 SV=1 - [C9JH92_HUMAN]	cell part;cytoplasmic part;Golgi apparatus;intracellular membrane-bounded organelle;intracellular organelle;intracellular part;membrane-bounded organelle;organelle	Other	206	21.9	0.353	0.979	1.249	1.884	0.643	1	1	1	1	NaN	1	NaN	1	NaN	1	NaN	1	NaN
CS	B4DJV2	Citrate synthase	Citrate synthase OS=Homo sapiens GN=CS PE=2 SV=1 - [B4DJV2_HUMAN]	cell part;cytoplasmic part;intracellular membrane-bounded organelle;intracellular organelle;intracellular part;membrane-bounded organelle;mitochondrion;organelle	Other	453	50.4	0.755	1.238	1.932	3.056	0.812	5	5	7	7	68.6	7	24.6	7	42.2	7	58.9	7	23.5
CSDE1	E9PLT0		Cold shock domain-containing protein E1 OS=Homo sapiens GN=CSDE1 PE=2 SV=1 - [E9PLT0_HUMAN]		--	668	74.5	0.723	0.552	0.426	0.522	1.083	3	3	3	3	1.7	3	22.6	3	6	3	11.1	3	11.2
CSE1L	P55060	Exportin-2	Exportin-2 OS=Homo sapiens GN=CSE1L PE=1 SV=3 - [XPO2_HUMAN]	cell part;cytoplasm;intracellular membrane-bounded organelle;intracellular organelle;intracellular organelle part;intracellular part;macromolecular complex;membrane part;membrane-bounded organelle;nuclear part;nuclear pore;nucleus;organelle;organelle part;pore complex;protein complex	Mem	971	110.3	1.03	1.308	0.878	0.61	1.744	16	16	30	29	17.7	29	20.2	29	21.4	29	29.4	29	21.5
CSF1	P09603	Macrophage colony-stimulating factor 1;Processed macrophage colony-stimulating factor 1	Macrophage colony-stimulating factor 1 OS=Homo sapiens GN=CSF1 PE=1 SV=2 - [CSF1_HUMAN]	cell part;cytoplasmic part;extracellular region part;extracellular space;integral to membrane;intracellular part;intrinsic to membrane;macromolecular complex;membrane;membrane part;perinuclear region of cytoplasm;plasma membrane;protein complex;receptor complex	PM	554	60.1	0.996	1.117	0.523	0.316	1.677	11	11	46	43	28.6	42	37.1	43	35.3	41	92.2	43	36.5
CSGALNACT2	Q8N6G5	Chondroitin sulfate N-acetylgalactosaminyltransferase 2	Chondroitin sulfate N-acetylgalactosaminyltransferase 2 OS=Homo sapiens GN=CSGALNACT2 PE=2 SV=1 - [CGAT2_HUMAN]	cell part;cytoplasmic part;Golgi apparatus part;Golgi cisterna membrane;Golgi membrane;integral to Golgi membrane;integral to membrane;integral to organelle membrane;intracellular organelle part;intracellular part;intrinsic to Golgi membrane;intrinsic to membrane;intrinsic to organelle membrane;membrane;membrane part;organelle membrane;organelle part	Mem	542	62.5	2.091	1.774	3.366	1.022	5.706	1	1	1	1	NaN	1	NaN	1	NaN	1	NaN	1	NaN
CSNK1G1	Q9HCP0	Casein kinase I isoform gamma-1	Casein kinase I isoform gamma-1 OS=Homo sapiens GN=CSNK1G1 PE=1 SV=1 - [KC1G1_HUMAN]	cell part;cytoplasm;intracellular part	Other	422	48.5	1.044	0.822	0.504	0.552	1.238	2	2	2	2	6.9	2	26.8	2	33.2	2	14.4	2	22.6
CSPG5	O95196	Chondroitin sulfate proteoglycan 5	Chondroitin sulfate proteoglycan 5 OS=Homo sapiens GN=CSPG5 PE=1 SV=3 - [CSPG5_HUMAN]	cell part;cytoplasmic part;cytoplasmic vesicle membrane;cytoplasmic vesicle part;endoplasmic reticulum membrane;endoplasmic reticulum part;extracellular region;Golgi apparatus part;Golgi lumen;Golgi membrane;Golgi-associated vesicle membrane;integral to membrane;integral to plasma membrane;intracellular organelle lumen;intracellular organelle part;intracellular part;intrinsic to membrane;intrinsi…	PM	566	60	1.219	0.992	0.037	0.025	1.822	1	1	2	2	9.4	2	15.2	2	90.5	2	53.5	2	1.8
CSRP1	E9PND2		Cysteine and glycine-rich protein 1 (Fragment) OS=Homo sapiens GN=CSRP1 PE=2 SV=1 - [E9PND2_HUMAN]		--	153	16.1	0.907	0.77	0.662	0.797	1.998	2	2	2	2	30	2	27.3	2	37.4	2	29.1	2	1.3
CSTA	P01040	Cystatin-A	Cystatin-A OS=Homo sapiens GN=CSTA PE=1 SV=1 - [CYTA_HUMAN]	cell part;cornified envelope;cytoplasm;cytoskeleton;intracellular membrane-bounded organelle;intracellular non-membrane-bounded organelle;intracellular organelle;intracellular part;membrane-bounded organelle;non-membrane-bounded organelle;nucleus;organelle	Other	98	11	5.69	1.066	0.73	1.106	1.811	5	5	7	7	55.7	7	8	7	6.8	7	32.8	7	30.8
CTBP1	E7ESU7		C-terminal-binding protein 1 (Fragment) OS=Homo sapiens GN=CTBP1 PE=2 SV=1 - [E7ESU7_HUMAN]		--	171	18.6	1.862	1.338	1.025	0.789	0.877	1	1	1	1	NaN	1	NaN	1	NaN	1	NaN	1	NaN
CTHRC1	Q96CG8	Collagen triple helix repeat-containing protein 1	Collagen triple helix repeat-containing protein 1 OS=Homo sapiens GN=CTHRC1 PE=1 SV=1 - [CTHR1_HUMAN]	cell part;collagen;cytoplasm;extracellular matrix part;extracellular region part;extracellular space;intracellular part	XC	243	26.2	0.899	2	4.652	3.119	0.78	3	3	3	3	51.5	3	21.1	3	13.9	3	16	3	17.3
CTNNA1	F8W845		Catenin alpha-1 OS=Homo sapiens GN=CTNNA1 PE=2 SV=1 - [F8W845_HUMAN]	acrosomal vesicle;actin cytoskeleton;adherens junction;anchoring junction;cell junction;cell part;cell projection;cell-cell adherens junction;cell-cell contact zone;cell-cell junction;cytoplasmic membrane-bounded vesicle;cytoplasmic part;cytoplasmic vesicle;cytoskeleton;intercalated disc;intracellular membrane-bounded organelle;intracellular non-membrane-bounded organelle;intracellular organelle;…	PM	803	88.6	0.961	1.336	1.004	0.632	1.491	7	7	10	10	28.6	10	23.4	10	38.4	10	37.4	10	18.8
CTNNB1	B4DGU4		Catenin beta-1 OS=Homo sapiens GN=CTNNB1 PE=2 SV=1 - [B4DGU4_HUMAN]	adherens junction;anchoring junction;apical junction complex;apical part of cell;basolateral plasma membrane;catenin-TCF7L2 complex;cell junction;cell part;cell projection;cell projection membrane;cell projection part;cell-cell adherens junction;cell-cell junction;centrosome;contractile fiber part;cytoplasmic part;cytoskeletal part;cytosol;cytosolic part;dendritic shaft;fascia adherens;intracellu…	PM	774	84.7	0.575	0.833	0.95	0.812	0.974	2	2	2	2	174.8	2	25.4	2	54.3	2	37.6	2	56.3
CTPS1	P17812	CTP synthase 1	CTP synthase 1 OS=Homo sapiens GN=CTPS1 PE=1 SV=2 - [PYRG1_HUMAN]	cell part;cytoplasmic part;cytosol;intracellular part	Other	591	66.6	0.944	1.07	0.754	0.634	1.36	7	7	8	8	36.5	8	20.4	8	23.7	8	35.4	8	15.9
CTR9	Q6PD62	RNA polymerase-associated protein CTR9 homolog	RNA polymerase-associated protein CTR9 homolog OS=Homo sapiens GN=CTR9 PE=1 SV=1 - [CTR9_HUMAN]	Cdc73/Paf1 complex;cell part;chromatin;chromosomal part;intracellular organelle part;intracellular part;macromolecular complex;nuclear body;nuclear part;nuclear speck;nucleoplasm part;organelle part;protein complex;transcription elongation factor complex;transcriptionally active chromatin	Other	1173	133.4	1.177	0.772	5.247	1.256	0.662	5	5	6	6	28.7	6	62.7	6	148.3	6	61	6	82.3
CTSC	P53634	Dipeptidyl peptidase 1;Dipeptidyl peptidase 1 exclusion domain chain;Dipeptidyl peptidase 1 heavy chain;Dipeptidyl peptidase 1 light chain	Dipeptidyl peptidase 1 OS=Homo sapiens GN=CTSC PE=1 SV=2 - [CATC_HUMAN]	cell part;cytoplasmic part;endoplasmic reticulum;Golgi apparatus;intracellular membrane-bounded organelle;intracellular organelle;intracellular part;lysosome;lytic vacuole;membrane-bounded organelle;organelle;vacuole	Other	463	51.8	0.996	0.634	0.93	1.01	0.692	1	1	1	1	NaN	1	NaN	1	NaN	1	NaN	1	NaN
CUL3	Q13618	Cullin-3	Cullin-3 OS=Homo sapiens GN=CUL3 PE=1 SV=2 - [CUL3_HUMAN]	cell part;Cul3-RING ubiquitin ligase complex;cullin-RING ubiquitin ligase complex;cytoplasmic part;cytoskeletal part;Golgi apparatus;intracellular membrane-bounded organelle;intracellular organelle;intracellular organelle part;intracellular part;macromolecular complex;membrane-bounded organelle;microtubule;nucleus;organelle;organelle part;polar microtubule;protein complex;spindle microtubule;ubiq…	Other	768	88.9	1.235	0.84	1.431	1.04	1.049	1	1	1	1	NaN	1	NaN	1	NaN	1	NaN	1	NaN
CUL4B	K4DI93		Cullin 4B, isoform CRA_e OS=Homo sapiens GN=CUL4B PE=3 SV=1 - [K4DI93_HUMAN]	cell part;cullin-RING ubiquitin ligase complex;intracellular part;macromolecular complex;protein complex;ubiquitin ligase complex	Other	900	102.7	0.996	1.123	1.801	1.537	1.105	3	3	3	3	7.3	3	36.7	3	13.2	3	51	3	18.8
CWC22	B7WP74		Pre-mRNA-splicing factor CWC22 homolog (Fragment) OS=Homo sapiens GN=CWC22 PE=2 SV=1 - [B7WP74_HUMAN]		--	745	85.5	1.162	1.471	2.384	1.553	0.976	3	3	4	4	26.2	4	16.1	4	50.9	4	27.2	4	26.1
CWF19L2	H7C3G7		CWF19-like protein 2 (Fragment) OS=Homo sapiens GN=CWF19L2 PE=2 SV=1 - [H7C3G7_HUMAN]		--	623	71.6	1.104	1.038	3.606	1.697	0.619	6	6	8	8	37.4	8	22.4	8	46.7	8	27.7	8	19.6
CXADR	P78310	Coxsackievirus and adenovirus receptor	Coxsackievirus and adenovirus receptor OS=Homo sapiens GN=CXADR PE=1 SV=1 - [CXAR_HUMAN]	acrosomal vesicle;adherens junction;anchoring junction;apicolateral plasma membrane;basolateral plasma membrane;cell body;cell junction;cell part;cell projection;cell projection part;cell-cell contact zone;cell-cell junction;cytoplasmic membrane-bounded vesicle;cytoplasmic part;cytoplasmic vesicle;extracellular region;extracellular region part;extracellular space;filopodium;growth cone;integral t…	PM	365	40	0.943	1.28	1.08	1.07	1.661	14	14	50	50	17.7	50	21.9	50	27.9	50	37.6	50	24.4
CXCR4	P61073	C-X-C chemokine receptor type 4	C-X-C chemokine receptor type 4 OS=Homo sapiens GN=CXCR4 PE=1 SV=1 - [CXCR4_HUMAN]	cell leading edge;cell part;cell projection part;cell surface;cytoplasmic membrane-bounded vesicle;cytoplasmic part;cytoplasmic vesicle;external side of plasma membrane;growth cone;integral to membrane;intracellular membrane-bounded organelle;intracellular organelle;intracellular part;intrinsic to membrane;membrane;membrane part;membrane-bounded organelle;membrane-bounded vesicle;organelle;plasma…	PM	352	39.7	0.884	1.275	0.512	0.185	1.73	3	3	11	7	17	7	11.5	7	26	7	37.6	7	18.1
CXCR6	O00574	C-X-C chemokine receptor type 6	C-X-C chemokine receptor type 6 OS=Homo sapiens GN=CXCR6 PE=2 SV=1 - [CXCR6_HUMAN]	cell part;integral to membrane;integral to plasma membrane;intrinsic to membrane;intrinsic to plasma membrane;membrane part;plasma membrane part	PM	342	39.3	1.568	2.773	0.792	0.432	1.292	1	1	1	1	NaN	1	NaN	1	NaN	1	NaN	1	NaN
CXXC1	K7EKZ6		CpG-binding protein (Fragment) OS=Homo sapiens GN=CXXC1 PE=4 SV=1 - [K7EKZ6_HUMAN]		--	250	28.8	1.534	1.758	3.636	2.77	0.599	1	1	1	1	NaN	1	NaN	1	NaN	1	NaN	1	NaN
CYB5B	H3BUX2		Cytochrome b5 type B OS=Homo sapiens GN=CYB5B PE=2 SV=1 - [H3BUX2_HUMAN]		--	140	15.7	1.336	1.957	5.686	5.544	0.812	2	2	2	2	50.7	2	24.8	2	30.6	2	4.7	2	5.5
CYB5R3	B1AHF3		NADH-cytochrome b5 reductase 3 membrane-bound form (Fragment) OS=Homo sapiens GN=CYB5R3 PE=2 SV=1 - [B1AHF3_HUMAN]	cell part;cytoplasmic part;endoplasmic reticulum membrane;endoplasmic reticulum part;intracellular organelle part;intracellular part;membrane;membrane part;mitochondrial inner membrane;mitochondrial membrane;mitochondrial part;organelle inner membrane;organelle membrane;organelle part	Mem	147	16.7	1.573	1.573	3.978	4.239	1.363	2	2	3	3	90.4	3	100.4	3	104.9	3	32.2	3	46.1
CYBA	P13498	Cytochrome b-245 light chain	Cytochrome b-245 light chain OS=Homo sapiens GN=CYBA PE=1 SV=3 - [CY24A_HUMAN]	apical plasma membrane;cell body;cell part;cell projection;cytoplasmic membrane-bounded vesicle;cytoplasmic part;cytoplasmic vesicle;cytoplasmic vesicle membrane;cytoplasmic vesicle part;dendrite;endocytic vesicle membrane;Golgi apparatus;intracellular membrane-bounded organelle;intracellular organelle;intracellular organelle part;intracellular part;macromolecular complex;membrane;membrane part;m…	PM	195	21	1.101	1.097	1.104	1.075	0.913	1	1	1	1	NaN	1	NaN	1	NaN	1	NaN	1	NaN
CYBASC3	Q8NBI2	Cytochrome b ascorbate-dependent protein 3	Cytochrome b ascorbate-dependent protein 3 OS=Homo sapiens GN=CYB561A3 PE=1 SV=1 - [CYAC3_HUMAN]	cell part;cytoplasmic part;endosomal part;endosome membrane;integral to membrane;intracellular organelle part;intracellular part;intrinsic to membrane;late endosome membrane;lysosomal membrane;membrane;membrane part;organelle membrane;organelle part;vacuolar membrane;vacuolar part	Mem	242	27.2	0.995	2.176	2.036	1.983	1.36	1	1	1	1	NaN	1	NaN	1	NaN	1	NaN	1	NaN
CYBRD1	Q53TN4	Cytochrome b reductase 1	Cytochrome b reductase 1 OS=Homo sapiens GN=CYBRD1 PE=1 SV=1 - [CYBR1_HUMAN]	brush border membrane;cell part;cell projection membrane;cell projection part;integral to membrane;intrinsic to membrane;membrane;membrane part;plasma membrane;plasma membrane part	PM	286	31.6	0.802	0.937	0.846	0.902	0.911	1	1	1	1	NaN	1	NaN	1	NaN	1	NaN	1	NaN
CYC1	P08574	Cytochrome c1, heme protein, mitochondrial	Cytochrome c1, heme protein, mitochondrial OS=Homo sapiens GN=CYC1 PE=1 SV=3 - [CY1_HUMAN]	cell junction;cell part;cytoplasmic part;integral to membrane;intracellular organelle part;intracellular part;intrinsic to membrane;membrane;membrane part;mitochondrial inner membrane;mitochondrial membrane;mitochondrial part;organelle inner membrane;organelle membrane;organelle part;respiratory chain	Mem	325	35.4	0.694	0.98	3.373	4.175	0.757	2	2	2	2	8	2	3.4	2	65.9	2	37.7	2	81.7
CYFIP2	E7EVJ5		Cytoplasmic FMR1-interacting protein 2 OS=Homo sapiens GN=CYFIP2 PE=2 SV=1 - [E7EVJ5_HUMAN]		--	1227	142.5	0.922	0.57	0.32	0.358	1.326	14	14	18	18	18.3	18	25.5	18	27	18	25.5	18	14.9
DAD1	F5GXX5		Dolichyl-diphosphooligosaccharide--protein glycosyltransferase subunit DAD1 OS=Homo sapiens GN=DAD1 PE=2 SV=1 - [F5GXX5_HUMAN]	cell part;cytoplasmic part;endoplasmic reticulum part;integral to membrane;intracellular organelle part;intracellular part;intrinsic to membrane;macromolecular complex;membrane part;oligosaccharyltransferase complex;organelle part;protein complex	Mem	85	9.5	0.984	1.503	0.929	1.431	0.989	2	2	3	3	3.4	3	33.5	3	72.4	3	24.6	3	79.5
DAG1	Q14118	Alpha-dystroglycan;Beta-dystroglycan;Dystroglycan	Dystroglycan OS=Homo sapiens GN=DAG1 PE=1 SV=2 - [DAG1_HUMAN]	axon part;basement membrane;cell junction;cell outer membrane;cell part;cell projection;cell projection part;contractile ring;cytoplasm;cytoskeleton;dystroglycan complex;dystrophin-associated glycoprotein complex;external encapsulating structure part;extracellular matrix part;extracellular region part;extracellular space;filopodium;integral to membrane;intracellular non-membrane-bounded organelle…	PM	895	97.4	0.877	0.852	0.619	0.623	0.856	15	15	39	39	18.5	39	51.4	39	49.6	39	33	39	36.5
DAGLB	E7ET49		Sn1-specific diacylglycerol lipase beta OS=Homo sapiens GN=DAGLB PE=2 SV=1 - [E7ET49_HUMAN]		--	631	68.9	1.056	0.995	1.4	1.654	0.827	1	1	1	1	NaN	1	NaN	1	NaN	1	NaN	1	NaN
DAP3	P51398	28S ribosomal protein S29, mitochondrial	28S ribosomal protein S29, mitochondrial OS=Homo sapiens GN=DAP3 PE=1 SV=1 - [RT29_HUMAN]	cell part;cytoplasmic part;intracellular membrane-bounded organelle;intracellular non-membrane-bounded organelle;intracellular organelle;intracellular organelle part;intracellular part;macromolecular complex;membrane-bounded organelle;mitochondrial part;mitochondrial ribosome;mitochondrion;non-membrane-bounded organelle;nuclear part;nucleolus;organellar ribosome;organelle;organelle part;ribonucle…	Other	398	45.5	1.026	1.827	1.891	2.504	1.22	3	3	3	3	75.2	3	86.5	3	14.2	3	11	3	10
DARS	C9J7S3		Aspartate--tRNA ligase, cytoplasmic (Fragment) OS=Homo sapiens GN=DARS PE=2 SV=1 - [C9J7S3_HUMAN]	cell part;cytoplasm;intracellular part	Other	176	20	0.818	0.687	0.906	1.034	0.943	2	2	2	2	59.5	2	30.8	2	17.4	2	1.3	2	4.9
DBN1	Q16643	Drebrin	Drebrin OS=Homo sapiens GN=DBN1 PE=1 SV=4 - [DREB_HUMAN]	actomyosin;cell junction;cell part;cell projection;cell-cell junction;cytoplasm;cytoskeletal part;dendrite;gap junction;intracellular organelle part;intracellular part;membrane;neuron projection;organelle part;plasma membrane	PM	649	71.4	0.978	0.923	1.078	1.104	1.14	3	3	4	4	10.3	4	11.9	4	22.8	4	24.4	4	31.9
DBNL	F8WBG8		Drebrin-like protein OS=Homo sapiens GN=DBNL PE=2 SV=1 - [F8WBG8_HUMAN]	cell part;intracellular	Other	128	13.7	1.071	0.434	0.839	0.603	0.955	1	1	1	1	NaN	1	NaN	1	NaN	1	NaN	1	NaN
DCBLD1	Q8N8Z6	Discoidin, CUB and LCCL domain-containing protein 1	Discoidin, CUB and LCCL domain-containing protein 1 OS=Homo sapiens GN=DCBLD1 PE=1 SV=2 - [DCBD1_HUMAN]	cell part;integral to membrane;intrinsic to membrane;membrane part	ShG	715	77.9	0.712	0.858	0.574	0.433	1.392	7	7	11	11	49.7	11	10	11	29.6	11	11.1	11	21.4
DCBLD2	Q96PD2	Discoidin, CUB and LCCL domain-containing protein 2	Discoidin, CUB and LCCL domain-containing protein 2 OS=Homo sapiens GN=DCBLD2 PE=1 SV=1 - [DCBD2_HUMAN]	cell part;cell surface;integral to membrane;integral to plasma membrane;intrinsic to membrane;intrinsic to plasma membrane;membrane part;plasma membrane part	PM	775	85	0.845	1.195	0.478	0.368	1.705	10	10	13	13	16.9	13	19.2	13	13.1	13	44.3	13	22
DCD	P81605	DCD-1;Dermcidin;Survival-promoting peptide	Dermcidin OS=Homo sapiens GN=DCD PE=1 SV=2 - [DCD_HUMAN]	extracellular region	XC	110	11.3	1.688	2.471	1.368	0.925	0.716	3	3	8	7	34.2	7	167.7	7	101.6	7	39.3	7	15.3
DCK	P27707	Deoxycytidine kinase	Deoxycytidine kinase OS=Homo sapiens GN=DCK PE=1 SV=1 - [DCK_HUMAN]	cell part;cytoplasmic part;cytosol;intracellular membrane-bounded organelle;intracellular organelle;intracellular part;membrane-bounded organelle;nucleus;organelle	Other	260	30.5	1.012	0.627	0.63	0.865	1.477	1	1	1	1	NaN	1	NaN	1	NaN	1	NaN	1	NaN
DCTN4	Q9UJW0	Dynactin subunit 4	Dynactin subunit 4 OS=Homo sapiens GN=DCTN4 PE=1 SV=1 - [DCTN4_HUMAN]	cell part;centrosome;cytoplasmic part;cytoskeletal part;cytosol;intracellular membrane-bounded organelle;intracellular non-membrane-bounded organelle;intracellular organelle;intracellular organelle part;intracellular part;membrane-bounded organelle;microtubule organizing center;non-membrane-bounded organelle;nucleus;organelle;organelle part	Other	460	52.3	1.016	0.801	0.686	0.911	0.808	2	2	2	2	2.8	2	33.4	2	50.8	2	65.3	2	18.1
DCUN1D1	C9JRU6		DCN1-like protein (Fragment) OS=Homo sapiens GN=DCUN1D1 PE=2 SV=1 - [C9JRU6_HUMAN]		--	75	8.8	0.967	0.746	0.647	0.857	1.022	2	2	3	2	4.5	2	22.2	2	40.9	2	53.8	2	56.6
DCUN1D3	Q8IWE4	DCN1-like protein 3	DCN1-like protein 3 OS=Homo sapiens GN=DCUN1D3 PE=1 SV=1 - [DCNL3_HUMAN]	cell part;cytoplasmic part;intracellular part;perinuclear region of cytoplasm	Other	304	34.3	0.82	0.556	0.553	0.512	1.296	2	2	2	2	18.2	2	43.5	2	8.3	2	6.1	2	113.1
DDHD1	Q8NEL9	Phospholipase DDHD1	Phospholipase DDHD1 OS=Homo sapiens GN=DDHD1 PE=1 SV=2 - [DDHD1_HUMAN]	cell part;cytoplasm;intracellular part	Other	900	100.4	0.862	0.628	0.585	0.557	0.581	1	1	1	1	NaN	1	NaN	1	NaN	1	NaN	1	NaN
DDOST	P39656	Dolichyl-diphosphooligosaccharide--protein glycosyltransferase 48 kDa subunit	Dolichyl-diphosphooligosaccharide--protein glycosyltransferase 48 kDa subunit OS=Homo sapiens GN=DDOST PE=1 SV=4 - [OST48_HUMAN]	cell part;cytoplasmic part;endoplasmic reticulum part;integral to membrane;intracellular organelle part;intracellular part;intrinsic to membrane;macromolecular complex;membrane part;oligosaccharyltransferase complex;organelle part;protein complex	Mem	456	50.8	0.977	1.518	5.402	4.206	0.549	4	4	7	7	31.3	7	49.7	7	39	7	31.6	7	18.8
DDX1	Q92499	ATP-dependent RNA helicase DDX1	ATP-dependent RNA helicase DDX1 OS=Homo sapiens GN=DDX1 PE=1 SV=2 - [DDX1_HUMAN]	cell part;cleavage body;cytoplasmic part;intracellular non-membrane-bounded organelle;intracellular organelle;intracellular organelle part;intracellular part;macromolecular complex;non-membrane-bounded organelle;nuclear body;nuclear part;nucleoplasm part;organelle;organelle part;protein complex;ribonucleoprotein complex;RNA granule;stress granule;tRNA-splicing ligase complex	Other	740	82.4	0.88	0.784	1.212	0.893	0.717	1	1	2	2	18.5	2	31	2	91.2	2	65.9	2	0.2
DDX17	C9JMU5		Probable ATP-dependent RNA helicase DDX17 OS=Homo sapiens GN=DDX17 PE=2 SV=1 - [C9JMU5_HUMAN]		--	652	72.5	0.798	0.799	1.531	1.521	0.675	3	6	7	3	18.4	3	6.1	3	30.8	3	38.8	3	35.8
DDX18	Q9NVP1	ATP-dependent RNA helicase DDX18	ATP-dependent RNA helicase DDX18 OS=Homo sapiens GN=DDX18 PE=1 SV=2 - [DDX18_HUMAN]	cell part;intracellular non-membrane-bounded organelle;intracellular organelle;intracellular organelle part;intracellular part;non-membrane-bounded organelle;nuclear part;nucleolus;organelle;organelle part	Other	670	75.4	1.417	1.173	2.79	1.585	0.752	4	4	5	5	19.7	5	8.1	5	38.6	5	58	5	68.2
DDX23	Q9BUQ8	Probable ATP-dependent RNA helicase DDX23	Probable ATP-dependent RNA helicase DDX23 OS=Homo sapiens GN=DDX23 PE=1 SV=3 - [DDX23_HUMAN]	catalytic step 2 spliceosome;cell part;cytoplasmic part;intracellular membrane-bounded organelle;intracellular organelle;intracellular organelle part;intracellular part;macromolecular complex;membrane;membrane-bounded organelle;mitochondrion;nuclear part;nucleoplasm;organelle;organelle part;plasma membrane;ribonucleoprotein complex;small nuclear ribonucleoprotein complex;spliceosomal complex;U5 s…	PM	820	95.5	0.898	0.755	2.192	1.646	0.653	6	6	9	9	110.9	9	264.1	9	94.2	9	37.8	9	20.9
DDX24	F5GYL3		ATP-dependent RNA helicase DDX24 OS=Homo sapiens GN=DDX24 PE=2 SV=1 - [F5GYL3_HUMAN]	cell part;cytoplasm;intracellular non-membrane-bounded organelle;intracellular organelle;intracellular organelle part;intracellular part;non-membrane-bounded organelle;nuclear part;nucleolus;organelle;organelle part	Other	609	68.9	0.994	0.619	1.692	1.083	0.682	1	1	1	1	NaN	1	NaN	1	NaN	1	NaN	1	NaN
DDX39A	O00148	ATP-dependent RNA helicase DDX39A	ATP-dependent RNA helicase DDX39A OS=Homo sapiens GN=DDX39A PE=1 SV=2 - [DX39A_HUMAN]	cell part;cytoplasm;intracellular membrane-bounded organelle;intracellular organelle;intracellular part;membrane-bounded organelle;nucleus;organelle	Other	427	49.1	0.914	0.985	1.575	1.106	0.567	2	2	2	2	20.6	2	37.5	2	37.8	2	61.9	2	20.3
DDX3Y	B4E132		Uncharacterized protein OS=Homo sapiens GN=DDX3Y PE=2 SV=1 - [B4E132_HUMAN]		--	407	44.8	0.964	0.486	0.44	0.643	0.725	3	3	4	4	23.2	4	22	4	53.4	4	20.4	4	7
DDX41	H0Y8L8		Probable ATP-dependent RNA helicase DDX41 (Fragment) OS=Homo sapiens GN=DDX41 PE=4 SV=1 - [H0Y8L8_HUMAN]		--	173	19.5	0.431	0.994	2.095	0.983	0.58	1	1	1	1	NaN	1	NaN	1	NaN	1	NaN	1	NaN
DDX46	Q7L014	Probable ATP-dependent RNA helicase DDX46	Probable ATP-dependent RNA helicase DDX46 OS=Homo sapiens GN=DDX46 PE=1 SV=2 - [DDX46_HUMAN]	Cajal body;cell part;intracellular non-membrane-bounded organelle;intracellular organelle;intracellular organelle part;intracellular part;non-membrane-bounded organelle;nuclear body;nuclear part;nuclear speck;nucleolus;nucleoplasm part;organelle;organelle part	Other	1031	117.3	1.059	0.746	2.092	1.057	0.482	26	26	56	53	26.5	52	27.4	53	18	52	21.6	52	32.4
DDX5	B4DLW8		Probable ATP-dependent RNA helicase DDX5 OS=Homo sapiens GN=DDX5 PE=2 SV=1 - [B4DLW8_HUMAN]	cell part;intracellular membrane-bounded organelle;intracellular organelle;intracellular part;membrane-bounded organelle;nucleus;organelle	Other	535	60.5	0.807	0.787	1.055	1.024	0.842	4	7	9	5	33.2	5	47.5	5	34.3	5	27.7	5	23.1
DDX55	F5H5U2		ATP-dependent RNA helicase DDX55 OS=Homo sapiens GN=DDX55 PE=2 SV=1 - [F5H5U2_HUMAN]		--	569	65.1	1.14	1.232	1.998	1.276	0.602	1	1	1	1	NaN	1	NaN	1	NaN	1	NaN	1	NaN
DDX58	A2A376		Probable ATP-dependent RNA helicase DDX58 OS=Homo sapiens GN=DDX58 PE=2 SV=1 - [A2A376_HUMAN]		--	722	82.6	1.193	1.076	0.945	0.834	1.863	1	1	1	1	NaN	1	NaN	1	NaN	1	NaN	1	NaN
DECR1	B7Z6B8		2,4-dienoyl-CoA reductase, mitochondrial OS=Homo sapiens GN=DECR1 PE=2 SV=1 - [B7Z6B8_HUMAN]	cell part;cytoplasmic part;intracellular membrane-bounded organelle;intracellular organelle;intracellular part;membrane-bounded organelle;mitochondrion;nucleus;organelle	Other	326	35	0.814	1.632	2.819	4.059	1.081	1	1	1	1	NaN	1	NaN	1	NaN	1	NaN	1	NaN
DEF6	F5H853		Defensin-6 OS=Homo sapiens GN=DEF6 PE=2 SV=1 - [F5H853_HUMAN]	cell part;intracellular membrane-bounded organelle;intracellular organelle;intracellular part;membrane-bounded organelle;nucleus;organelle	Other	376	44.3	0.998	0.643	0.505	0.713	1.801	12	12	17	17	23.2	17	18	17	44.8	17	25.9	17	17.3
DEK	P35659	Protein DEK	Protein DEK OS=Homo sapiens GN=DEK PE=1 SV=1 - [DEK_HUMAN]	cell part;intracellular membrane-bounded organelle;intracellular organelle;intracellular part;membrane-bounded organelle;nucleus;organelle	Other	375	42.6	1.355	0.82	1.402	1.017	0.754	3	3	3	3	4.8	3	11.8	3	32.3	3	22.8	3	14.1
DENND1A	Q8TEH3	DENN domain-containing protein 1A	DENN domain-containing protein 1A OS=Homo sapiens GN=DENND1A PE=1 SV=2 - [DEN1A_HUMAN]	cell body;cell junction;cell part;cell projection;clathrin coated vesicle membrane;clathrin-coated vesicle;coated vesicle;coated vesicle membrane;cytoplasmic membrane-bounded vesicle;cytoplasmic part;cytoplasmic vesicle;cytoplasmic vesicle membrane;cytoplasmic vesicle part;dendrite;intracellular membrane-bounded organelle;intracellular organelle;intracellular organelle part;intracellular part;mem…	PM	1009	110.5	3.519	2.17	1.407	1.142	1.31	1	1	1	1	NaN	1	NaN	1	NaN	1	NaN	1	NaN
DENR	F8VVL1		Density-regulated protein OS=Homo sapiens GN=DENR PE=2 SV=1 - [F8VVL1_HUMAN]		--	160	17.8	1.046	0.616	0.426	0.561	1.386	1	1	1	1	NaN	1	NaN	1	NaN	1	NaN	1	NaN
DGCR2	P98153	Integral membrane protein DGCR2/IDD	Integral membrane protein DGCR2/IDD OS=Homo sapiens GN=DGCR2 PE=2 SV=1 - [IDD_HUMAN]	cell part;integral to membrane;intrinsic to membrane;membrane part	ShG	550	60.8	1.422	1.839	2.202	2.418	1.102	2	2	3	3	15.1	3	63.2	3	121.9	3	66.5	3	59.5
DGKA	P23743	Diacylglycerol kinase alpha	Diacylglycerol kinase alpha OS=Homo sapiens GN=DGKA PE=1 SV=3 - [DGKA_HUMAN]	cell part;cytoplasmic part;cytosol;intracellular part;membrane;plasma membrane	PM	735	82.6	0.942	1.051	0.892	1.215	2.152	1	1	1	1	NaN	1	NaN	1	NaN	1	NaN	1	NaN
DHCR24	B7Z817		Delta(24)-sterol reductase OS=Homo sapiens GN=DHCR24 PE=2 SV=1 - [B7Z817_HUMAN]		--	475	54.7	1.005	1.279	1.401	1.537	1.614	4	4	5	5	17.7	5	21.6	5	15.4	5	25.9	5	25.1
DHCR7	Q9UBM7	7-dehydrocholesterol reductase	7-dehydrocholesterol reductase OS=Homo sapiens GN=DHCR7 PE=1 SV=1 - [DHCR7_HUMAN]	cell part;cytoplasmic part;endoplasmic reticulum membrane;endoplasmic reticulum part;integral to membrane;intracellular organelle part;intracellular part;intrinsic to membrane;membrane;membrane part;nuclear membrane;nuclear outer membrane;nuclear part;organelle membrane;organelle outer membrane;organelle part;outer membrane	Mem	475	54.5	1.091	1.743	1.788	1.225	1.795	2	2	2	2	7.9	2	65.9	2	5.4	2	80.9	2	58.6
DHRS2	C9JZP6		Dehydrogenase/reductase SDR family member 2, mitochondrial (Fragment) OS=Homo sapiens GN=DHRS2 PE=2 SV=2 - [C9JZP6_HUMAN]		--	225	23.8	1.033	1.191	2.417	2.872	0.852	4	4	8	8	21.4	8	19.8	8	16.5	8	68.7	8	15.1
DHRS7	Q9Y394	Dehydrogenase/reductase SDR family member 7	Dehydrogenase/reductase SDR family member 7 OS=Homo sapiens GN=DHRS7 PE=1 SV=1 - [DHRS7_HUMAN]		--	339	38.3	1.075	1.56	1.296	1.854	2.325	3	3	5	5	37.9	5	15.7	5	12.6	5	11.9	5	4.3
DHX15	O43143	Putative pre-mRNA-splicing factor ATP-dependent RNA helicase DHX15	Putative pre-mRNA-splicing factor ATP-dependent RNA helicase DHX15 OS=Homo sapiens GN=DHX15 PE=1 SV=2 - [DHX15_HUMAN]	cell part;intracellular non-membrane-bounded organelle;intracellular organelle;intracellular organelle part;intracellular part;macromolecular complex;non-membrane-bounded organelle;nuclear part;nucleolus;organelle;organelle part;ribonucleoprotein complex;spliceosomal complex;U12-type spliceosomal complex	Other	795	90.9	1.15	1.203	2.268	1.423	0.797	6	6	10	10	20.8	10	9.7	10	38.8	10	31.4	10	33.6
DHX16	O60231	Putative pre-mRNA-splicing factor ATP-dependent RNA helicase DHX16	Putative pre-mRNA-splicing factor ATP-dependent RNA helicase DHX16 OS=Homo sapiens GN=DHX16 PE=1 SV=2 - [DHX16_HUMAN]	cell part;intracellular membrane-bounded organelle;intracellular organelle;intracellular part;membrane-bounded organelle;nucleus;organelle	Other	1041	119.2	1.126	0.982	3.622	1.722	0.708	5	5	6	6	133.4	6	73.2	6	64	6	115	6	15.2
DHX30	H7BXY3		Putative ATP-dependent RNA helicase DHX30 OS=Homo sapiens GN=DHX30 PE=2 SV=1 - [H7BXY3_HUMAN]		--	1166	130.5	1.571	3.772	3.971	3.358	0.975	1	1	1	1	NaN	1	NaN	1	NaN	1	NaN	1	NaN
DHX36	H7C5F5		Probable ATP-dependent RNA helicase DHX36 (Fragment) OS=Homo sapiens GN=DHX36 PE=4 SV=1 - [H7C5F5_HUMAN]		--	188	20.8	0.996	0.639	0.735	0.566	1.566	1	1	1	1	NaN	1	NaN	1	NaN	1	NaN	1	NaN
DHX8	F5H658		ATP-dependent RNA helicase DHX8 OS=Homo sapiens GN=DHX8 PE=2 SV=1 - [F5H658_HUMAN]	cell part;intracellular membrane-bounded organelle;intracellular organelle;intracellular part;membrane-bounded organelle;nucleus;organelle	Other	1181	133.9	1.44	1.144	3.296	1.767	0.551	10	10	14	14	35.1	14	22.8	14	40.4	14	20.1	14	47.9
DHX9	Q08211	ATP-dependent RNA helicase A	ATP-dependent RNA helicase A OS=Homo sapiens GN=DHX9 PE=1 SV=4 - [DHX9_HUMAN]	cell part;centrosome;CRD-mediated mRNA stability complex;cytoplasmic part;cytoskeletal part;intracellular non-membrane-bounded organelle;intracellular organelle;intracellular organelle part;intracellular part;macromolecular complex;microtubule organizing center;non-membrane-bounded organelle;nuclear part;nucleolus;nucleoplasm;organelle;organelle part;protein complex;ribonucleoprotein complex	Other	1270	140.9	1.72	1.713	2.898	3.716	1.47	2	2	2	2	23.7	2	6.9	2	16.6	2	23.5	2	20.7
DIAPH1	E7ERW8		Protein diaphanous homolog 1 OS=Homo sapiens GN=DIAPH1 PE=2 SV=1 - [E7ERW8_HUMAN]		--	1215	135.3	1.25	0.797	0.399	0.92	1.278	4	4	4	4	39.6	4	23.8	4	98.1	4	11.6	4	48.4
DIDO1	Q9BTC0	Death-inducer obliterator 1	Death-inducer obliterator 1 OS=Homo sapiens GN=DIDO1 PE=1 SV=5 - [DIDO1_HUMAN]	cell part;cytoplasm;intracellular membrane-bounded organelle;intracellular organelle;intracellular part;membrane-bounded organelle;nucleus;organelle	Other	2240	243.7	1.678	1.626	3.605	1.881	1.317	1	1	1	1	NaN	1	NaN	1	NaN	1	NaN	1	NaN
DIP2B	Q9P265	Disco-interacting protein 2 homolog B	Disco-interacting protein 2 homolog B OS=Homo sapiens GN=DIP2B PE=1 SV=3 - [DIP2B_HUMAN]	cell part;intracellular membrane-bounded organelle;intracellular organelle;intracellular part;membrane-bounded organelle;nucleus;organelle	Other	1576	171.4	0.912	0.792	0.478	0.663	1.378	12	12	17	16	33.6	16	28.7	16	48	16	48.9	16	19.3
DIS3	F2Z2C0		Exosome complex exonuclease RRP44 OS=Homo sapiens GN=DIS3 PE=2 SV=1 - [F2Z2C0_HUMAN]		--	559	63.6	1.164	0.936	0.798	0.714	0.791	1	1	1	1	NaN	1	NaN	1	NaN	1	NaN	1	NaN
DISP1	Q96F81	Protein dispatched homolog 1	Protein dispatched homolog 1 OS=Homo sapiens GN=DISP1 PE=2 SV=3 - [DISP1_HUMAN]	basolateral plasma membrane;cell part;integral to membrane;intrinsic to membrane;membrane part;plasma membrane part	PM	1524	170.8	0.626	1.658	2.261	2.036	1.545	1	1	1	1	NaN	1	NaN	1	NaN	1	NaN	1	NaN
DKC1	O60832	H/ACA ribonucleoprotein complex subunit 4	H/ACA ribonucleoprotein complex subunit 4 OS=Homo sapiens GN=DKC1 PE=1 SV=3 - [DKC1_HUMAN]	Cajal body;cell part;cytoplasm;intracellular non-membrane-bounded organelle;intracellular organelle;intracellular organelle part;intracellular part;macromolecular complex;non-membrane-bounded organelle;nuclear body;nuclear part;nucleolus;nucleoplasm;nucleoplasm part;organelle;organelle part;ribonucleoprotein complex;telomerase holoenzyme complex	Other	514	57.6	1.121	1.49	5.416	2.312	0.537	11	11	26	24	19.2	24	18.9	24	21.1	24	19.5	24	24.9
DKFZp781D08126	Q6AI46		2-5A-dependent ribonuclease OS=Homo sapiens GN=DKFZp781D08126 PE=2 SV=1 - [Q6AI46_HUMAN]		--	652	73.4	0.951	0.371	1.291	0.526	0.708	1	1	1	1	NaN	1	NaN	1	NaN	1	NaN	1	NaN
DLAT	F5H7M3		Dihydrolipoyllysine-residue acetyltransferase component of pyruvate dehydrogenase complex, mitochondrial OS=Homo sapiens GN=DLAT PE=2 SV=1 - [F5H7M3_HUMAN]	cell part;cytoplasmic part;intracellular part;macromolecular complex;protein complex;pyruvate dehydrogenase complex	Other	418	44.6	1.12	0.999	1.462	1.92	0.703	3	3	5	5	17.4	5	25.5	5	60.9	5	38.1	5	26
DLD	B4DHG0		Dihydrolipoyl dehydrogenase, mitochondrial OS=Homo sapiens GN=DLD PE=2 SV=1 - [B4DHG0_HUMAN]	acrosomal matrix;cell part;cytoplasmic part;cytoplasmic vesicle part;intracellular membrane-bounded organelle;intracellular organelle;intracellular organelle part;intracellular part;membrane-bounded organelle;mitochondrion;nucleus;organelle;organelle part;vacuolar part	Other	410	43.6	1.034	1.526	2.055	2.638	0.814	5	5	6	6	35.8	6	28.1	6	24.9	6	35.6	6	35.4
DLGAP4	F8WF49		Disks large-associated protein 4 OS=Homo sapiens GN=DLGAP4 PE=2 SV=1 - [F8WF49_HUMAN]		--	244	26.9	3.54	2.317	1.608	2.48	0.75	1	1	1	1	NaN	1	NaN	1	NaN	1	NaN	1	NaN
DLST	Q86SW4		Dihydrolipoyllysine-residue succinyltransferase component of 2-oxoglutarate dehydrogenase complex, mitochondrial (Fragment) OS=Homo sapiens GN=DLST PE=2 SV=1 - [Q86SW4_HUMAN]		--	279	29.6	0.993	1.022	0.89	1.213	1.365	2	2	2	2	1.1	2	13.5	2	42.6	2	44.7	2	30.8
DMKN	E7EUS0		Dermokine OS=Homo sapiens GN=DMKN PE=2 SV=1 - [E7EUS0_HUMAN]		--	416	40.2	9.437	2.83	0.673	1.231	1.82	1	1	1	1	NaN	1	NaN	1	NaN	1	NaN	1	NaN
DNAH2	Q9P225	Dynein heavy chain 2, axonemal	Dynein heavy chain 2, axonemal OS=Homo sapiens GN=DNAH2 PE=2 SV=3 - [DYH2_HUMAN]	axonemal dynein complex;axoneme;axoneme part;cell part;cell projection part;cilium axoneme;cilium part;cytoskeletal part;dynein complex;intracellular organelle part;intracellular part;macromolecular complex;microtubule;microtubule associated complex;organelle part;protein complex	Other	4427	507.4	0.82	0.882	0.883	1.143	0.913	1	1	1	1	NaN	1	NaN	1	NaN	1	NaN	1	NaN
DNAJA1	P31689	DnaJ homolog subfamily A member 1	DnaJ homolog subfamily A member 1 OS=Homo sapiens GN=DNAJA1 PE=1 SV=2 - [DNJA1_HUMAN]	cell part;membrane	ShG	397	44.8	0.969	0.69	0.509	0.652	1.312	3	3	4	4	3.8	4	33.4	4	24.9	4	14.9	4	13.9
DNAJB1	M0R080		DnaJ homolog subfamily B member 1 (Fragment) OS=Homo sapiens GN=DNAJB1 PE=4 SV=1 - [M0R080_HUMAN]		--	183	20.5	1.093	0.574	0.499	0.616	0.716	2	2	3	3	13.8	3	7	3	0.7	3	1.5	3	1.5
DNAJB11	Q9UBS4	DnaJ homolog subfamily B member 11	DnaJ homolog subfamily B member 11 OS=Homo sapiens GN=DNAJB11 PE=1 SV=1 - [DJB11_HUMAN]	cell part;cytoplasmic part;endoplasmic reticulum lumen;endoplasmic reticulum part;intracellular membrane-bounded organelle;intracellular organelle;intracellular organelle lumen;intracellular organelle part;intracellular part;membrane-bounded organelle;membrane-enclosed lumen;nucleus;organelle;organelle lumen;organelle part	Other	358	40.5	0.996	1.183	4.968	5.749	0.689	3	3	6	6	14.1	6	134.2	6	196	6	206.2	6	18
DNAJB14	Q8TBM8	DnaJ homolog subfamily B member 14	DnaJ homolog subfamily B member 14 OS=Homo sapiens GN=DNAJB14 PE=2 SV=1 - [DJB14_HUMAN]	cell part;integral to membrane;intrinsic to membrane;membrane part	ShG	379	42.5	1.102	1.293	1.852	1.485	1.071	3	3	3	3	70.6	3	0.2	3	15.5	3	40.7	3	12.8
DNAJB5	J3KNR7		DnaJ homolog subfamily B member 5 OS=Homo sapiens GN=DNAJB5 PE=4 SV=1 - [J3KNR7_HUMAN]	cell part;cytoplasmic part;cytosol;intracellular membrane-bounded organelle;intracellular organelle;intracellular part;membrane-bounded organelle;nucleus;organelle	Other	382	43	2.641	1.905	0.694	0.325	0.994	1	1	1	1	NaN	1	NaN	1	NaN	1	NaN	1	NaN
DNAJC1	Q96KC8	DnaJ homolog subfamily C member 1	DnaJ homolog subfamily C member 1 OS=Homo sapiens GN=DNAJC1 PE=1 SV=1 - [DNJC1_HUMAN]	cell part;cytoplasmic part;endoplasmic reticulum;endoplasmic reticulum membrane;endoplasmic reticulum part;integral to membrane;intracellular membrane-bounded organelle;intracellular organelle;intracellular organelle part;intracellular part;intrinsic to membrane;membrane;membrane part;membrane-bounded organelle;nuclear membrane;nuclear part;organelle;organelle membrane;organelle part	Mem	554	63.8	1.813	1.524	4.094	3.043	2.057	1	1	1	1	NaN	1	NaN	1	NaN	1	NaN	1	NaN
DNAJC10	Q8IXB1	DnaJ homolog subfamily C member 10	DnaJ homolog subfamily C member 10 OS=Homo sapiens GN=DNAJC10 PE=1 SV=2 - [DJC10_HUMAN]	cell part;cytoplasmic part;endoplasmic reticulum chaperone complex;endoplasmic reticulum lumen;endoplasmic reticulum part;extracellular region;intracellular organelle lumen;intracellular organelle part;intracellular part;macromolecular complex;membrane-enclosed lumen;organelle lumen;organelle part;protein complex	XC	793	91	1.21	3.347	6.79	7.067	2.515	1	1	1	1	NaN	1	NaN	1	NaN	1	NaN	1	NaN
DNAJC11	Q9UMU8		DnaJ homolog subfamily C member 11 OS=Homo sapiens GN=DNAJC11 PE=2 SV=1 - [Q9UMU8_HUMAN]		--	318	35.6	2.048	1.98	1.486	0.887	1.013	1	1	1	1	NaN	1	NaN	1	NaN	1	NaN	1	NaN
DNAJC13	O75165	DnaJ homolog subfamily C member 13	DnaJ homolog subfamily C member 13 OS=Homo sapiens GN=DNAJC13 PE=1 SV=5 - [DJC13_HUMAN]		--	2243	254.3	0.985	1.469	1.169	1.201	1.313	4	4	4	4	15.2	4	25.2	4	130.2	4	19	4	40.5
DNAJC3	Q13217	DnaJ homolog subfamily C member 3	DnaJ homolog subfamily C member 3 OS=Homo sapiens GN=DNAJC3 PE=1 SV=1 - [DNJC3_HUMAN]	cell part;cytoplasmic part;endoplasmic reticulum lumen;endoplasmic reticulum part;endoplasmic reticulum Sec complex;intracellular organelle lumen;intracellular organelle part;intracellular part;macromolecular complex;membrane part;membrane-enclosed lumen;organelle lumen;organelle part;protein complex	Mem	504	57.5	1.028	2.596	7.221	8.061	0.637	12	12	18	18	63.8	18	33.9	18	75.8	18	87.2	18	57.7
DNAJC5	Q9H3Z4	DnaJ homolog subfamily C member 5	DnaJ homolog subfamily C member 5 OS=Homo sapiens GN=DNAJC5 PE=1 SV=1 - [DNJC5_HUMAN]	cell part;clathrin coated vesicle membrane;clathrin sculpted gamma-aminobutyric acid transport vesicle membrane;clathrin-coated vesicle;coated vesicle;coated vesicle membrane;cytoplasmic membrane-bounded vesicle;cytoplasmic part;cytoplasmic vesicle;cytoplasmic vesicle membrane;cytoplasmic vesicle part;intracellular membrane-bounded organelle;intracellular organelle;intracellular organelle part;in…	PM	198	22.1	0.965	0.784	1.175	1.561	0.957	1	1	1	1	NaN	1	NaN	1	NaN	1	NaN	1	NaN
DNAJC7	Q99615	DnaJ homolog subfamily C member 7	DnaJ homolog subfamily C member 7 OS=Homo sapiens GN=DNAJC7 PE=1 SV=2 - [DNJC7_HUMAN]	cell part;cytoplasm;cytoskeleton;intracellular membrane-bounded organelle;intracellular non-membrane-bounded organelle;intracellular organelle;intracellular part;membrane-bounded organelle;non-membrane-bounded organelle;nucleus;organelle	Other	494	56.4	1.006	0.982	0.848	0.994	0.968	4	4	4	4	45.8	4	23.8	4	11.4	4	38.3	4	27.2
DNAJC9	Q8WXX5	DnaJ homolog subfamily C member 9	DnaJ homolog subfamily C member 9 OS=Homo sapiens GN=DNAJC9 PE=1 SV=1 - [DNJC9_HUMAN]		--	260	29.9	0.708	0.52	0.504	0.428	0.968	2	2	2	2	2.7	2	34.7	2	27.1	2	0.8	2	4.5
DNM2	F5H4R9		Dynamin-2 OS=Homo sapiens GN=DNM2 PE=2 SV=1 - [F5H4R9_HUMAN]	cell part;cytoskeletal part;intracellular organelle part;intracellular part;macromolecular complex;microtubule;organelle part;protein complex	Other	870	97.9	0.801	1.049	0.79	0.654	1.152	4	4	5	5	78.7	5	24.5	5	13	5	11.9	5	27.8
DNMT1	P26358	DNA (cytosine-5)-methyltransferase 1	DNA (cytosine-5)-methyltransferase 1 OS=Homo sapiens GN=DNMT1 PE=1 SV=2 - [DNMT1_HUMAN]	cell part;centromeric heterochromatin;chromatin;chromosomal part;heterochromatin;intracellular membrane-bounded organelle;intracellular organelle;intracellular organelle part;intracellular part;membrane-bounded organelle;nucleus;organelle;organelle part;replication fork	Other	1616	183	0.975	0.412	1.064	1.445	0.531	1	1	1	1	NaN	1	NaN	1	NaN	1	NaN	1	NaN
DNPEP	E3W974		Aspartyl aminopeptidase OS=Homo sapiens GN=DNPEP PE=2 SV=2 - [E3W974_HUMAN]		--	47	5.1	1.112	1.191	0.987	1.05	1.017	1	1	1	1	NaN	1	NaN	1	NaN	1	NaN	1	NaN
DOCK10	Q96BY6	Dedicator of cytokinesis protein 10	Dedicator of cytokinesis protein 10 OS=Homo sapiens GN=DOCK10 PE=1 SV=3 - [DOC10_HUMAN]		--	2186	249.4	0.991	0.625	0.528	0.735	2.334	7	7	9	8	36.8	8	33.5	8	29.6	8	18.8	8	23
DOCK11	Q5JSL3	Dedicator of cytokinesis protein 11	Dedicator of cytokinesis protein 11 OS=Homo sapiens GN=DOCK11 PE=1 SV=2 - [DOC11_HUMAN]	cell part;cytoplasmic part;cytosol;intracellular part	Other	2073	237.5	1.145	0.697	0.458	0.601	1.817	10	10	11	11	9.3	11	41.3	11	46.9	11	22.8	11	20.9
DOCK2	Q92608	Dedicator of cytokinesis protein 2	Dedicator of cytokinesis protein 2 OS=Homo sapiens GN=DOCK2 PE=1 SV=2 - [DOCK2_HUMAN]	cell part;cytoplasmic part;cytoskeleton;cytosol;endomembrane system;intracellular non-membrane-bounded organelle;intracellular organelle;intracellular part;membrane;non-membrane-bounded organelle;organelle	Mem	1830	211.8	1.033	1.099	0.884	0.65	1.959	26	26	41	41	8.3	41	14.2	41	16.7	41	20.3	41	11.4
DOCK8	Q8NF50	Dedicator of cytokinesis protein 8	Dedicator of cytokinesis protein 8 OS=Homo sapiens GN=DOCK8 PE=1 SV=3 - [DOCK8_HUMAN]	cell part;cytoplasmic part;cytosol;intracellular part	Other	2099	238.4	1.069	0.717	0.667	0.875	1.623	6	6	7	7	10.4	7	16.6	7	46.1	7	27.9	7	62.9
DOS	Q8N350	Protein Dos	Protein Dos OS=Homo sapiens GN=DOS PE=1 SV=2 - [DOS_HUMAN]	cell part;integral to membrane;intrinsic to membrane;membrane part	ShG	725	75.8	0.996	0.849	0.702	0.591	1.73	8	8	10	10	19.8	10	44.4	10	27.6	10	47.2	10	73.6
DPAGT1	F8W681		UDP-N-acetylglucosamine--dolichyl-phosphate N-acetylglucosaminephosphotransferase OS=Homo sapiens GN=DPAGT1 PE=2 SV=1 - [F8W681_HUMAN]		--	57	6.4	1.561	1.73	2.002	2.028	2.188	1	1	1	1	NaN	1	NaN	1	NaN	1	NaN	1	NaN
DPEP1	P16444	Dipeptidase 1	Dipeptidase 1 OS=Homo sapiens GN=DPEP1 PE=1 SV=3 - [DPEP1_HUMAN]	anchored to membrane;apical part of cell;apical plasma membrane;cell part;cell projection membrane;cell projection part;extracellular region part;extracellular space;intrinsic to membrane;membrane;membrane part;microvillus membrane;plasma membrane;plasma membrane part	PM	411	45.6	1.044	0.641	0.504	0.539	0.94	1	1	1	1	NaN	1	NaN	1	NaN	1	NaN	1	NaN
DPM1	O60762	Dolichol-phosphate mannosyltransferase	Dolichol-phosphate mannosyltransferase OS=Homo sapiens GN=DPM1 PE=1 SV=1 - [DPM1_HUMAN]	cell part;cytoplasmic part;dolichol-phosphate-mannose synthase complex;endoplasmic reticulum membrane;endoplasmic reticulum part;intracellular organelle part;intracellular part;macromolecular complex;mannosyltransferase complex;membrane;membrane part;organelle membrane;organelle part;protein complex	Mem	260	29.6	0.532	1.174	1.263	1.395	1.15	2	2	2	2	53.9	2	26.9	2	2.8	2	12.7	2	11.9
DPM3	Q9P2X0	Dolichol-phosphate mannosyltransferase subunit 3	Dolichol-phosphate mannosyltransferase subunit 3 OS=Homo sapiens GN=DPM3 PE=1 SV=2 - [DPM3_HUMAN]	cell part;cytoplasmic part;dolichol-phosphate-mannose synthase complex;endoplasmic reticulum part;integral to endoplasmic reticulum membrane;integral to membrane;integral to organelle membrane;intracellular organelle part;intracellular part;intrinsic to endoplasmic reticulum membrane;intrinsic to membrane;intrinsic to organelle membrane;macromolecular complex;mannosyltransferase complex;membrane …	Mem	92	10.1	1.058	1.11	0.988	1.019	1.186	1	1	1	1	NaN	1	NaN	1	NaN	1	NaN	1	NaN
DPP7	Q9UHL4	Dipeptidyl peptidase 2	Dipeptidyl peptidase 2 OS=Homo sapiens GN=DPP7 PE=1 SV=3 - [DPP2_HUMAN]	cell part;cytoplasmic membrane-bounded vesicle;cytoplasmic part;cytoplasmic vesicle;cytosol;extracellular region;intracellular membrane-bounded organelle;intracellular organelle;intracellular part;lysosome;lytic vacuole;membrane-bounded organelle;membrane-bounded vesicle;organelle;vacuole;vesicle	XC	492	54.3	1.813	1.809	4.346	5.431	1.616	2	2	3	2	124	2	64	2	77.7	2	90.2	2	77.9
DPYSL2	Q16555	Dihydropyrimidinase-related protein 2	Dihydropyrimidinase-related protein 2 OS=Homo sapiens GN=DPYSL2 PE=1 SV=1 - [DPYL2_HUMAN]	axon;cell body;cell part;cell projection;cell projection part;cytoplasmic part;cytosol;dendrite;growth cone;intracellular membrane-bounded organelle;intracellular organelle;intracellular part;macromolecular complex;membrane-bounded organelle;mitochondrion;neuron projection;neuronal cell body;organelle;protein complex;site of polarized growth	Other	572	62.3	1.06	0.715	0.689	1.117	1.523	2	2	2	2	16.9	2	36.7	2	39.2	2	23.2	2	11.8
DSC1	Q08554	Desmocollin-1	Desmocollin-1 OS=Homo sapiens GN=DSC1 PE=1 SV=2 - [DSC1_HUMAN]	anchoring junction;cell junction;cell part;cell-cell junction;desmosome;gap junction;integral to membrane;intrinsic to membrane;membrane;membrane part;plasma membrane	PM	894	99.9	3.023	1.072	0.858	1.257	0.953	3	3	5	5	4.4	5	3.5	5	39.4	5	52.4	5	8.2
DSG1	Q02413	Desmoglein-1	Desmoglein-1 OS=Homo sapiens GN=DSG1 PE=1 SV=2 - [DSG1_HUMAN]	anchoring junction;apical plasma membrane;cell junction;cell part;cell-cell junction;cytoplasmic part;cytosol;desmosome;integral to membrane;internal side of plasma membrane;intracellular part;intrinsic to membrane;lateral plasma membrane;membrane part;plasma membrane part	PM	1049	113.7	2.324	0.875	0.741	0.85	0.864	7	7	12	12	63.6	12	23.8	12	29.3	12	32.6	12	29.9
DSG2	Q14126	Desmoglein-2	Desmoglein-2 OS=Homo sapiens GN=DSG2 PE=1 SV=2 - [DSG2_HUMAN]	anchoring junction;cell junction;cell part;cell-cell junction;desmosome;integral to membrane;intrinsic to membrane;membrane;membrane part;plasma membrane	PM	1118	122.2	0.85	1.196	0.663	0.416	0.932	28	28	108	99	19.7	99	33.6	99	47.2	98	61.4	99	27.3
DSP	P15924	Desmoplakin	Desmoplakin OS=Homo sapiens GN=DSP PE=1 SV=3 - [DESP_HUMAN]	anchoring junction;basolateral plasma membrane;cell junction;cell part;cell-cell contact zone;cell-cell junction;cornified envelope;cytoplasmic part;cytoskeletal part;cytoskeleton;desmosome;intercalated disc;intermediate filament;intracellular membrane-bounded organelle;intracellular non-membrane-bounded organelle;intracellular organelle;intracellular organelle part;intracellular part;macromolecu…	PM	2871	331.6	2.258	0.849	0.791	0.867	0.918	57	57	87	84	28.9	83	28.4	84	33.6	83	30.7	84	29.7
DSTN	P60981	Destrin	Destrin OS=Homo sapiens GN=DSTN PE=1 SV=3 - [DEST_HUMAN]	actin cytoskeleton;cell cortex part;cell part;cortical actin cytoskeleton;cortical cytoskeleton;cytoplasmic part;cytoskeletal part;cytoskeleton;intracellular non-membrane-bounded organelle;intracellular organelle;intracellular organelle part;intracellular part;non-membrane-bounded organelle;organelle;organelle part	Other	165	18.5	0.994	0.753	0.74	0.99	1.123	2	2	2	2	41.3	2	84.9	2	158.8	2	75.2	2	10.3
DTL	F5GZ90		Denticleless protein homolog OS=Homo sapiens GN=DTL PE=2 SV=1 - [F5GZ90_HUMAN]	cell part;intracellular membrane-bounded organelle;intracellular organelle;intracellular part;membrane-bounded organelle;nucleus;organelle	Other	688	75	0.484	0.339	0.262	0.412	0.543	1	1	1	1	NaN	1	NaN	1	NaN	1	NaN	1	NaN
DTX3L	Q8TDB6	E3 ubiquitin-protein ligase DTX3L	E3 ubiquitin-protein ligase DTX3L OS=Homo sapiens GN=DTX3L PE=1 SV=1 - [DTX3L_HUMAN]	cell part;cytoplasm;intracellular membrane-bounded organelle;intracellular organelle;intracellular part;membrane-bounded organelle;nucleus;organelle	Other	740	83.5	0.246	1.002	0.867	0.75	1.533	1	1	1	1	NaN	1	NaN	1	NaN	1	NaN	1	NaN
DUT	H0YNW5		Deoxyuridine 5'-triphosphate nucleotidohydrolase, mitochondrial OS=Homo sapiens GN=DUT PE=2 SV=1 - [H0YNW5_HUMAN]		--	167	17.8	0.996	0.643	0.587	0.603	0.716	1	1	4	4	0	4	0.4	4	26	4	10.9	4	0.5
DYM	J3QR81		Dymeclin (Fragment) OS=Homo sapiens GN=DYM PE=4 SV=1 - [J3QR81_HUMAN]		--	109	12.2	1.225	1.233	0.705	0.77	1.08	1	1	1	1	NaN	1	NaN	1	NaN	1	NaN	1	NaN
DYNC1H1	Q14204	Cytoplasmic dynein 1 heavy chain 1	Cytoplasmic dynein 1 heavy chain 1 OS=Homo sapiens GN=DYNC1H1 PE=1 SV=5 - [DYHC1_HUMAN]	cell part;centrosome;cytoplasmic dynein complex;cytoplasmic part;cytoskeletal part;cytosol;dynein complex;extracellular membrane-bounded organelle;extracellular organelle;extracellular region part;extracellular vesicular exosome;Golgi apparatus;intracellular membrane-bounded organelle;intracellular non-membrane-bounded organelle;intracellular organelle;intracellular organelle part;intracellular p…	XC	4646	532.1	0.998	1.38	1.397	1.243	2.403	71	71	98	97	28.7	97	24.9	97	24.1	97	36.2	97	24.8
DYNLL1	F8VXI7		Dynein light chain 1, cytoplasmic (Fragment) OS=Homo sapiens GN=DYNLL1 PE=2 SV=1 - [F8VXI7_HUMAN]	cell part;cytoplasmic part;cytoskeletal part;cytosol;intracellular organelle part;intracellular part;macromolecular complex;membrane;microtubule associated complex;organelle part;protein complex	Mem	42	4.8	2.134	1.708	1.356	4.385	4.527	1	1	1	1	NaN	1	NaN	1	NaN	1	NaN	1	NaN
EARS2	H3BTB7		Probable glutamate--tRNA ligase, mitochondrial OS=Homo sapiens GN=EARS2 PE=2 SV=1 - [H3BTB7_HUMAN]	cell part;cytoplasm;intracellular part	Other	506	56.8	1.218	1.329	1.023	1.356	1.328	2	2	2	2	20.9	2	10.1	2	21.2	2	50.2	2	56.3
ECE1	P42892	Endothelin-converting enzyme 1	Endothelin-converting enzyme 1 OS=Homo sapiens GN=ECE1 PE=1 SV=2 - [ECE1_HUMAN]	cell part;clathrin-coated vesicle;coated vesicle;cytoplasmic membrane-bounded vesicle;cytoplasmic part;cytoplasmic vesicle;early endosome;endosomal part;endosome;external side of plasma membrane;integral to membrane;intracellular membrane-bounded organelle;intracellular organelle;intracellular organelle part;intracellular part;intrinsic to endosome membrane;intrinsic to membrane;intrinsic to orga…	PM	770	87.1	1.187	0.896	0.601	0.802	0.548	14	14	34	34	9.2	34	16.4	34	10.9	34	15.1	34	19.4
ECH1	M0R248		Delta(3,5)-Delta(2,4)-dienoyl-CoA isomerase, mitochondrial (Fragment) OS=Homo sapiens GN=ECH1 PE=3 SV=1 - [M0R248_HUMAN]		--	267	29.2	0.793	1.565	2.456	4.043	0.587	4	4	7	7	22.3	7	29.9	7	59.7	7	48.5	7	93.6
ECHDC1	Q9NTX5	Ethylmalonyl-CoA decarboxylase	Ethylmalonyl-CoA decarboxylase OS=Homo sapiens GN=ECHDC1 PE=1 SV=2 - [ECHD1_HUMAN]	cell part;cytoplasmic part;cytosol;intracellular part	Other	307	33.7	1.163	1.043	2.552	2.243	1.186	6	6	11	11	28.1	11	86.3	11	100.5	11	115.9	11	102
ECI2	F8WAW4		Enoyl-CoA delta isomerase 2, mitochondrial OS=Homo sapiens GN=ECI2 PE=2 SV=1 - [F8WAW4_HUMAN]		--	140	15.6	1.918	0.839	2.743	2.998	0.726	2	2	4	4	22.6	4	75.9	4	9	4	58.8	4	59.4
ECM29	Q5VYK3	Proteasome-associated protein ECM29 homolog	Proteasome-associated protein ECM29 homolog OS=Homo sapiens GN=ECM29 PE=1 SV=2 - [ECM29_HUMAN]	cell part;centrosome;coated vesicle;cytoplasmic membrane-bounded vesicle;cytoplasmic part;cytoplasmic vesicle;cytoskeletal part;early endosome;endocytic vesicle;endoplasmic reticulum;endoplasmic reticulum-Golgi intermediate compartment;endosome;ER to Golgi transport vesicle;intracellular membrane-bounded organelle;intracellular non-membrane-bounded organelle;intracellular organelle;intracellular …	Other	1845	204.2	1.112	1.234	0.954	0.79	1.617	7	7	7	7	38.5	7	22.1	7	9.3	7	5.1	7	15
EDEM3	B7ZLZ2		ER degradation-enhancing alpha-mannosidase-like protein 3 OS=Homo sapiens GN=EDEM3 PE=2 SV=1 - [B7ZLZ2_HUMAN]	cell part;membrane	ShG	905	101.9	1.015	1.093	4.046	4.268	1.036	2	2	3	3	154.5	3	51.8	3	236.5	3	498.9	3	12.5
EEA1	Q15075	Early endosome antigen 1	Early endosome antigen 1 OS=Homo sapiens GN=EEA1 PE=1 SV=2 - [EEA1_HUMAN]	cell part;cytoplasmic part;cytosol;early endosome;early endosome membrane;endosomal part;endosome;endosome membrane;extrinsic to membrane;extrinsic to plasma membrane;intracellular membrane-bounded organelle;intracellular organelle;intracellular organelle part;intracellular part;macromolecular complex;membrane;membrane part;membrane-bounded organelle;organelle;organelle membrane;organelle part;pl…	PM	1411	162.4	1.205	1.192	1.923	1.879	1.017	1	1	2	1	NaN	1	NaN	1	NaN	1	NaN	1	NaN
EEF1A1	P68104	Elongation factor 1-alpha 1	Elongation factor 1-alpha 1 OS=Homo sapiens GN=EEF1A1 PE=1 SV=1 - [EF1A1_HUMAN]	cell part;cytoplasmic part;cytosol;eukaryotic translation elongation factor 1 complex;intracellular membrane-bounded organelle;intracellular organelle;intracellular part;macromolecular complex;membrane-bounded organelle;nucleus;organelle;protein complex	Other	462	50.1	0.909	0.956	0.873	0.93	1.01	10	10	21	21	14.2	21	14.7	21	25.1	21	45.7	21	31.1
EEF1B2	P24534	Elongation factor 1-beta	Elongation factor 1-beta OS=Homo sapiens GN=EEF1B2 PE=1 SV=3 - [EF1B_HUMAN]	cell part;cytoplasmic part;cytosol;eukaryotic translation elongation factor 1 complex;intracellular part;macromolecular complex;protein complex	Other	225	24.7	0.933	0.271	0.583	0.584	0.757	2	2	4	4	37.9	4	59	4	27.1	4	31.3	4	21.7
EEF1D	E9PPR1		Elongation factor 1-delta (Fragment) OS=Homo sapiens GN=EEF1D PE=2 SV=1 - [E9PPR1_HUMAN]	cell part;cytoplasmic part;eukaryotic translation elongation factor 1 complex;intracellular part;macromolecular complex;protein complex	Other	166	18.1	1.072	0.41	0.684	0.768	1.099	3	3	6	6	13.9	6	50.6	6	21.4	6	28.3	6	20.5
EEF1G	P26641	Elongation factor 1-gamma	Elongation factor 1-gamma OS=Homo sapiens GN=EEF1G PE=1 SV=3 - [EF1G_HUMAN]	cell part;cytoplasmic part;cytosol;eukaryotic translation elongation factor 1 complex;intracellular part;macromolecular complex;protein complex	Other	437	50.1	1.065	0.998	0.841	0.906	0.976	3	3	4	4	1.2	4	5.2	4	11.1	4	26.8	4	2.8
EEF2	P13639	Elongation factor 2	Elongation factor 2 OS=Homo sapiens GN=EEF2 PE=1 SV=4 - [EF2_HUMAN]	cell part;cytoplasmic part;cytosol;intracellular part;macromolecular complex;polysome;ribonucleoprotein complex	Other	858	95.3	1.066	0.602	0.471	0.535	1.021	18	18	33	32	18.1	32	12	32	15.6	32	17.6	32	16.1
EFCAB4B	Q9BSW2	EF-hand calcium-binding domain-containing protein 4B	EF-hand calcium-binding domain-containing protein 4B OS=Homo sapiens GN=EFCAB4B PE=1 SV=1 - [EFC4B_HUMAN]	cell part;cytoplasmic part;Golgi apparatus;intracellular membrane-bounded organelle;intracellular non-membrane-bounded organelle;intracellular organelle;intracellular organelle part;intracellular part;membrane-bounded organelle;non-membrane-bounded organelle;nuclear part;nucleolus;organelle;organelle part	Other	395	45.6	1.13	0.91	0.824	0.694	1.744	2	2	2	2	1.9	2	13.1	2	7.9	2	39.1	2	23.9
EFNA3	B4DXG7		Ephrin-A3 OS=Homo sapiens GN=EFNA3 PE=2 SV=1 - [B4DXG7_HUMAN]	cell part;membrane	ShG	233	26.1	0.924	0.367	0.198	0.248	0.392	1	1	1	1	NaN	1	NaN	1	NaN	1	NaN	1	NaN
EFNB1	P98172	Ephrin-B1	Ephrin-B1 OS=Homo sapiens GN=EFNB1 PE=1 SV=1 - [EFNB1_HUMAN]	cell part;cytoplasm;integral to membrane;integral to plasma membrane;intracellular membrane-bounded organelle;intracellular organelle;intracellular part;intrinsic to membrane;intrinsic to plasma membrane;membrane part;membrane raft;membrane-bounded organelle;nucleus;organelle;plasma membrane part;synapse	PM	346	38	0.891	1.073	0.387	0.261	1.04	8	8	26	26	16.8	26	18.7	26	29.1	26	32.3	26	13.2
EFNB2	P52799	Ephrin-B2	Ephrin-B2 OS=Homo sapiens GN=EFNB2 PE=1 SV=1 - [EFNB2_HUMAN]	cell part;integral to membrane;integral to plasma membrane;intrinsic to membrane;intrinsic to plasma membrane;membrane part;plasma membrane part	PM	333	36.9	0.917	1.044	0.67	0.521	0.922	5	5	32	16	15.9	16	17.3	16	13.2	16	14.1	16	11.4
EFR3A	H9KV44		Protein EFR3 homolog A OS=Homo sapiens GN=EFR3A PE=2 SV=1 - [H9KV44_HUMAN]		--	821	92.9	0.9	0.392	0.299	0.596	1	1	1	1	1	NaN	1	NaN	1	NaN	1	NaN	1	NaN
EHBP1L1	Q8N3D4	EH domain-binding protein 1-like protein 1	EH domain-binding protein 1-like protein 1 OS=Homo sapiens GN=EHBP1L1 PE=1 SV=2 - [EH1L1_HUMAN]		--	1523	161.8	0.412	0.513	0.221	0.264	0.943	1	1	1	1	NaN	1	NaN	1	NaN	1	NaN	1	NaN
EIF2B1	F5H0D0		Translation initiation factor eIF-2B subunit alpha OS=Homo sapiens GN=EIF2B1 PE=2 SV=1 - [F5H0D0_HUMAN]		--	202	22.3	1.261	0.725	0.322	0.627	1.235	1	1	1	1	NaN	1	NaN	1	NaN	1	NaN	1	NaN
EIF2B5	H7C2X0		Translation initiation factor eIF-2B subunit epsilon (Fragment) OS=Homo sapiens GN=EIF2B5 PE=4 SV=1 - [H7C2X0_HUMAN]		--	92	9.4	1.459	0.744	0.454	0.447	0.725	2	2	2	2	133.9	2	83.9	2	40.8	2	7.2	2	41.3
EIF2S1	P05198	Eukaryotic translation initiation factor 2 subunit 1	Eukaryotic translation initiation factor 2 subunit 1 OS=Homo sapiens GN=EIF2S1 PE=1 SV=3 - [IF2A_HUMAN]	cell part;cytoplasmic part;cytosol;eukaryotic translation initiation factor 2 complex;intracellular membrane-bounded organelle;intracellular non-membrane-bounded organelle;intracellular organelle;intracellular part;macromolecular complex;membrane-bounded organelle;non-membrane-bounded organelle;nucleus;organelle;polysome;protein complex;ribonucleoprotein complex;RNA granule;stress granule	Other	315	36.1	0.891	0.956	0.41	0.977	1.107	1	1	1	1	NaN	1	NaN	1	NaN	1	NaN	1	NaN
EIF2S2	P20042	Eukaryotic translation initiation factor 2 subunit 2	Eukaryotic translation initiation factor 2 subunit 2 OS=Homo sapiens GN=EIF2S2 PE=1 SV=2 - [IF2B_HUMAN]	cell part;cytoplasmic part;cytosol;eukaryotic translation initiation factor 2 complex;intracellular part;macromolecular complex;protein complex	Other	333	38.4	2.14	0.406	0.972	1.391	1.56	1	1	1	1	NaN	1	NaN	1	NaN	1	NaN	1	NaN
EIF3A	F5H335	Eukaryotic translation initiation factor 3 subunit A	Eukaryotic translation initiation factor 3 subunit A OS=Homo sapiens GN=EIF3A PE=2 SV=1 - [F5H335_HUMAN]	cell part;cytoplasm;cytoplasmic part;eukaryotic translation initiation factor 3 complex;intracellular non-membrane-bounded organelle;intracellular organelle;intracellular organelle part;intracellular part;macromolecular complex;non-membrane-bounded organelle;nuclear part;nucleolus;organelle;organelle part;protein complex	Other	1348	162.5	0.996	0.643	0.496	0.61	0.716	1	1	1	1	NaN	1	NaN	1	NaN	1	NaN	1	NaN
EIF3C	H3BRV0	Eukaryotic translation initiation factor 3 subunit C	Eukaryotic translation initiation factor 3 subunit C OS=Homo sapiens GN=EIF3C PE=2 SV=1 - [H3BRV0_HUMAN]	cell part;cytoplasmic part;eukaryotic translation initiation factor 3 complex;intracellular part;macromolecular complex;protein complex	Other	903	104	1.425	0.894	0.75	0.474	0.713	1	1	1	1	NaN	1	NaN	1	NaN	1	NaN	1	NaN
EIF3E	E5RIT4		Eukaryotic translation initiation factor 3 subunit E (Fragment) OS=Homo sapiens GN=EIF3E PE=2 SV=1 - [E5RIT4_HUMAN]	cell part;cytoplasmic part;eukaryotic translation initiation factor 3 complex;intracellular part;macromolecular complex;protein complex	Other	75	8.9	1.099	0.749	0.531	0.512	0.912	1	1	1	1	NaN	1	NaN	1	NaN	1	NaN	1	NaN
EIF3K	K7ES31		Eukaryotic translation initiation factor 3 subunit K OS=Homo sapiens GN=EIF3K PE=4 SV=1 - [K7ES31_HUMAN]	cell part;cytoplasmic part;eukaryotic translation initiation factor 3 complex;intracellular part;macromolecular complex;protein complex	Other	137	15.9	0.939	1.728	0.612	0.627	1.921	1	1	1	1	NaN	1	NaN	1	NaN	1	NaN	1	NaN
EIF4A1	J3QL43		Eukaryotic initiation factor 4A-I (Fragment) OS=Homo sapiens GN=EIF4A1 PE=4 SV=1 - [J3QL43_HUMAN]		--	271	30.6	0.872	0.666	0.518	0.533	0.858	3	4	4	3	15.3	3	0.8	3	1.6	3	7	3	9.4
EIF4A3	P38919	Eukaryotic initiation factor 4A-III	Eukaryotic initiation factor 4A-III OS=Homo sapiens GN=EIF4A3 PE=1 SV=4 - [IF4A3_HUMAN]	catalytic step 2 spliceosome;cell part;cytoplasmic part;cytosol;exon-exon junction complex;intracellular organelle part;intracellular part;macromolecular complex;nuclear body;nuclear part;nuclear speck;nucleoplasm part;organelle part;protein complex;ribonucleoprotein complex;spliceosomal complex	Other	411	46.8	1.049	0.854	0.936	1.416	0.931	1	2	2	1	NaN	1	NaN	1	NaN	1	NaN	1	NaN
EIF4B	B4DS13		Eukaryotic translation initiation factor 4B OS=Homo sapiens GN=EIF4B PE=2 SV=1 - [B4DS13_HUMAN]		--	572	64.8	0.491	0.697	0.449	0.746	0.801	1	1	2	2	141.8	2	12	2	14.7	2	34.9	2	64.2
EIF4G1	E7EX73		Eukaryotic translation initiation factor 4 gamma 1 OS=Homo sapiens GN=EIF4G1 PE=2 SV=1 - [E7EX73_HUMAN]		--	1436	158.5	1.284	0.985	0.622	0.489	1.079	2	2	5	5	23.3	5	21.6	5	29	5	57	5	34.1
EIF4G2	H0Y3P2		Eukaryotic translation initiation factor 4 gamma 2 OS=Homo sapiens GN=EIF4G2 PE=2 SV=1 - [H0Y3P2_HUMAN]		--	869	98.1	1.106	0.995	0.574	0.734	1.149	4	4	4	4	3.6	4	20.2	4	7.3	4	43	4	20.7
EIF5	P55010	Eukaryotic translation initiation factor 5	Eukaryotic translation initiation factor 5 OS=Homo sapiens GN=EIF5 PE=1 SV=2 - [IF5_HUMAN]	cell part;cytoplasmic part;cytosol;intracellular part	Other	431	49.2	0.99	0.726	0.551	0.575	0.877	2	2	2	2	0.2	2	1.6	2	11.5	2	14.5	2	12.4
EIF5A	I3L397		Eukaryotic translation initiation factor 5A-1 (Fragment) OS=Homo sapiens GN=EIF5A PE=2 SV=1 - [I3L397_HUMAN]		--	147	16.1	1.025	0.84	0.749	0.702	0.987	4	4	6	6	9.2	6	12.9	6	14.1	6	18.2	6	15
EIF5B	O60841	Eukaryotic translation initiation factor 5B	Eukaryotic translation initiation factor 5B OS=Homo sapiens GN=EIF5B PE=1 SV=4 - [IF2P_HUMAN]	cell part;cytoplasmic part;cytosol;intracellular part	Other	1220	138.7	1.278	0.876	0.776	0.943	1.179	1	2	2	1	NaN	1	NaN	1	NaN	1	NaN	1	NaN
ELAVL1	M0QZR9		ELAV-like protein 1 OS=Homo sapiens GN=ELAVL1 PE=4 SV=1 - [M0QZR9_HUMAN]		--	153	17.1	1.031	0.736	1.489	1.097	0.302	1	1	1	1	NaN	1	NaN	1	NaN	1	NaN	1	NaN
ELFN2	Q5R3F8	Protein phosphatase 1 regulatory subunit 29	Protein phosphatase 1 regulatory subunit 29 OS=Homo sapiens GN=ELFN2 PE=1 SV=1 - [PPR29_HUMAN]	cell part;integral to membrane;intrinsic to membrane;membrane part	ShG	820	89.6	1.068	0.616	0.524	0.449	0.785	2	2	3	3	10.3	3	45.2	3	22.3	3	22.4	3	10.1
ELL	P55199	RNA polymerase II elongation factor ELL	RNA polymerase II elongation factor ELL OS=Homo sapiens GN=ELL PE=1 SV=1 - [ELL_HUMAN]	Cajal body;cell part;intracellular organelle part;intracellular part;macromolecular complex;nuclear body;nuclear part;nuclear speck;nucleoplasm part;organelle part;protein complex;transcription elongation factor complex	Other	621	68.2	1.071	1.252	5.232	1.112	0.698	3	3	4	4	12.8	4	92.8	4	55.9	4	816.6	4	49.4
ELMO1	Q92556	Engulfment and cell motility protein 1	Engulfment and cell motility protein 1 OS=Homo sapiens GN=ELMO1 PE=1 SV=2 - [ELMO1_HUMAN]	cell part;cytoplasmic part;cytoskeleton;cytosol;intracellular non-membrane-bounded organelle;intracellular organelle;intracellular part;membrane;non-membrane-bounded organelle;organelle;plasma membrane	PM	727	83.8	0.997	0.839	0.619	0.674	1.383	7	7	8	8	10.9	8	10.3	8	33.6	8	18.3	8	25.9
EMB	B7Z902		Embigin OS=Homo sapiens GN=EMB PE=2 SV=1 - [B7Z902_HUMAN]		--	277	31.6	0.928	0.806	0.569	0.535	0.746	14	14	116	85	17	85	18	85	24	85	33.8	85	26.2
EMC1	Q8N766	ER membrane protein complex subunit 1	ER membrane protein complex subunit 1 OS=Homo sapiens GN=EMC1 PE=1 SV=1 - [EMC1_HUMAN]	ER membrane protein complex;macromolecular complex;protein complex	Other	993	111.7	0.969	2.018	3.219	2.271	1.442	3	3	3	3	21.1	3	45.5	3	25.1	3	64.8	3	163.2
EMC10	Q5UCC4	ER membrane protein complex subunit 10	ER membrane protein complex subunit 10 OS=Homo sapiens GN=EMC10 PE=1 SV=1 - [EMC10_HUMAN]	ER membrane protein complex;extracellular region;macromolecular complex;protein complex	XC	262	27.3	1.223	1.37	1.717	1.619	1.06	1	1	1	1	NaN	1	NaN	1	NaN	1	NaN	1	NaN
EMD	P50402	Emerin	Emerin OS=Homo sapiens GN=EMD PE=1 SV=1 - [EMD_HUMAN]	cell part;cytoplasmic part;cytoskeletal part;endoplasmic reticulum;integral to membrane;intracellular membrane-bounded organelle;intracellular organelle;intracellular organelle part;intracellular part;intrinsic to membrane;macromolecular complex;membrane;membrane part;membrane-bounded organelle;microtubule;nuclear inner membrane;nuclear membrane;nuclear outer membrane;nuclear part;organelle;organ…	Mem	254	29	1.094	0.915	0.806	0.908	1.026	2	2	2	2	8.5	2	1.2	2	41.6	2	11.3	2	7.9
EMILIN2	Q9BXX0	EMILIN-2	EMILIN-2 OS=Homo sapiens GN=EMILIN2 PE=1 SV=3 - [EMIL2_HUMAN]	collagen;extracellular matrix part;extracellular region;extracellular region part	XC	1053	115.6	1.04	0.82	0.559	0.439	0.793	1	1	1	1	NaN	1	NaN	1	NaN	1	NaN	1	NaN
EMP3	M0QZ66		Epithelial membrane protein 3 (Fragment) OS=Homo sapiens GN=EMP3 PE=4 SV=1 - [M0QZ66_HUMAN]	cell part;integral to membrane;intrinsic to membrane;membrane part	ShG	90	10.4	0.852	0.92	0.469	0.575	0.627	1	1	1	1	NaN	1	NaN	1	NaN	1	NaN	1	NaN
ENDOD1	O94919	Endonuclease domain-containing 1 protein	Endonuclease domain-containing 1 protein OS=Homo sapiens GN=ENDOD1 PE=1 SV=2 - [ENDD1_HUMAN]	extracellular region	XC	500	55	1.141	1.045	1.217	1.757	0.847	6	6	12	11	23.8	11	57.5	11	50.8	11	82.6	11	29.5
ENO1	P06733	Alpha-enolase	Alpha-enolase OS=Homo sapiens GN=ENO1 PE=1 SV=2 - [ENOA_HUMAN]	cell part;contractile fiber part;cytoplasmic part;cytosol;cytosolic part;extracellular membrane-bounded organelle;extracellular organelle;extracellular region part;extracellular vesicular exosome;intracellular membrane-bounded organelle;intracellular organelle;intracellular part;M band;macromolecular complex;membrane;membrane-bounded organelle;membrane-bounded vesicle;nucleus;organelle;organelle …	PM	434	47.1	1.007	0.596	0.441	0.514	0.606	16	16	47	46	13.2	46	17.1	46	35.9	46	37.8	46	30.4
ENPP4	Q9Y6X5	Bis(5'-adenosyl)-triphosphatase ENPP4	Bis(5'-adenosyl)-triphosphatase ENPP4 OS=Homo sapiens GN=ENPP4 PE=1 SV=3 - [ENPP4_HUMAN]	cell part;integral to membrane;intrinsic to membrane;membrane part	ShG	453	51.6	0.984	1.089	2.746	2.913	1.005	1	1	1	1	NaN	1	NaN	1	NaN	1	NaN	1	NaN
ENSG00000228532	H7BZT4		Uncharacterized protein OS=Homo sapiens PE=4 SV=1 - [H7BZT4_HUMAN]	cell part;intracellular membrane-bounded organelle;intracellular organelle;intracellular part;membrane-bounded organelle;nucleus;organelle	Other	95	10.8	1.585	1.373	1.328	1.282	0.924	1	1	1	1	NaN	1	NaN	1	NaN	1	NaN	1	NaN
ENSG00000249141	H0YAE9		Uncharacterized protein (Fragment) OS=Homo sapiens PE=3 SV=1 - [H0YAE9_HUMAN]		--	185	21.9	0.83	0.583	3.887	3.125	0.564	1	1	1	1	NaN	1	NaN	1	NaN	1	NaN	1	NaN
ENSG00000250644	H7C469		Uncharacterized protein (Fragment) OS=Homo sapiens PE=3 SV=1 - [H7C469_HUMAN]	cell part;integral to membrane;intrinsic to membrane;membrane part	ShG	379	40.4	0.493	0.948	1.228	1.198	0.33	2	2	2	2	167.4	2	19	2	23.4	2	94.1	2	189.3
ENSG00000260272	H3BQ06		Uncharacterized protein OS=Homo sapiens PE=2 SV=1 - [H3BQ06_HUMAN]	cell part;intracellular	Other	376	42.5	0.61	0.231	0.304	0.758	0.62	1	1	2	2	70.3	2	44.2	2	91.4	2	33.7	2	75.5
ENSG00000265118	J3QQH9		Uncharacterized protein (Fragment) OS=Homo sapiens PE=4 SV=1 - [J3QQH9_HUMAN]	cell part;integral to membrane;intrinsic to membrane;membrane part	ShG	117	13.1	1.117	1.2	0.564	0.493	1.268	3	3	6	4	11.8	4	6.4	4	24	4	27.4	4	6.7
ENTPD6	H0Y5X0		Ectonucleoside triphosphate diphosphohydrolase 6 (Fragment) OS=Homo sapiens GN=ENTPD6 PE=3 SV=1 - [H0Y5X0_HUMAN]		--	150	16	1.684	1.602	1.961	1.825	1.123	1	1	1	1	NaN	1	NaN	1	NaN	1	NaN	1	NaN
env_egfp	P10009		OS=Human immunodeficiency virus type 1 NL4-3 GN=env_egfp PE=1 SV=1 288 bp - [dENV_EGFP_HV1MA]		--	288	32.8	0.828	2.646	53.037	100	NaN	5	5	7	7	43.9	6	128.4	7	2.9	7	0	NaN	NaN
EPB41	P11171	Protein 4.1	Protein 4.1 OS=Homo sapiens GN=EPB41 PE=1 SV=4 - [41_HUMAN]	cell cortex part;cell part;cytoplasmic part;cytoskeletal part;cytoskeleton;extrinsic to membrane;Golgi apparatus;intracellular membrane-bounded organelle;intracellular non-membrane-bounded organelle;intracellular organelle;intracellular organelle part;intracellular part;macromolecular complex;membrane;membrane part;membrane-bounded organelle;non-membrane-bounded organelle;nucleus;organelle;organe…	PM	864	97	0.828	0.388	0.4	0.502	1.528	7	7	9	9	17.4	9	40.7	9	33.6	9	14.4	9	29.2
EPB41L2	E9PHY5		Band 4.1-like protein 2 OS=Homo sapiens GN=EPB41L2 PE=2 SV=1 - [E9PHY5_HUMAN]	cell junction;cell part;cytoplasm;cytoskeleton;extrinsic to membrane;intracellular membrane-bounded organelle;intracellular non-membrane-bounded organelle;intracellular organelle;intracellular part;membrane;membrane part;membrane-bounded organelle;non-membrane-bounded organelle;nucleus;organelle;plasma membrane	PM	935	104.3	0.955	0.617	0.583	0.596	1.21	18	18	24	24	19.4	24	23.6	24	33.4	24	29.1	24	15.8
EPHA1	P21709	Ephrin type-A receptor 1	Ephrin type-A receptor 1 OS=Homo sapiens GN=EPHA1 PE=1 SV=4 - [EPHA1_HUMAN]	cell part;integral to membrane;integral to plasma membrane;intrinsic to membrane;intrinsic to plasma membrane;membrane part;plasma membrane part	PM	976	108.1	0.703	0.265	0.223	0.266	0.602	2	2	2	2	159.3	2	10.1	2	22	2	22.4	2	23.1
EPHB6	O15197	Ephrin type-B receptor 6	Ephrin type-B receptor 6 OS=Homo sapiens GN=EPHB6 PE=1 SV=4 - [EPHB6_HUMAN]	cell part;extracellular region;integral to membrane;integral to plasma membrane;intrinsic to membrane;intrinsic to plasma membrane;membrane part;plasma membrane part	PM	1021	110.6	0.934	0.813	0.659	0.542	1.095	20	20	45	44	21.6	44	26.3	44	21.5	44	33.3	44	22
EPPK1	P58107	Epiplakin	Epiplakin OS=Homo sapiens GN=EPPK1 PE=1 SV=2 - [EPIPL_HUMAN]	cell part;cytoplasm;cytoskeleton;intracellular non-membrane-bounded organelle;intracellular organelle;intracellular part;non-membrane-bounded organelle;organelle	Other	5090	555.3	2.095	0.404	1.304	1.391	0.85	2	2	2	2	49.9	2	7.1	2	49.3	2	14.9	2	27.2
EPRS	P07814	Bifunctional glutamate/proline--tRNA ligase;Glutamate--tRNA ligase;Proline--tRNA ligase	Bifunctional glutamate/proline--tRNA ligase OS=Homo sapiens GN=EPRS PE=1 SV=5 - [SYEP_HUMAN]	cell part;cytoplasmic part;cytosol;intracellular part;macromolecular complex;ribonucleoprotein complex	Other	1512	170.5	1.128	1.051	0.887	1.219	1.168	4	4	4	4	24.4	4	20.5	4	40.3	4	82.5	4	25.8
EPS15	H7BYP0		Epidermal growth factor receptor substrate 15 OS=Homo sapiens GN=EPS15 PE=2 SV=1 - [H7BYP0_HUMAN]		--	573	63.6	0.805	0.196	0.712	0.553	0.973	2	2	2	2	62.2	2	481.5	2	40.9	2	124.6	2	58.5
ERAP1	Q9NZ08	Endoplasmic reticulum aminopeptidase 1	Endoplasmic reticulum aminopeptidase 1 OS=Homo sapiens GN=ERAP1 PE=1 SV=3 - [ERAP1_HUMAN]	cell part;cytoplasmic part;cytosol;endoplasmic reticulum lumen;endoplasmic reticulum membrane;endoplasmic reticulum part;extracellular region;integral to membrane;intracellular organelle lumen;intracellular organelle part;intracellular part;intrinsic to membrane;membrane;membrane part;membrane-enclosed lumen;organelle lumen;organelle membrane;organelle part	XC	941	107.2	0.988	2.122	7.087	10.353	1.308	16	16	33	32	34.3	32	54.8	32	58.4	32	62.3	32	25.8
ERAP2	Q6P179	Endoplasmic reticulum aminopeptidase 2	Endoplasmic reticulum aminopeptidase 2 OS=Homo sapiens GN=ERAP2 PE=1 SV=2 - [ERAP2_HUMAN]	cell part;cytoplasmic part;endoplasmic reticulum lumen;endoplasmic reticulum membrane;endoplasmic reticulum part;integral to membrane;intracellular organelle lumen;intracellular organelle part;intracellular part;intrinsic to membrane;membrane;membrane part;membrane-enclosed lumen;organelle lumen;organelle membrane;organelle part	Mem	960	110.4	0.903	2.717	8.206	9.177	1.014	10	10	24	24	28.1	24	26.6	24	31.5	24	38.5	24	31.6
ERBB2IP	Q96RT1	Protein LAP2	Protein LAP2 OS=Homo sapiens GN=ERBB2IP PE=1 SV=2 - [LAP2_HUMAN]	basal plasma membrane;basement membrane;cell junction;cell part;cell-substrate junction;cytoplasm;extracellular matrix part;extracellular region part;hemidesmosome;intracellular membrane-bounded organelle;intracellular organelle;intracellular organelle part;intracellular part;membrane;membrane part;membrane-bounded organelle;nuclear membrane;nuclear part;nucleus;organelle;organelle membrane;organ…	PM	1412	158.2	0.85	0.402	0.278	0.318	1.204	4	4	11	8	19.1	8	19.2	8	36.5	8	122.7	8	19.9
ERCC3	G3V1S1		Excision repair cross-complementing rodent repair deficiency, complementation group 3 (Xeroderma pigmentosum group B complementing), isoform CRA_b OS=Homo sapiens GN=ERCC3 PE=2 SV=1 - [G3V1S1_HUMAN]	macromolecular complex;protein complex;SSL2-core TFIIH complex	Other	718	81.9	0.985	1.25	0.46	1.009	0.696	1	1	1	1	NaN	1	NaN	1	NaN	1	NaN	1	NaN
ERGIC1	Q969X5	Endoplasmic reticulum-Golgi intermediate compartment protein 1	Endoplasmic reticulum-Golgi intermediate compartment protein 1 OS=Homo sapiens GN=ERGIC1 PE=1 SV=1 - [ERGI1_HUMAN]	cell part;cytoplasmic part;endoplasmic reticulum membrane;endoplasmic reticulum part;endoplasmic reticulum-Golgi intermediate compartment;endoplasmic reticulum-Golgi intermediate compartment membrane;Golgi apparatus part;Golgi membrane;integral to membrane;intracellular membrane-bounded organelle;intracellular organelle;intracellular organelle part;intracellular part;intrinsic to membrane;membran…	Mem	290	32.6	0.928	1.4	2.003	2.008	0.853	4	4	8	8	22.9	8	13	8	18.7	8	15.5	8	4.9
ERGIC2	F8W0R1		Endoplasmic reticulum-Golgi intermediate compartment protein 2 (Fragment) OS=Homo sapiens GN=ERGIC2 PE=2 SV=1 - [F8W0R1_HUMAN]		--	172	19.5	0.9	1.409	3.43	3.577	0.498	4	4	5	5	8.2	5	18.2	5	36.2	5	48	5	49
ERGIC3	H0Y621		Endoplasmic reticulum-Golgi intermediate compartment protein 3 (Fragment) OS=Homo sapiens GN=ERGIC3 PE=4 SV=1 - [H0Y621_HUMAN]		--	326	36.9	0.771	1.239	3.382	3.352	0.361	8	8	11	11	26.5	11	31.2	11	26.2	11	24.4	11	53.9
ERH	P84090	Enhancer of rudimentary homolog	Enhancer of rudimentary homolog OS=Homo sapiens GN=ERH PE=1 SV=1 - [ERH_HUMAN]	cell part;midbody	Other	104	12.3	0.99	0.816	1.234	0.896	0.46	1	1	1	1	NaN	1	NaN	1	NaN	1	NaN	1	NaN
ERLEC1	Q96DZ1	Endoplasmic reticulum lectin 1	Endoplasmic reticulum lectin 1 OS=Homo sapiens GN=ERLEC1 PE=1 SV=1 - [ERLEC_HUMAN]	cell part;cytoplasmic part;endoplasmic reticulum lumen;endoplasmic reticulum part;intracellular organelle lumen;intracellular organelle part;intracellular part;membrane-enclosed lumen;organelle lumen;organelle part	Other	483	54.8	0.955	2.091	7.029	7.5	0.303	1	1	1	1	NaN	1	NaN	1	NaN	1	NaN	1	NaN
ERLIN1	B0QZ43		Erlin-1 (Fragment) OS=Homo sapiens GN=ERLIN1 PE=2 SV=1 - [B0QZ43_HUMAN]		--	275	31.1	1.165	1.444	2.194	2.967	0.772	2	2	3	3	29.7	3	15.3	3	33.8	3	28.2	3	50.2
ERO1L	Q96HE7	ERO1-like protein alpha	ERO1-like protein alpha OS=Homo sapiens GN=ERO1L PE=1 SV=2 - [ERO1A_HUMAN]	cell part;cytoplasmic part;endoplasmic reticulum lumen;endoplasmic reticulum membrane;endoplasmic reticulum part;intracellular organelle lumen;intracellular organelle part;intracellular part;membrane;membrane part;membrane-enclosed lumen;organelle lumen;organelle membrane;organelle part	Mem	468	54.4	0.954	2.246	5.715	5.38	0.641	9	9	20	19	31.1	19	16.1	19	23.2	19	30.5	19	16.6
ERP29	F8W1G0		Endoplasmic reticulum resident protein 29 (Fragment) OS=Homo sapiens GN=ERP29 PE=2 SV=2 - [F8W1G0_HUMAN]	cell part;cytoplasmic part;endoplasmic reticulum lumen;endoplasmic reticulum part;intracellular organelle lumen;intracellular organelle part;intracellular part;membrane-enclosed lumen;organelle lumen;organelle part	Other	95	10.7	0.981	1.919	3.226	2.302	0.236	1	1	1	1	NaN	1	NaN	1	NaN	1	NaN	1	NaN
ERP44	Q9BS26	Endoplasmic reticulum resident protein 44	Endoplasmic reticulum resident protein 44 OS=Homo sapiens GN=ERP44 PE=1 SV=1 - [ERP44_HUMAN]	cell part;cell surface;cytoplasmic part;endoplasmic reticulum lumen;endoplasmic reticulum membrane;endoplasmic reticulum part;endoplasmic reticulum-Golgi intermediate compartment;intracellular membrane-bounded organelle;intracellular organelle;intracellular organelle lumen;intracellular organelle part;intracellular part;membrane;membrane part;membrane-bounded organelle;membrane-enclosed lumen;org…	CS	406	46.9	0.962	1.136	5.751	9.801	0.405	8	8	21	20	37.5	20	38.3	20	21.8	20	44.7	14	110.2
ESCO1	Q5FWF5	N-acetyltransferase ESCO1	N-acetyltransferase ESCO1 OS=Homo sapiens GN=ESCO1 PE=1 SV=3 - [ESCO1_HUMAN]	cell part;chromatin;chromosomal part;intracellular organelle part;intracellular part;nuclear part;nucleoplasm;organelle part	Other	840	94.9	2.411	2.617	2.469	1.439	1.541	1	1	2	1	NaN	1	NaN	1	NaN	1	NaN	1	NaN
ESYT1	Q9BSJ8	Extended synaptotagmin-1	Extended synaptotagmin-1 OS=Homo sapiens GN=ESYT1 PE=1 SV=1 - [ESYT1_HUMAN]	cell part;integral to membrane;intrinsic to membrane;membrane part	ShG	1104	122.8	1.178	1.096	2.172	1.979	0.855	10	10	16	16	24.8	16	21	16	13.9	16	25.1	16	18.3
ESYT2	H7BXI1		Extended synaptotagmin-2 (Fragment) OS=Homo sapiens GN=ESYT2 PE=2 SV=1 - [H7BXI1_HUMAN]		--	884	97.9	1.141	1.124	1.715	1.911	1.035	11	11	17	17	24.9	17	29.9	17	45.3	17	58.3	17	25.3
ETFA	H0YK49		Electron transfer flavoprotein subunit alpha, mitochondrial OS=Homo sapiens GN=ETFA PE=2 SV=1 - [H0YK49_HUMAN]	cell part;cytoplasmic part;intracellular membrane-bounded organelle;intracellular organelle;intracellular part;membrane-bounded organelle;mitochondrion;organelle	Other	229	24.1	1.108	0.794	2.177	2.485	0.468	1	1	1	1	NaN	1	NaN	1	NaN	1	NaN	1	NaN
ETFB	M0QY67		Electron transfer flavoprotein subunit beta (Fragment) OS=Homo sapiens GN=ETFB PE=4 SV=1 - [M0QY67_HUMAN]		--	178	19.5	0.828	1.446	2.572	3.135	0.614	1	1	1	1	NaN	1	NaN	1	NaN	1	NaN	1	NaN
ETFDH	J3KND9		Electron transfer flavoprotein-ubiquinone oxidoreductase, mitochondrial OS=Homo sapiens GN=ETFDH PE=4 SV=1 - [J3KND9_HUMAN]		--	570	62.8	1.21	0.619	1.234	0.562	0.714	1	1	1	1	NaN	1	NaN	1	NaN	1	NaN	1	NaN
ETHE1	O95571	Protein ETHE1, mitochondrial	Persulfide dioxygenase ETHE1, mitochondrial OS=Homo sapiens GN=ETHE1 PE=1 SV=2 - [ETHE1_HUMAN]	cell part;cytoplasmic part;intracellular membrane-bounded organelle;intracellular organelle;intracellular organelle lumen;intracellular organelle part;intracellular part;membrane-bounded organelle;membrane-enclosed lumen;mitochondrial matrix;mitochondrial part;nucleus;organelle;organelle lumen;organelle part	Other	254	27.9	0.449	1.11	1.497	2.282	0.876	1	1	1	1	NaN	1	NaN	1	NaN	1	NaN	1	NaN
EVI2B	P34910	Protein EVI2B	Protein EVI2B OS=Homo sapiens GN=EVI2B PE=1 SV=2 - [EVI2B_HUMAN]	cell part;cytoplasm;integral to membrane;integral to plasma membrane;intracellular part;intrinsic to membrane;intrinsic to plasma membrane;membrane part;plasma membrane part	PM	448	48.6	0.988	1.514	1.574	1.741	2.3	7	7	31	30	22.6	30	20.3	30	31	30	33.2	30	19.3
EWSR1	C9JGE3		Ewing sarcoma breakpoint region 1, isoform CRA_e OS=Homo sapiens GN=EWSR1 PE=2 SV=1 - [C9JGE3_HUMAN]	cell part;intracellular	Other	583	61.2	1.062	1.093	1.413	1.203	0.866	1	1	1	1	NaN	1	NaN	1	NaN	1	NaN	1	NaN
EXOC1	Q9NV70	Exocyst complex component 1	Exocyst complex component 1 OS=Homo sapiens GN=EXOC1 PE=1 SV=4 - [EXOC1_HUMAN]	cell cortex part;cell part;cytoplasmic part;exocyst;intracellular part;macromolecular complex;membrane;plasma membrane;protein complex	PM	894	101.9	0.772	0.728	0.732	0.932	1.189	3	3	3	3	5.3	3	13.1	3	17	3	13.8	3	5.9
EXOC2	Q96KP1	Exocyst complex component 2	Exocyst complex component 2 OS=Homo sapiens GN=EXOC2 PE=1 SV=1 - [EXOC2_HUMAN]	cell part;membrane;plasma membrane	PM	924	104	0.901	0.862	0.657	0.892	1.75	4	4	4	4	27.7	4	12	4	25.7	4	32.5	4	72.8
EXOC4	B7Z321		Exocyst complex component 4 OS=Homo sapiens GN=EXOC4 PE=2 SV=1 - [B7Z321_HUMAN]	cell cortex part;cell part;cell projection part;cytoplasmic part;exocyst;growth cone membrane;intracellular part;macromolecular complex;membrane part;myelin sheath abaxonal region;plasma membrane part;protein complex	PM	873	99	1.093	0.796	0.849	1.026	1.271	4	4	6	6	11.1	6	8	6	21	6	36.1	6	15.4
EXOC5	O00471	Exocyst complex component 5	Exocyst complex component 5 OS=Homo sapiens GN=EXOC5 PE=1 SV=1 - [EXOC5_HUMAN]	cell part;cytoplasmic part;cytosol;intracellular part	Other	708	81.8	1.065	0.93	0.789	0.821	1.642	6	7	7	6	43.2	6	29.2	6	40	6	13.5	6	24.6
EXOC6	E7EW84		Exocyst complex component 6 OS=Homo sapiens GN=EXOC6 PE=2 SV=1 - [E7EW84_HUMAN]	cell cortex part;cell part;cytoplasmic part;exocyst;intracellular part;macromolecular complex;protein complex	Other	701	81.8	1.095	0.984	0.51	0.579	1.33	3	3	5	5	13.4	5	41.2	5	24.8	5	43.5	5	14.8
EXOC6B	J3QT38		Exocyst complex component 6B OS=Homo sapiens GN=EXOC6B PE=4 SV=1 - [J3QT38_HUMAN]	cell cortex part;cell part;cytoplasmic part;exocyst;intracellular part;macromolecular complex;protein complex	Other	681	79.3	0.973	1.733	1.695	0.501	1.385	1	1	1	1	NaN	1	NaN	1	NaN	1	NaN	1	NaN
EXOC7	C9JME6		Exocyst complex component 7 (Fragment) OS=Homo sapiens GN=EXOC7 PE=2 SV=1 - [C9JME6_HUMAN]	cell cortex part;cell part;cell projection part;cytoplasmic part;exocyst;growth cone membrane;intracellular part;macromolecular complex;membrane part;plasma membrane part;protein complex	PM	121	13.9	0.529	0.58	0.554	0.803	0.86	1	1	1	1	NaN	1	NaN	1	NaN	1	NaN	1	NaN
EXOC8	Q8IYI6	Exocyst complex component 8	Exocyst complex component 8 OS=Homo sapiens GN=EXOC8 PE=1 SV=2 - [EXOC8_HUMAN]	cell cortex part;cell part;cell projection part;cytoplasm;cytoplasmic part;exocyst;growth cone;intracellular membrane-bounded organelle;intracellular organelle;intracellular part;macromolecular complex;membrane;membrane-bounded organelle;nucleus;organelle;plasma membrane;protein complex;site of polarized growth	PM	725	81.7	1.249	0.625	0.497	0.649	1.885	3	3	3	3	59	3	1.3	3	56.7	3	45	3	219.6
EXOSC9	D6RIY6		Exosome complex component RRP45 OS=Homo sapiens GN=EXOSC9 PE=2 SV=1 - [D6RIY6_HUMAN]		--	423	46.9	1.025	0.996	3.148	1.409	0.396	1	1	1	1	NaN	1	NaN	1	NaN	1	NaN	1	NaN
EXT2	Q93063	Exostosin-2	Exostosin-2 OS=Homo sapiens GN=EXT2 PE=1 SV=1 - [EXT2_HUMAN]	cell part;cytoplasmic part;endoplasmic reticulum membrane;endoplasmic reticulum part;Golgi apparatus part;Golgi membrane;integral to membrane;intracellular organelle part;intracellular part;intrinsic to endoplasmic reticulum membrane;intrinsic to membrane;intrinsic to organelle membrane;membrane;membrane part;organelle membrane;organelle part	Mem	718	82.2	1.069	1.53	1.939	1.624	1.463	1	1	1	1	NaN	1	NaN	1	NaN	1	NaN	1	NaN
EXTL3	O43909	Exostosin-like 3	Exostosin-like 3 OS=Homo sapiens GN=EXTL3 PE=1 SV=1 - [EXTL3_HUMAN]	cell part;cytoplasmic part;endoplasmic reticulum membrane;endoplasmic reticulum part;integral to membrane;intracellular organelle part;intracellular part;intrinsic to endoplasmic reticulum membrane;intrinsic to membrane;intrinsic to organelle membrane;membrane;membrane part;organelle membrane;organelle part	Mem	919	104.7	0.996	1.479	1.607	2.426	0.701	1	1	3	3	18.2	3	70.8	3	115	3	68.6	3	3.2
EZR	P15311	Ezrin	Ezrin OS=Homo sapiens GN=EZR PE=1 SV=4 - [EZRI_HUMAN]	actin filament;apical part of cell;apical plasma membrane;basolateral plasma membrane;cell cortex part;cell part;cell projection;cell projection membrane;cell projection part;cortical cytoskeleton;cytoplasmic part;cytoskeletal part;cytoskeleton;cytosol;extrinsic to membrane;filopodium;intracellular non-membrane-bounded organelle;intracellular organelle;intracellular organelle part;intracellular p…	PM	586	69.4	1.415	1.163	1.871	1.897	1.102	3	8	9	2	118.2	2	1.6	2	23.3	2	26.5	2	31.5
F10	P00742	Activated factor Xa heavy chain;Coagulation factor X;Factor X heavy chain;Factor X light chain	Coagulation factor X OS=Homo sapiens GN=F10 PE=1 SV=2 - [FA10_HUMAN]	cell part;cytoplasmic part;endoplasmic reticulum lumen;endoplasmic reticulum part;extracellular region;Golgi apparatus part;Golgi lumen;intracellular organelle lumen;intracellular organelle part;intracellular part;intrinsic to external side of plasma membrane;intrinsic to membrane;intrinsic to plasma membrane;membrane part;membrane-enclosed lumen;organelle lumen;organelle part;plasma membrane part	PM	488	54.7	1.277	0.383	0.275	0.653	0.568	1	1	1	1	NaN	1	NaN	1	NaN	1	NaN	1	NaN
F11	E9PGP2		Coagulation factor XI OS=Homo sapiens GN=F11 PE=2 SV=1 - [E9PGP2_HUMAN]	extracellular region	XC	573	64	3.876	1.397	1.594	1.078	1.223	1	1	1	1	NaN	1	NaN	1	NaN	1	NaN	1	NaN
F11R	Q9Y624	Junctional adhesion molecule A	Junctional adhesion molecule A OS=Homo sapiens GN=F11R PE=1 SV=1 - [JAM1_HUMAN]	cell junction;cell part;cell-cell junction;integral to membrane;intrinsic to membrane;membrane;membrane part;occluding junction;plasma membrane;tight junction	PM	299	32.6	1.238	0.959	0.392	0.276	0.702	6	6	8	8	19	8	16.3	8	16	8	25.8	8	34.1
F2R	P25116	Proteinase-activated receptor 1	Proteinase-activated receptor 1 OS=Homo sapiens GN=F2R PE=1 SV=2 - [PAR1_HUMAN]	caveola;cell part;cytoplasmic part;extracellular region;Golgi apparatus;integral to membrane;integral to plasma membrane;intracellular membrane-bounded organelle;intracellular organelle;intracellular part;intrinsic to membrane;intrinsic to plasma membrane;membrane;membrane part;membrane raft;membrane-bounded organelle;neuromuscular junction;organelle;plasma membrane part;platelet dense tubular ne…	PM	425	47.4	1.327	1.398	1.219	1.042	0.985	1	1	2	2	18.5	2	2.7	2	1.7	2	21.3	2	34.3
F5	P12259	Coagulation factor V;Coagulation factor V heavy chain;Coagulation factor V light chain	Coagulation factor V OS=Homo sapiens GN=F5 PE=1 SV=4 - [FA5_HUMAN]	cell part;cytoplasmic membrane-bounded vesicle lumen;cytoplasmic part;cytoplasmic vesicle part;extracellular region;extracellular region part;extracellular space;intracellular organelle part;intracellular part;membrane;membrane-enclosed lumen;organelle lumen;organelle part;plasma membrane;platelet alpha granule lumen;secretory granule lumen;vesicle lumen	PM	2224	251.5	0.859	0.932	0.804	1.471	0.648	3	3	4	4	16.2	4	34	4	9.5	4	20.7	4	4.3
FABP5	I6L8B7		Fatty acid-binding protein, epidermal OS=Homo sapiens GN=FABP5 PE=4 SV=1 - [I6L8B7_HUMAN]		--	101	11.2	4.829	1.622	1.23	1.216	1.621	2	2	2	2	16.1	2	37	2	23.8	2	1.1	2	0.2
FADS1	H0YB97		Fatty acid desaturase 1 (Fragment) OS=Homo sapiens GN=FADS1 PE=3 SV=1 - [H0YB97_HUMAN]		--	175	19.8	0.779	0.621	0.413	0.075	1.412	1	1	1	1	NaN	1	NaN	1	NaN	1	NaN	1	NaN
FAF2	Q96CS3	FAS-associated factor 2	FAS-associated factor 2 OS=Homo sapiens GN=FAF2 PE=1 SV=2 - [FAF2_HUMAN]	Cdc48p-Npl4p-Ufd1p AAA ATPase complex;cell part;cytoplasmic part;endoplasmic reticulum part;intracellular organelle part;intracellular part;lipid particle;macromolecular complex;membrane part;organelle part;protein complex	Mem	445	52.6	1.083	1.36	2.168	2.232	1.255	3	3	4	4	22.1	4	23	4	104.2	4	63.7	4	80.3
FAM101B	Q8N5W9	Protein FAM101B	Protein FAM101B OS=Homo sapiens GN=FAM101B PE=1 SV=1 - [F101B_HUMAN]	actin cytoskeleton;cell part;cytoskeleton;intracellular non-membrane-bounded organelle;intracellular organelle;intracellular part;non-membrane-bounded organelle;organelle	Other	214	22.9	1.533	0.598	0.443	0.517	1.71	1	1	3	3	39.4	3	48.5	3	37.3	3	73.7	3	1.1
FAM111A	Q96PZ2	Protein FAM111A	Protein FAM111A OS=Homo sapiens GN=FAM111A PE=1 SV=2 - [F111A_HUMAN]	cell part;cytoplasm;intracellular membrane-bounded organelle;intracellular organelle;intracellular part;membrane-bounded organelle;nucleus;organelle	Other	611	70.2	1.555	1.12	0.971	4.093	1.436	1	1	1	1	NaN	1	NaN	1	NaN	1	NaN	1	NaN
FAM114A2	E5RK42		Protein FAM114A2 (Fragment) OS=Homo sapiens GN=FAM114A2 PE=2 SV=1 - [E5RK42_HUMAN]		--	79	8.5	1.025	1.024	0.637	0.538	1.826	2	2	2	2	6.8	2	4.4	2	34.9	2	15.8	2	11.8
FAM129A	Q9BZQ8	Protein Niban	Protein Niban OS=Homo sapiens GN=FAM129A PE=1 SV=1 - [NIBAN_HUMAN]	cell part;cytoplasm;intracellular membrane-bounded organelle;intracellular organelle;intracellular part;membrane;membrane-bounded organelle;nucleus;organelle;plasma membrane	PM	928	103.1	1.232	0.497	0.557	0.841	2.336	2	2	2	2	44.1	2	8.4	2	71.8	2	53.1	2	91.6
FAM133B	G3XAI9		Protein FAM133B OS=Homo sapiens GN=FAM133B PE=2 SV=1 - [G3XAI9_HUMAN]		--	105	12.4	1.065	0.948	1.112	0.382	0.623	3	3	6	6	2.2	6	16.1	6	6.5	6	9.5	6	31.4
FAM134A	H7C3D5		Protein FAM134A (Fragment) OS=Homo sapiens GN=FAM134A PE=4 SV=1 - [H7C3D5_HUMAN]		--	203	21.6	0.996	0.638	0.774	0.581	1.02	1	1	1	1	NaN	1	NaN	1	NaN	1	NaN	1	NaN
FAM134C	K7ENZ6		Protein FAM134C OS=Homo sapiens GN=FAM134C PE=4 SV=1 - [K7ENZ6_HUMAN]		--	80	8.7	1.132	1.268	1.148	1.463	1.177	1	1	1	1	NaN	1	NaN	1	NaN	1	NaN	1	NaN
FAM160B1	Q5W0V3	Protein FAM160B1	Protein FAM160B1 OS=Homo sapiens GN=FAM160B1 PE=2 SV=1 - [F16B1_HUMAN]		--	765	86.5	1.391	1.03	1.318	1.595	0.781	1	1	1	1	NaN	1	NaN	1	NaN	1	NaN	1	NaN
FAM160B2	Q86V87	Protein FAM160B2	Protein FAM160B2 OS=Homo sapiens GN=FAM160B2 PE=2 SV=2 - [F16B2_HUMAN]		--	743	82.3	0.991	0.878	0.812	0.559	1.562	1	1	1	1	NaN	1	NaN	1	NaN	1	NaN	1	NaN
FAM162A	E9PH05		Protein FAM162A OS=Homo sapiens GN=FAM162A PE=2 SV=1 - [E9PH05_HUMAN]		--	141	15.9	0.839	1.51	4.564	1.296	0.722	1	1	3	3	20.6	3	109	3	34	3	24.5	3	47.8
FAM171A2	A8MVW0	Protein FAM171A2	Protein FAM171A2 OS=Homo sapiens GN=FAM171A2 PE=1 SV=1 - [F1712_HUMAN]	cell part;integral to membrane;intrinsic to membrane;membrane part	ShG	826	87.4	0.993	1.149	0.751	0.824	2.616	9	9	16	16	5.5	16	37.7	16	67.7	16	58.6	16	75.7
FAM174A	Q8TBP5	Membrane protein FAM174A	Membrane protein FAM174A OS=Homo sapiens GN=FAM174A PE=2 SV=1 - [F174A_HUMAN]	cell part;integral to membrane;intrinsic to membrane;membrane part	ShG	190	19.9	0.522	0.308	0.241	0.259	0.229	1	1	1	1	NaN	1	NaN	1	NaN	1	NaN	1	NaN
FAM204A	Q9H8W3	Protein FAM204A	Protein FAM204A OS=Homo sapiens GN=FAM204A PE=2 SV=1 - [F204A_HUMAN]		--	233	27	1.65	1.052	1.162	0.872	1.584	1	1	1	1	NaN	1	NaN	1	NaN	1	NaN	1	NaN
FAM20B	O75063	Glycosaminoglycan xylosylkinase	Glycosaminoglycan xylosylkinase OS=Homo sapiens GN=FAM20B PE=1 SV=1 - [XYLK_HUMAN]	cell part;cytoplasmic part;Golgi apparatus;Golgi apparatus part;Golgi membrane;integral to membrane;intracellular membrane-bounded organelle;intracellular organelle;intracellular organelle part;intracellular part;intrinsic to membrane;membrane;membrane part;membrane-bounded organelle;organelle;organelle membrane;organelle part	Mem	409	46.4	0.935	1.203	3.222	2.672	0.595	2	2	2	2	24.9	2	24.2	2	52.7	2	42.2	2	11.7
FAM3C	Q92520	Protein FAM3C	Protein FAM3C OS=Homo sapiens GN=FAM3C PE=1 SV=1 - [FAM3C_HUMAN]	cell part;cytoplasmic membrane-bounded vesicle;cytoplasmic part;cytoplasmic vesicle;extracellular region;Golgi apparatus;intracellular membrane-bounded organelle;intracellular organelle;intracellular part;membrane-bounded organelle;membrane-bounded vesicle;organelle;vesicle	XC	227	24.7	1.037	1.489	3.382	3.609	0.509	4	4	5	5	5.7	5	23.1	5	25.6	5	19.3	5	18
FAM49B	Q9NUQ9	Protein FAM49B	Protein FAM49B OS=Homo sapiens GN=FAM49B PE=1 SV=1 - [FA49B_HUMAN]	cell part;cell projection;cilium	Other	324	36.7	0.905	0.743	0.63	0.802	0.906	3	3	6	6	27.2	6	44.7	6	14.1	6	28.2	6	72.8
FANCD2	Q9BXW9	Fanconi anemia group D2 protein	Fanconi anemia group D2 protein OS=Homo sapiens GN=FANCD2 PE=1 SV=1 - [FACD2_HUMAN]	cell part;chromosome;condensed chromosome;intracellular non-membrane-bounded organelle;intracellular organelle;intracellular organelle part;intracellular part;non-membrane-bounded organelle;nuclear part;nucleoplasm;organelle;organelle part	Other	1471	166.4	0.711	1.099	0.593	0.578	0.88	1	1	2	2	61.7	2	48.9	2	215.3	2	102.5	2	185.5
FANCI	H3BP78		Fanconi anemia group I protein (Fragment) OS=Homo sapiens GN=FANCI PE=4 SV=1 - [H3BP78_HUMAN]		--	1090	122.9	1.294	1.391	0.993	0.811	1.419	2	2	2	2	141.1	2	222.3	2	92.8	2	101.1	2	123.6
FANK1	H7C3M3		Fibronectin type 3 and ankyrin repeat domains protein 1 (Fragment) OS=Homo sapiens GN=FANK1 PE=4 SV=1 - [H7C3M3_HUMAN]		--	199	21.6	2.836	0.618	0.394	0.487	0.953	1	1	1	1	NaN	1	NaN	1	NaN	1	NaN	1	NaN
FARSB	Q9NSD9	Phenylalanine--tRNA ligase beta subunit	Phenylalanine--tRNA ligase beta subunit OS=Homo sapiens GN=FARSB PE=1 SV=3 - [SYFB_HUMAN]	cell part;cytoplasmic part;cytosol;intracellular part	Other	589	66.1	0.87	0.768	0.676	0.656	0.734	3	4	4	3	5	3	1.3	3	43.3	3	25.3	3	30.8
FAS	P25445	Tumor necrosis factor receptor superfamily member 6	Tumor necrosis factor receptor superfamily member 6 OS=Homo sapiens GN=FAS PE=1 SV=1 - [TNR6_HUMAN]	CD95 death-inducing signaling complex;cell part;cytoplasmic part;cytosol;death-inducing signaling complex;external side of plasma membrane;extracellular region;integral to membrane;intracellular membrane-bounded organelle;intracellular organelle;intracellular part;intrinsic to membrane;macromolecular complex;membrane part;membrane raft;membrane-bounded organelle;nucleus;organelle;plasma membrane …	PM	335	37.7	0.942	1.076	0.734	0.599	1.257	16	16	90	81	24	81	14.2	81	23.4	81	24.4	81	23.8
FASN	P49327	[Acyl-carrier-protein] S-acetyltransferase;[Acyl-carrier-protein] S-malonyltransferase;3-hydroxyacyl-[acyl-carrier-protein] dehydratase;3-oxoacyl-[acyl-carrier-protein] reductase;3-oxoacyl-[acyl-carrier-protein] synthase;Enoyl-[acyl-carrier-protein] reductase;Fatty acid synthase;Oleoyl-[acyl-carrier-protein] hydrolase	Fatty acid synthase OS=Homo sapiens GN=FASN PE=1 SV=3 - [FAS_HUMAN]	cell part;cytoplasmic membrane-bounded vesicle;cytoplasmic part;cytoplasmic vesicle;cytosol;glycogen granule;Golgi apparatus;intracellular membrane-bounded organelle;intracellular organelle;intracellular part;melanosome;membrane;membrane-bounded organelle;membrane-bounded vesicle;mitochondrion;organelle;pigment granule;plasma membrane;vesicle	PM	2511	273.3	1.028	0.654	0.632	0.886	1.125	16	16	18	17	13	17	12.2	17	22.2	17	18.8	17	23.7
FASTKD1	Q53R41	FAST kinase domain-containing protein 1	FAST kinase domain-containing protein 1 OS=Homo sapiens GN=FASTKD1 PE=1 SV=1 - [FAKD1_HUMAN]	cell part;cytoplasmic part;intracellular membrane-bounded organelle;intracellular organelle;intracellular part;membrane-bounded organelle;mitochondrion;organelle	Other	847	97.3	0.708	1.268	0.584	0.778	0.914	2	2	2	2	19.3	2	22.1	2	77.6	2	16	2	71.5
FASTKD2	Q9NYY8	FAST kinase domain-containing protein 2	FAST kinase domain-containing protein 2 OS=Homo sapiens GN=FASTKD2 PE=1 SV=1 - [FAKD2_HUMAN]	cell part;cytoplasmic part;intracellular membrane-bounded organelle;intracellular organelle;intracellular part;membrane-bounded organelle;mitochondrion;organelle	Other	710	81.4	0.599	0.846	0.707	0.586	0.73	2	2	3	3	10.1	3	63.3	3	16.2	3	16.9	3	2.8
FASTKD5	Q7L8L6	FAST kinase domain-containing protein 5	FAST kinase domain-containing protein 5 OS=Homo sapiens GN=FASTKD5 PE=1 SV=1 - [FAKD5_HUMAN]	cell part;cytoplasmic part;intracellular membrane-bounded organelle;intracellular organelle;intracellular part;membrane-bounded organelle;mitochondrion;organelle	Other	764	86.5	0.849	1.16	1.089	1.031	0.972	2	2	3	3	51.4	3	32.2	3	71.7	3	104.1	3	113.3
FBN1	P35555	Fibrillin-1	Fibrillin-1 OS=Homo sapiens GN=FBN1 PE=1 SV=3 - [FBN1_HUMAN]	basement membrane;extracellular matrix part;extracellular region part;extracellular space;fibril;microfibril	XC	2871	312	1.074	1.839	2.982	2.847	1.245	14	14	17	17	29.4	17	128.8	17	108.1	17	134	17	25
FCHO1	O14526	FCH domain only protein 1	FCH domain only protein 1 OS=Homo sapiens GN=FCHO1 PE=1 SV=2 - [FCHO1_HUMAN]	cell part;coated pit;membrane;membrane part;plasma membrane	PM	889	96.8	0.695	0.531	0.264	0.28	0.641	1	1	1	1	NaN	1	NaN	1	NaN	1	NaN	1	NaN
FDFT1	B7Z1J3		Squalene synthase OS=Homo sapiens GN=FDFT1 PE=2 SV=1 - [B7Z1J3_HUMAN]	cell part;integral to membrane;intracellular membrane-bounded organelle;intracellular organelle;intracellular part;intrinsic to membrane;membrane part;membrane-bounded organelle;organelle	Mem	353	40.7	1.033	1.969	2.428	1.983	1.243	7	7	16	16	18.4	16	24.4	16	86.1	16	115.8	16	47.9
FDPS	P14324	Farnesyl pyrophosphate synthase	Farnesyl pyrophosphate synthase OS=Homo sapiens GN=FDPS PE=1 SV=4 - [FPPS_HUMAN]	cell part;cytoplasmic part;cytosol;intracellular membrane-bounded organelle;intracellular organelle;intracellular part;membrane-bounded organelle;mitochondrion;nucleus;organelle	Other	419	48.2	1.107	0.824	0.827	1.027	1.016	3	3	9	6	18.2	6	12.2	6	10.9	6	17.6	6	14.9
FDX1	P10109	Adrenodoxin, mitochondrial	Adrenodoxin, mitochondrial OS=Homo sapiens GN=FDX1 PE=1 SV=1 - [ADX_HUMAN]	cell part;cytoplasmic part;intracellular organelle lumen;intracellular organelle part;intracellular part;membrane-enclosed lumen;mitochondrial matrix;mitochondrial part;organelle lumen;organelle part	Other	184	19.4	1.224	1.604	2.944	1.354	0.578	1	1	1	1	NaN	1	NaN	1	NaN	1	NaN	1	NaN
FEN1	P39748	Flap endonuclease 1	Flap endonuclease 1 OS=Homo sapiens GN=FEN1 PE=1 SV=1 - [FEN1_HUMAN]	cell part;cytoplasmic part;intracellular membrane-bounded organelle;intracellular non-membrane-bounded organelle;intracellular organelle;intracellular organelle part;intracellular part;membrane-bounded organelle;mitochondrion;non-membrane-bounded organelle;nuclear part;nucleolus;nucleoplasm;organelle;organelle part	Other	380	42.6	0.996	0.691	0.918	1.13	0.942	3	3	3	3	5.1	3	5	3	42.8	3	12.4	3	0.8
FERMT3	Q86UX7	Fermitin family homolog 3	Fermitin family homolog 3 OS=Homo sapiens GN=FERMT3 PE=1 SV=1 - [URP2_HUMAN]	cell junction;cell part;cell projection;cytoskeletal part;intracellular non-membrane-bounded organelle;intracellular organelle;intracellular organelle part;intracellular part;macromolecular complex;non-membrane-bounded organelle;organelle;organelle part;podosome;protein complex	Other	667	75.9	0.932	0.547	0.535	0.617	1.307	5	5	5	5	0.9	5	73.8	5	30.7	5	18.8	5	9.8
FGFR1	E7EU09	Fibroblast growth factor receptor	Fibroblast growth factor receptor OS=Homo sapiens GN=FGFR1 PE=2 SV=1 - [E7EU09_HUMAN]	cell part;integral to membrane;intrinsic to membrane;membrane part	ShG	733	82	0.857	0.87	0.218	0.17	1.508	12	13	28	26	11.2	26	11.6	26	52.1	26	37	26	14.3
FGFRL1	Q8N441	Fibroblast growth factor receptor-like 1	Fibroblast growth factor receptor-like 1 OS=Homo sapiens GN=FGFRL1 PE=1 SV=1 - [FGRL1_HUMAN]	cell part;integral to membrane;intrinsic to membrane;membrane;membrane part;plasma membrane	PM	504	54.5	0.691	1.073	0.594	0.386	1.7	4	4	5	5	9.8	5	6.3	5	14.2	5	4.8	5	4.2
FH	P07954	Fumarate hydratase, mitochondrial	Fumarate hydratase, mitochondrial OS=Homo sapiens GN=FH PE=1 SV=3 - [FUMH_HUMAN]	cell part;cytoplasmic part;intracellular organelle lumen;intracellular organelle part;intracellular part;macromolecular complex;membrane-enclosed lumen;mitochondrial matrix;mitochondrial part;organelle lumen;organelle part;protein complex;tricarboxylic acid cycle enzyme complex	Other	510	54.6	1.004	1.945	2.759	3.754	0.55	5	5	5	5	36.9	5	8	5	22.9	5	9.8	5	8.7
FIBP	H0YCE7		Acidic fibroblast growth factor intracellular-binding protein (Fragment) OS=Homo sapiens GN=FIBP PE=4 SV=1 - [H0YCE7_HUMAN]		--	137	15.6	0.996	0.643	0.496	0.597	1.103	1	1	1	1	NaN	1	NaN	1	NaN	1	NaN	1	NaN
FIP1L1	Q6UN15	Pre-mRNA 3'-end-processing factor FIP1	Pre-mRNA 3'-end-processing factor FIP1 OS=Homo sapiens GN=FIP1L1 PE=1 SV=1 - [FIP1_HUMAN]	cell part;intracellular membrane-bounded organelle;intracellular organelle;intracellular organelle part;intracellular part;macromolecular complex;membrane-bounded organelle;mRNA cleavage and polyadenylation specificity factor complex;mRNA cleavage factor complex;nuclear part;nucleoplasm part;nucleus;organelle;organelle part;protein complex	Other	594	66.5	1.1	1.028	2.99	1.084	0.628	7	7	11	11	16.5	11	25.3	11	55.3	11	46.7	11	65.2
FKBP11	F8VU90	Peptidyl-prolyl cis-trans isomerase	Peptidyl-prolyl cis-trans isomerase OS=Homo sapiens GN=FKBP11 PE=2 SV=1 - [F8VU90_HUMAN]		--	182	19.8	0.994	1.641	6.631	6.495	0.409	2	2	13	13	38.1	13	42.2	13	34.8	13	29.8	13	27.5
FKBP2	P26885	Peptidyl-prolyl cis-trans isomerase FKBP2	Peptidyl-prolyl cis-trans isomerase FKBP2 OS=Homo sapiens GN=FKBP2 PE=1 SV=2 - [FKBP2_HUMAN]	cell part;cytoplasmic part;endoplasmic reticulum;endoplasmic reticulum membrane;endoplasmic reticulum part;intracellular membrane-bounded organelle;intracellular organelle;intracellular organelle part;intracellular part;membrane;membrane part;membrane-bounded organelle;organelle;organelle membrane;organelle part	Mem	142	15.6	0.712	0.647	1.309	1.344	0.59	1	1	2	2	30.7	2	3.4	2	15.7	2	18	2	67.3
FKBP4	Q02790	Peptidyl-prolyl cis-trans isomerase FKBP4;Peptidyl-prolyl cis-trans isomerase FKBP4, N-terminally processed	Peptidyl-prolyl cis-trans isomerase FKBP4 OS=Homo sapiens GN=FKBP4 PE=1 SV=3 - [FKBP4_HUMAN]	axon part;axonal growth cone;cell body;cell part;cell projection part;cytoplasmic part;cytoskeletal part;cytosol;growth cone;intracellular membrane-bounded organelle;intracellular organelle;intracellular organelle part;intracellular part;macromolecular complex;membrane;membrane-bounded organelle;microtubule;mitochondrion;neuronal cell body;nucleus;organelle;organelle part;perinuclear region of cy…	Mem	459	51.8	0.979	1.126	0.986	1.092	0.86	3	3	3	3	11.9	3	10.5	3	35.3	3	37.2	3	9.2
FKBP5	B7Z7Z8		Peptidyl-prolyl cis-trans isomerase FKBP5 OS=Homo sapiens GN=FKBP5 PE=2 SV=1 - [B7Z7Z8_HUMAN]		--	278	31.6	0.945	1.015	1.032	1.073	1.247	4	4	4	4	27.2	4	15.8	4	11.3	4	12.3	4	22.4
FKBP8	Q14318	Peptidyl-prolyl cis-trans isomerase FKBP8	Peptidyl-prolyl cis-trans isomerase FKBP8 OS=Homo sapiens GN=FKBP8 PE=1 SV=2 - [FKBP8_HUMAN]	cell part;cytoplasmic part;endoplasmic reticulum part;envelope;integral to endoplasmic reticulum membrane;integral to membrane;integral to organelle membrane;intracellular organelle part;intracellular part;intrinsic to endoplasmic reticulum membrane;intrinsic to membrane;intrinsic to organelle membrane;membrane;membrane part;mitochondrial envelope;mitochondrial membrane;mitochondrial part;organel…	Mem	412	44.5	1.052	1.22	2.098	1.062	1.173	1	1	1	1	NaN	1	NaN	1	NaN	1	NaN	1	NaN
FLG	P20930	Filaggrin	Filaggrin OS=Homo sapiens GN=FLG PE=1 SV=3 - [FILA_HUMAN]	cell part;cornified envelope;cytoplasmic membrane-bounded vesicle;cytoplasmic part;cytoplasmic vesicle;cytoskeletal part;cytoskeleton;intermediate filament;intracellular membrane-bounded organelle;intracellular non-membrane-bounded organelle;intracellular organelle;intracellular organelle part;intracellular part;macromolecular complex;membrane-bounded organelle;membrane-bounded vesicle;non-membra…	Other	4061	434.9	1.504	0.679	0.732	0.597	0.807	9	9	12	12	67.2	12	80.6	12	66.5	12	46.7	12	47
FLG2	Q5D862	Filaggrin-2	Filaggrin-2 OS=Homo sapiens GN=FLG2 PE=1 SV=1 - [FILA2_HUMAN]		--	2391	247.9	1.318	0.684	0.642	0.835	0.716	6	6	7	7	43.8	7	38.8	7	61.4	7	49.3	7	65.2
FLNA	P21333	Filamin-A	Filamin-A OS=Homo sapiens GN=FLNA PE=1 SV=4 - [FLNA_HUMAN]	actin cytoskeleton;cell cortex;cell part;chromosomal part;cytoplasmic part;cytoskeleton;cytosol;extracellular membrane-bounded organelle;extracellular organelle;extracellular region part;extracellular vesicular exosome;Golgi apparatus part;intracellular membrane-bounded organelle;intracellular non-membrane-bounded organelle;intracellular organelle;intracellular organelle part;intracellular part;m…	PM	2647	280.6	1.074	0.716	0.535	0.92	1.305	82	85	224	214	16.9	214	17.8	214	19.2	214	17.4	214	12.7
FLNB	O75369	Filamin-B	Filamin-B OS=Homo sapiens GN=FLNB PE=1 SV=2 - [FLNB_HUMAN]	actin cytoskeleton;actin filament bundle;actomyosin;adherens junction;anchoring junction;cell cortex;cell junction;cell part;cell-substrate adherens junction;cell-substrate junction;contractile fiber part;cytoplasmic part;cytoskeletal part;cytoskeleton;cytosol;focal adhesion;integral to membrane;intracellular non-membrane-bounded organelle;intracellular organelle;intracellular organelle part;intr…	PM	2602	278	1.151	0.827	0.81	1.077	1.536	9	12	15	9	17.2	9	19.7	9	30.6	9	34.7	9	17.6
FLRT3	Q9NZU0	Leucine-rich repeat transmembrane protein FLRT3	Leucine-rich repeat transmembrane protein FLRT3 OS=Homo sapiens GN=FLRT3 PE=1 SV=1 - [FLRT3_HUMAN]	cell part;extracellular matrix;extracellular region part;integral to membrane;integral to plasma membrane;intrinsic to membrane;intrinsic to plasma membrane;membrane part;plasma membrane part;proteinaceous extracellular matrix	PM	649	73	1.084	1.03	0.7	0.587	0.9	15	15	32	27	20.7	27	16.8	27	28.7	27	53.9	27	17.8
FLT1	P17948	Vascular endothelial growth factor receptor 1	Vascular endothelial growth factor receptor 1 OS=Homo sapiens GN=FLT1 PE=1 SV=2 - [VGFR1_HUMAN]	cell part;cytoplasmic part;endosome;extracellular region part;extracellular space;Golgi apparatus;integral to membrane;integral to plasma membrane;intracellular membrane-bounded organelle;intracellular organelle;intracellular part;intrinsic to membrane;intrinsic to plasma membrane;membrane part;membrane-bounded organelle;nucleus;organelle;plasma membrane part	PM	1338	150.7	1.043	2.257	1.84	2.244	3.856	6	6	8	8	31.6	8	162.5	8	73.5	8	100.9	8	38.3
FLVCR1	Q9Y5Y0	Feline leukemia virus subgroup C receptor-related protein 1	Feline leukemia virus subgroup C receptor-related protein 1 OS=Homo sapiens GN=FLVCR1 PE=1 SV=1 - [FLVC1_HUMAN]	cell part;integral to membrane;integral to plasma membrane;intrinsic to membrane;intrinsic to plasma membrane;membrane part;plasma membrane part	PM	555	59.8	0.831	1.102	0.754	0.68	1.229	7	7	19	18	26.1	18	29.3	18	21.6	18	28.4	18	24
FMNL1	O95466	Formin-like protein 1	Formin-like protein 1 OS=Homo sapiens GN=FMNL1 PE=1 SV=3 - [FMNL_HUMAN]	bleb;cell cortex;cell part;cell projection;cytoplasmic membrane-bounded vesicle;cytoplasmic part;cytoplasmic vesicle;cytosol;endocytic vesicle;intracellular membrane-bounded organelle;intracellular organelle;intracellular part;membrane;membrane-bounded organelle;membrane-bounded vesicle;organelle;phagocytic vesicle;plasma membrane;vesicle	PM	1100	121.8	0.97	0.593	0.534	0.541	1.362	8	8	9	9	19.4	9	14.4	9	16.4	9	17.6	9	11.4
FMNL3	F8W1F5		Formin-like protein 3 OS=Homo sapiens GN=FMNL3 PE=2 SV=1 - [F8W1F5_HUMAN]		--	1027	117	1.772	0.901	0.759	1.366	2.067	2	2	2	2	10.2	2	33.1	2	30.1	2	44.3	2	18.5
FNDC3A	Q9Y2H6	Fibronectin type-III domain-containing protein 3A	Fibronectin type-III domain-containing protein 3A OS=Homo sapiens GN=FNDC3A PE=1 SV=4 - [FND3A_HUMAN]	acrosomal vesicle;cell part;cytoplasmic membrane-bounded vesicle;cytoplasmic part;cytoplasmic vesicle;cytosol;Golgi apparatus;Golgi apparatus part;Golgi membrane;integral to membrane;intracellular membrane-bounded organelle;intracellular organelle;intracellular organelle part;intracellular part;intrinsic to membrane;membrane;membrane part;membrane-bounded organelle;membrane-bounded vesicle;organe…	Mem	1198	131.8	1.882	1.115	1.849	1.587	1.175	4	4	5	5	65.3	5	20.4	5	11.1	5	19.5	5	14.6
FRG1B	H0YEZ2		Protein FRG1B (Fragment) OS=Homo sapiens GN=FRG1B PE=4 SV=1 - [H0YEZ2_HUMAN]		--	75	8.1	1.192	1.413	3.274	1.723	0.497	1	1	1	1	NaN	1	NaN	1	NaN	1	NaN	1	NaN
FRRS1	Q6ZNA5	Ferric-chelate reductase 1	Ferric-chelate reductase 1 OS=Homo sapiens GN=FRRS1 PE=2 SV=2 - [FRRS1_HUMAN]	cell part;integral to membrane;intrinsic to membrane;membrane part	ShG	592	66.1	1.448	3.495	4.254	3.92	0.73	3	3	4	4	25.1	4	7.2	4	45.5	4	67.7	4	9.5
FSCN1	J3KNT0	Fascin	Fascin OS=Homo sapiens GN=FSCN1 PE=3 SV=1 - [J3KNT0_HUMAN]	cell part;cytoplasm;cytoskeleton;intracellular non-membrane-bounded organelle;intracellular organelle;intracellular part;non-membrane-bounded organelle;organelle	Other	472	52.2	1.207	0.51	0.806	0.789	1.52	2	2	2	2	38.5	2	0.6	2	136.1	2	105.8	2	28.1
FTSJD2	Q8N1G2	Cap-specific mRNA (nucleoside-2'-O-)-methyltransferase 1	Cap-specific mRNA (nucleoside-2'-O-)-methyltransferase 1 OS=Homo sapiens GN=CMTR1 PE=1 SV=1 - [CMTR1_HUMAN]	cell part;cytoplasm;intracellular membrane-bounded organelle;intracellular organelle;intracellular part;membrane-bounded organelle;nucleus;organelle	Other	835	95.3	1.848	1.096	1.863	1.722	1.473	1	1	1	1	NaN	1	NaN	1	NaN	1	NaN	1	NaN
FUS	P35637	RNA-binding protein FUS	RNA-binding protein FUS OS=Homo sapiens GN=FUS PE=1 SV=1 - [FUS_HUMAN]	cell part;cytoplasm;intracellular organelle part;intracellular part;nuclear part;nucleoplasm;organelle part	Other	526	53.4	1.566	0.923	1.296	1.031	0.823	1	1	1	1	NaN	1	NaN	1	NaN	1	NaN	1	NaN
FZD1	Q9UP38	Frizzled-1	Frizzled-1 OS=Homo sapiens GN=FZD1 PE=1 SV=2 - [FZD1_HUMAN]	apical part of cell;cell part;cell projection membrane;cell projection part;cell surface;cytoplasm;integral to membrane;intracellular part;intrinsic to membrane;leading edge membrane;membrane part;neuron projection membrane;plasma membrane part	PM	647	71.1	1.041	1.349	0.947	0.748	1.675	7	8	19	12	12.3	12	8	12	12.4	12	18.2	12	6.5
FZD2	Q14332	Frizzled-2	Frizzled-2 OS=Homo sapiens GN=FZD2 PE=2 SV=1 - [FZD2_HUMAN]	apical part of cell;cell part;cell projection membrane;cell projection part;cytoplasm;integral to membrane;intracellular part;intrinsic to membrane;leading edge membrane;membrane part;neuron projection membrane;plasma membrane part	PM	565	63.5	1.172	1.032	1.177	1.004	1.621	1	2	10	3	11.4	3	27.9	3	1.4	3	6.6	3	16.3
FZD5	Q13467	Frizzled-5	Frizzled-5 OS=Homo sapiens GN=FZD5 PE=1 SV=2 - [FZD5_HUMAN]	cell part;cell projection;cell surface;cytoplasm;cytoplasmic part;Golgi apparatus part;Golgi membrane;integral to membrane;intracellular organelle part;intracellular part;intrinsic to membrane;membrane;membrane part;organelle membrane;organelle part;perinuclear region of cytoplasm;plasma membrane	PM	585	64.5	0.862	1.126	0.581	0.599	1.209	3	3	5	5	19.3	5	5.7	5	70.5	5	164.6	5	14
FZD6	O60353	Frizzled-6	Frizzled-6 OS=Homo sapiens GN=FZD6 PE=1 SV=2 - [FZD6_HUMAN]	apical part of cell;apicolateral plasma membrane;cell part;cell projection membrane;cell projection part;cytoplasm;integral to membrane;integral to plasma membrane;intracellular part;intrinsic to membrane;intrinsic to plasma membrane;leading edge membrane;membrane part;neuron projection membrane;plasma membrane part	PM	706	79.2	0.919	0.946	0.304	0.179	1.224	12	12	27	25	25.6	25	29.8	25	38.2	25	56.7	25	29.9
G6PD	P11413	Glucose-6-phosphate 1-dehydrogenase	Glucose-6-phosphate 1-dehydrogenase OS=Homo sapiens GN=G6PD PE=1 SV=4 - [G6PD_HUMAN]	cell part;centrosome;cytoplasmic part;cytoskeletal part;cytosol;internal side of plasma membrane;intracellular membrane-bounded organelle;intracellular non-membrane-bounded organelle;intracellular organelle;intracellular organelle part;intracellular part;membrane part;membrane-bounded organelle;microtubule organizing center;non-membrane-bounded organelle;nucleus;organelle;organelle part;plasma me…	PM	515	59.2	0.918	0.895	0.981	1.18	1.01	2	2	2	2	19.1	2	33.2	2	16.9	2	16.5	2	13
gag	P10001		OS=Human immunodeficiency virus type 1 NL4-3 GN=gag PE=1 SV=1 500 bp - [GAG_HV1MA]		--	500	55.8	1.711	1.453	5.186	9.712	0.532	7	7	9	9	100.1	9	85.8	9	172.1	9	152	7	121.7
GAK	E9PGR2		Cyclin-G-associated kinase OS=Homo sapiens GN=GAK PE=2 SV=1 - [E9PGR2_HUMAN]		--	1232	134.4	0.394	0.866	0.464	0.502	1.602	1	1	1	1	NaN	1	NaN	1	NaN	1	NaN	1	NaN
GALK1	P51570	Galactokinase	Galactokinase OS=Homo sapiens GN=GALK1 PE=1 SV=1 - [GALK1_HUMAN]	cell part;cytoplasmic part;cytosol;intracellular part	Other	392	42.2	0.745	0.84	0.638	0.72	1.154	3	3	5	5	37.7	5	32.4	5	10.9	5	29.5	5	14.3
GALNT1	F5GY99		Polypeptide N-acetylgalactosaminyltransferase 1 soluble form OS=Homo sapiens GN=GALNT1 PE=2 SV=1 - [F5GY99_HUMAN]	cell part;cytoplasmic part;Golgi apparatus;integral to membrane;intracellular membrane-bounded organelle;intracellular organelle;intracellular part;intrinsic to membrane;membrane part;membrane-bounded organelle;organelle	Mem	499	57.3	1.181	1.701	1.454	1.708	1.47	6	6	9	9	16.2	9	28	9	39.3	9	35	9	38.2
GALNT2	Q10471	Polypeptide N-acetylgalactosaminyltransferase 2;Polypeptide N-acetylgalactosaminyltransferase 2 soluble form	Polypeptide N-acetylgalactosaminyltransferase 2 OS=Homo sapiens GN=GALNT2 PE=1 SV=1 - [GALT2_HUMAN]	cell part;cytoplasmic part;extracellular region;Golgi apparatus part;Golgi cisterna membrane;Golgi membrane;Golgi stack;integral to Golgi membrane;integral to membrane;integral to organelle membrane;intracellular organelle part;intracellular part;intrinsic to Golgi membrane;intrinsic to membrane;intrinsic to organelle membrane;membrane;membrane part;organelle membrane;organelle part;perinuclear r…	XC	571	64.7	1.05	1.351	2.649	2.39	0.697	11	11	16	15	20.1	15	17.5	15	38.9	15	32.6	15	32.7
GALNT6	Q8NCL4	Polypeptide N-acetylgalactosaminyltransferase 6	Polypeptide N-acetylgalactosaminyltransferase 6 OS=Homo sapiens GN=GALNT6 PE=2 SV=2 - [GALT6_HUMAN]	cell part;cytoplasmic part;Golgi apparatus part;Golgi membrane;integral to membrane;intracellular organelle part;intracellular part;intrinsic to membrane;membrane;membrane part;organelle membrane;organelle part;perinuclear region of cytoplasm	Mem	622	71.1	0.811	1.298	3.168	3.516	0.569	5	5	9	9	20.5	9	84.9	9	38.2	9	51.5	9	38.6
GALNT7	Q86SF2	N-acetylgalactosaminyltransferase 7	N-acetylgalactosaminyltransferase 7 OS=Homo sapiens GN=GALNT7 PE=1 SV=1 - [GALT7_HUMAN]	cell part;cytoplasmic part;Golgi apparatus part;Golgi membrane;integral to membrane;intracellular organelle part;intracellular part;intrinsic to membrane;membrane;membrane part;organelle membrane;organelle part	Mem	657	75.3	0.879	1.888	7.324	6.794	0.973	3	6	15	6	23.3	7	39.3	7	29	7	12.9	7	47.3
GALNT7	H0YAH3		N-acetylgalactosaminyltransferase 7 (Fragment) OS=Homo sapiens GN=GALNT7 PE=3 SV=1 - [H0YAH3_HUMAN]	cell part;cytoplasmic part;Golgi apparatus;integral to membrane;intracellular membrane-bounded organelle;intracellular organelle;intracellular part;intrinsic to membrane;membrane part;membrane-bounded organelle;organelle	Mem	454	52.5	0.995	0.631	1.139	0.568	0.714	1	4	9	1	NaN	1	NaN	1	NaN	1	NaN	1	NaN
GANAB	Q14697	Neutral alpha-glucosidase AB	Neutral alpha-glucosidase AB OS=Homo sapiens GN=GANAB PE=1 SV=3 - [GANAB_HUMAN]	cell part;cytoplasmic membrane-bounded vesicle;cytoplasmic part;cytoplasmic vesicle;endoplasmic reticulum lumen;endoplasmic reticulum part;glucosidase II complex;Golgi apparatus;intracellular membrane-bounded organelle;intracellular organelle;intracellular organelle lumen;intracellular organelle part;intracellular part;macromolecular complex;melanosome;membrane-bounded organelle;membrane-bounded …	Other	944	106.8	1.051	1.663	4.914	5.299	0.328	4	13	34	7	6.5	7	8.9	7	7	7	6.1	7	28
GANAB	E9PKU7		Neutral alpha-glucosidase AB OS=Homo sapiens GN=GANAB PE=2 SV=1 - [E9PKU7_HUMAN]		--	852	96.5	0.823	2.435	4.544	4.85	0.98	2	11	28	3	111.3	3	163.1	3	14	3	32.2	3	234.2
GAPDH	P04406	Glyceraldehyde-3-phosphate dehydrogenase	Glyceraldehyde-3-phosphate dehydrogenase OS=Homo sapiens GN=GAPDH PE=1 SV=3 - [G3P_HUMAN]	cell part;cytoplasmic part;cytoskeleton;cytosol;extracellular membrane-bounded organelle;extracellular organelle;extracellular region part;extracellular vesicular exosome;intracellular membrane-bounded organelle;intracellular non-membrane-bounded organelle;intracellular organelle;intracellular part;lipid particle;macromolecular complex;membrane;membrane-bounded organelle;membrane-bounded vesicle;…	PM	335	36	0.996	0.803	0.572	0.567	1.023	12	12	38	35	8.5	35	29.8	35	21.9	35	14.5	35	26.6
GAPVD1	F8W9S7		GTPase-activating protein and VPS9 domain-containing protein 1 OS=Homo sapiens GN=GAPVD1 PE=2 SV=1 - [F8W9S7_HUMAN]	cell part;intracellular	Other	1412	157.4	0.788	0.659	0.483	0.46	1.141	2	2	2	2	36	2	3.7	2	4.1	2	43.6	2	78.2
GARS	P41250	Glycine--tRNA ligase	Glycine--tRNA ligase OS=Homo sapiens GN=GARS PE=1 SV=3 - [SYG_HUMAN]	cell part;cytoplasmic membrane-bounded vesicle;cytoplasmic part;cytoplasmic vesicle;cytosol;intracellular membrane-bounded organelle;intracellular organelle;intracellular organelle lumen;intracellular organelle part;intracellular part;membrane-bounded organelle;membrane-bounded vesicle;membrane-enclosed lumen;mitochondrial matrix;mitochondrial part;organelle;organelle lumen;organelle part;stored …	Other	739	83.1	1.104	0.885	0.66	1.176	0.814	5	5	7	7	26.4	7	16.1	7	32.6	7	38.8	7	22.9
GART	P22102	Phosphoribosylamine--glycine ligase;Phosphoribosylformylglycinamidine cyclo-ligase;Phosphoribosylglycinamide formyltransferase;Trifunctional purine biosynthetic protein adenosine-3	Trifunctional purine biosynthetic protein adenosine-3 OS=Homo sapiens GN=GART PE=1 SV=1 - [PUR2_HUMAN]	cell part;cytoplasmic part;cytosol;intracellular part	Other	1010	107.7	1.045	0.52	0.454	0.47	1.086	2	2	2	2	37.2	2	0.8	2	23.9	2	21.5	2	10.9
GAS7	B7Z1Q2		Uncharacterized protein OS=Homo sapiens GN=GAS7 PE=2 SV=1 - [B7Z1Q2_HUMAN]	actin filament;cell part;cell projection;cytoskeletal part;intracellular organelle part;intracellular part;macromolecular complex;organelle part;protein complex;ruffle	Other	290	34.2	1.083	0.626	0.383	0.442	1.671	2	2	2	2	9.6	2	45.8	2	60	2	46.6	2	28.1
GBA	F5H241		Glucosylceramidase OS=Homo sapiens GN=GBA PE=2 SV=1 - [F5H241_HUMAN]		--	423	47.5	1.497	1.556	7.495	5.632	1.119	2	2	2	2	38.3	2	30.4	2	47	2	22.9	2	10.1
GBF1	Q92538	Golgi-specific brefeldin A-resistance guanine nucleotide exchange factor 1	Golgi-specific brefeldin A-resistance guanine nucleotide exchange factor 1 OS=Homo sapiens GN=GBF1 PE=1 SV=2 - [GBF1_HUMAN]	cell part;cis-Golgi network;cytoplasmic part;endoplasmic reticulum lumen;endoplasmic reticulum part;Golgi apparatus part;Golgi membrane;Golgi stack;intracellular membrane-bounded organelle;intracellular organelle;intracellular organelle lumen;intracellular organelle part;intracellular part;membrane;membrane-bounded organelle;membrane-enclosed lumen;microbody;mitochondrion;organelle;organelle lume…	Mem	1859	206.3	1.071	1.112	0.992	1.086	1.427	8	8	10	10	11.9	10	20.9	10	37.6	10	30.4	10	46.3
GBP5	E7ETN8		Guanylate-binding protein 5 (Fragment) OS=Homo sapiens GN=GBP5 PE=2 SV=1 - [E7ETN8_HUMAN]	cell part;cytoplasmic part;cytoplasmic vesicle;intracellular organelle;intracellular part;organelle;vesicle	Other	483	54.4	0.996	0.965	0.753	0.843	1.119	3	3	4	4	8.4	4	66.1	4	68.3	4	51	4	74.1
GCC1	Q96CN9	GRIP and coiled-coil domain-containing protein 1	GRIP and coiled-coil domain-containing protein 1 OS=Homo sapiens GN=GCC1 PE=1 SV=1 - [GCC1_HUMAN]	cell part;cytoplasmic part;Golgi apparatus;Golgi apparatus part;Golgi membrane;intracellular membrane-bounded organelle;intracellular organelle;intracellular organelle part;intracellular part;membrane;membrane-bounded organelle;organelle;organelle membrane;organelle part;plasma membrane	PM	775	87.8	2.091	0.582	1.017	1.007	0.697	1	1	1	1	NaN	1	NaN	1	NaN	1	NaN	1	NaN
GCC2	B8ZZA5		GRIP and coiled-coil domain-containing protein 2 OS=Homo sapiens GN=GCC2 PE=2 SV=1 - [B8ZZA5_HUMAN]		--	247	28.4	1.349	2.838	3.313	2.992	2.353	1	2	2	1	NaN	1	NaN	1	NaN	1	NaN	1	NaN
GCN1L1	Q92616	Translational activator GCN1	Translational activator GCN1 OS=Homo sapiens GN=GCN1L1 PE=1 SV=6 - [GCN1L_HUMAN]	cell part;cytoplasmic part;intracellular non-membrane-bounded organelle;intracellular organelle;intracellular part;macromolecular complex;non-membrane-bounded organelle;organelle;ribonucleoprotein complex;ribosome	Other	2671	292.6	0.996	1.334	1.052	0.796	1.672	34	34	40	40	19.2	40	33.9	40	32	40	31.6	40	27.3
GCSH	P23434	Glycine cleavage system H protein, mitochondrial	Glycine cleavage system H protein, mitochondrial OS=Homo sapiens GN=GCSH PE=1 SV=2 - [GCSH_HUMAN]	cell part;cytoplasmic part;glycine cleavage complex;intracellular membrane-bounded organelle;intracellular organelle;intracellular part;macromolecular complex;membrane-bounded organelle;mitochondrion;organelle;protein complex	Other	173	18.9	1.118	1.491	1.091	1.092	1.053	1	1	1	1	NaN	1	NaN	1	NaN	1	NaN	1	NaN
GDE1	Q9NZC3	Glycerophosphodiester phosphodiesterase 1	Glycerophosphodiester phosphodiesterase 1 OS=Homo sapiens GN=GDE1 PE=1 SV=1 - [GDE1_HUMAN]	cell part;cytoplasm;integral to membrane;intracellular part;intrinsic to membrane;membrane part	Mem	331	37.7	0.758	2.27	2.509	3.012	3.879	1	1	1	1	NaN	1	NaN	1	NaN	1	NaN	1	NaN
GDPD1	J3QQN7		Glycerophosphodiester phosphodiesterase domain-containing protein 1 OS=Homo sapiens GN=GDPD1 PE=4 SV=1 - [J3QQN7_HUMAN]		--	210	23.9	0.617	0.555	2.639	3.886	0.27	1	1	1	1	NaN	1	NaN	1	NaN	1	NaN	1	NaN
GDPD5	Q8WTR4	Glycerophosphodiester phosphodiesterase domain-containing protein 5	Glycerophosphodiester phosphodiesterase domain-containing protein 5 OS=Homo sapiens GN=GDPD5 PE=2 SV=2 - [GDPD5_HUMAN]	cell part;cell projection part;cytoplasmic part;endomembrane system;growth cone;integral to membrane;intracellular part;intrinsic to membrane;membrane part;perinuclear region of cytoplasm;site of polarized growth	Mem	605	68.5	1.022	4.209	3.345	2.197	3.671	1	1	1	1	NaN	1	NaN	1	NaN	1	NaN	1	NaN
GEMIN4	I3L2C7		Gem-associated protein 4 OS=Homo sapiens GN=GEMIN4 PE=2 SV=1 - [I3L2C7_HUMAN]		--	1047	118.7	2.044	0.639	0.433	0.619	0.536	1	1	1	1	NaN	1	NaN	1	NaN	1	NaN	1	NaN
GEMIN5	Q8TEQ6	Gem-associated protein 5	Gem-associated protein 5 OS=Homo sapiens GN=GEMIN5 PE=1 SV=3 - [GEMI5_HUMAN]	Cajal body;cell part;cytoplasmic part;cytosol;intracellular organelle part;intracellular part;macromolecular complex;nuclear body;nuclear part;nucleoplasm part;organelle part;ribonucleoprotein complex;spliceosomal complex	Other	1508	168.5	0.863	0.831	0.695	0.591	1.251	5	5	5	5	26.9	5	25.6	5	24.2	5	34.8	5	27.7
GFM1	C9IZ01		Elongation factor G, mitochondrial OS=Homo sapiens GN=GFM1 PE=2 SV=1 - [C9IZ01_HUMAN]	cell part;intracellular	Other	591	66	0.886	1.283	1.721	1.939	0.708	2	2	2	1	NaN	1	NaN	1	NaN	1	NaN	1	NaN
GFPT1	Q06210	Glutamine--fructose-6-phosphate aminotransferase [isomerizing] 1	Glutamine--fructose-6-phosphate aminotransferase [isomerizing] 1 OS=Homo sapiens GN=GFPT1 PE=1 SV=3 - [GFPT1_HUMAN]	cell part;cytoplasmic part;cytosol;intracellular part	Other	699	78.8	0.571	0.468	0.447	0.403	1.421	1	1	1	1	NaN	1	NaN	1	NaN	1	NaN	1	NaN
GGCT	O75223	Gamma-glutamylcyclotransferase	Gamma-glutamylcyclotransferase OS=Homo sapiens GN=GGCT PE=1 SV=1 - [GGCT_HUMAN]	cell part;cytoplasmic part;cytosol;intracellular part	Other	188	21	1.362	1.009	0.618	0.567	0.715	3	3	5	5	13.3	5	19.3	5	30.6	5	11.1	5	10.7
GGH	Q92820	Gamma-glutamyl hydrolase	Gamma-glutamyl hydrolase OS=Homo sapiens GN=GGH PE=1 SV=2 - [GGH_HUMAN]	cell part;cytoplasmic membrane-bounded vesicle;cytoplasmic part;cytoplasmic vesicle;cytosol;extracellular region part;extracellular space;intracellular membrane-bounded organelle;intracellular organelle;intracellular part;lysosome;lytic vacuole;melanosome;membrane-bounded organelle;membrane-bounded vesicle;organelle;pigment granule;vacuole;vesicle	XC	318	35.9	1.48	2.608	6.388	7.545	0.938	2	2	4	4	37.5	4	56.4	4	52	4	55.3	4	34.2
GGT1	P19440	Gamma-glutamyltranspeptidase 1;Gamma-glutamyltranspeptidase 1 heavy chain;Gamma-glutamyltranspeptidase 1 light chain	Gamma-glutamyltranspeptidase 1 OS=Homo sapiens GN=GGT1 PE=1 SV=2 - [GGT1_HUMAN]	anchored to external side of plasma membrane;anchored to membrane;anchored to plasma membrane;cell part;integral to membrane;intrinsic to external side of plasma membrane;intrinsic to membrane;intrinsic to plasma membrane;membrane part;plasma membrane part	PM	569	61.4	0.957	0.992	0.683	0.591	1.285	15	15	50	42	13.2	42	20.4	42	16.8	42	15.8	42	25.8
GGT7	Q9UJ14	Gamma-glutamyltransferase 7;Gamma-glutamyltransferase 7 heavy chain;Gamma-glutamyltransferase 7 light chain	Gamma-glutamyltransferase 7 OS=Homo sapiens GN=GGT7 PE=1 SV=2 - [GGT7_HUMAN]	anchored to external side of plasma membrane;anchored to membrane;anchored to plasma membrane;cell part;integral to membrane;intrinsic to external side of plasma membrane;intrinsic to membrane;intrinsic to plasma membrane;membrane part;plasma membrane part	PM	662	70.4	1.071	1.052	1.243	1.244	1.051	4	4	8	7	33.7	7	35.2	7	18.3	7	8.9	7	50.4
GHDC	K7ESN3		GH3 domain-containing protein OS=Homo sapiens GN=GHDC PE=4 SV=1 - [K7ESN3_HUMAN]		--	479	51.8	0.474	0.504	0.513	0.605	0.209	1	1	1	1	NaN	1	NaN	1	NaN	1	NaN	1	NaN
GIMAP1	Q8WWP7	GTPase IMAP family member 1	GTPase IMAP family member 1 OS=Homo sapiens GN=GIMAP1 PE=1 SV=1 - [GIMA1_HUMAN]	cell part;cytoplasmic part;endoplasmic reticulum membrane;endoplasmic reticulum part;Golgi apparatus part;Golgi membrane;integral to membrane;intracellular organelle part;intracellular part;intrinsic to membrane;membrane;membrane part;organelle membrane;organelle part	Mem	306	34.3	1.413	1.756	1.494	1.84	1.722	2	2	3	3	26.1	3	38	3	18.2	3	2	3	0.8
GIMAP2	Q9UG22	GTPase IMAP family member 2	GTPase IMAP family member 2 OS=Homo sapiens GN=GIMAP2 PE=1 SV=2 - [GIMA2_HUMAN]	cell part;cytoplasm;integral to membrane;intracellular part;intrinsic to membrane;membrane part	Mem	337	38	1.533	0.763	2.004	3.635	2.618	1	1	1	1	NaN	1	NaN	1	NaN	1	NaN	1	NaN
GIMAP5	Q96F15	GTPase IMAP family member 5	GTPase IMAP family member 5 OS=Homo sapiens GN=GIMAP5 PE=1 SV=1 - [GIMA5_HUMAN]	cell part;cytoplasmic part;integral to membrane;intracellular membrane-bounded organelle;intracellular organelle;intracellular organelle part;intracellular part;intrinsic to membrane;lysosome;lytic vacuole;membrane;membrane part;membrane-bounded organelle;mitochondrial membrane;mitochondrial outer membrane;mitochondrial part;organelle;organelle membrane;organelle outer membrane;organelle part;out…	Mem	307	34.8	1.185	1.024	0.8	1.118	1.429	5	5	13	11	27.7	11	43.2	11	76.1	11	27.4	11	26.9
GIMAP7	Q8NHV1	GTPase IMAP family member 7	GTPase IMAP family member 7 OS=Homo sapiens GN=GIMAP7 PE=1 SV=1 - [GIMA7_HUMAN]		--	300	34.5	0.574	0.688	0.286	0.278	1.797	1	1	2	2	564.2	2	815.3	2	98.6	2	638.2	2	69.7
GK	C9JLT1		Glycerol kinase OS=Homo sapiens GN=GK PE=2 SV=2 - [C9JLT1_HUMAN]		--	354	38.4	0.922	1.199	1.251	1.489	1.074	1	1	1	1	NaN	1	NaN	1	NaN	1	NaN	1	NaN
GLCE	H0YNP1		D-glucuronyl C5-epimerase OS=Homo sapiens GN=GLCE PE=2 SV=1 - [H0YNP1_HUMAN]	cell part;cytoplasmic part;Golgi apparatus;integral to membrane;intracellular membrane-bounded organelle;intracellular organelle;intracellular part;intrinsic to membrane;membrane part;membrane-bounded organelle;organelle	Mem	553	62.8	0.611	0.583	1.079	1.331	0.31	1	1	1	1	NaN	1	NaN	1	NaN	1	NaN	1	NaN
GLG1	Q92896	Golgi apparatus protein 1	Golgi apparatus protein 1 OS=Homo sapiens GN=GLG1 PE=1 SV=2 - [GSLG1_HUMAN]	cell part;cytoplasmic part;extracellular matrix;extracellular region part;Golgi apparatus part;Golgi membrane;integral to membrane;intracellular organelle part;intracellular part;intrinsic to membrane;membrane;membrane part;organelle membrane;organelle part	XC	1179	134.5	1.094	1.177	2.431	2.998	0.748	31	31	85	81	20.1	81	22.8	81	34.1	81	38.3	81	22.1
GLO1	Q04760	Lactoylglutathione lyase	Lactoylglutathione lyase OS=Homo sapiens GN=GLO1 PE=1 SV=4 - [LGUL_HUMAN]	cell part;cytoplasm;intracellular part	Other	184	20.8	0.955	0.445	0.326	0.399	0.437	1	1	1	1	NaN	1	NaN	1	NaN	1	NaN	1	NaN
GLRX3	O76003	Glutaredoxin-3	Glutaredoxin-3 OS=Homo sapiens GN=GLRX3 PE=1 SV=2 - [GLRX3_HUMAN]	cell cortex;cell part;contractile fiber part;cytoplasmic part;intracellular part;organelle part;Z disc	Other	335	37.4	0.771	0.767	0.7	0.724	1.272	2	2	2	2	37.4	2	22.3	2	31.1	2	8.8	2	0.3
GLS	O94925	Glutaminase kidney isoform, mitochondrial	Glutaminase kidney isoform, mitochondrial OS=Homo sapiens GN=GLS PE=1 SV=1 - [GLSK_HUMAN]	cell part;cytoplasmic part;cytosol;intracellular organelle lumen;intracellular organelle part;intracellular part;membrane-enclosed lumen;mitochondrial matrix;mitochondrial part;organelle lumen;organelle part	Other	669	73.4	0.97	2.736	3.974	3.974	1.121	4	5	8	7	9.6	7	5.2	7	25.3	7	13.6	7	7.3
GLS	B8ZZA8		Glutaminase kidney isoform, mitochondrial OS=Homo sapiens GN=GLS PE=2 SV=1 - [B8ZZA8_HUMAN]		--	169	18.6	1.01	2.759	4.661	5.179	1.91	1	2	2	1	NaN	1	NaN	1	NaN	1	NaN	1	NaN
GLUD1	P00367	Glutamate dehydrogenase 1, mitochondrial	Glutamate dehydrogenase 1, mitochondrial OS=Homo sapiens GN=GLUD1 PE=1 SV=2 - [DHE3_HUMAN]	cell part;cytoplasmic part;intracellular organelle lumen;intracellular organelle part;intracellular part;membrane-enclosed lumen;mitochondrial matrix;mitochondrial part;organelle lumen;organelle part	Other	558	61.4	0.773	1.652	2.592	4.06	0.474	14	14	31	31	29.7	31	25.3	31	20.5	31	24.2	31	39.5
GMFG	M0R0C1		Glia maturation factor gamma OS=Homo sapiens GN=GMFG PE=4 SV=1 - [M0R0C1_HUMAN]	cell part;intracellular	Other	109	13	0.651	0.601	0.521	0.521	0.886	3	3	6	6	21.7	6	16.1	6	23.4	6	76.7	6	42.3
GMPS	F8W720		GMP synthase [glutamine-hydrolyzing] OS=Homo sapiens GN=GMPS PE=2 SV=1 - [F8W720_HUMAN]		--	594	65.9	1.009	0.741	0.601	0.676	0.858	3	3	3	3	4.6	3	26.2	3	23.8	3	13.7	3	18
GNA12	Q03113	Guanine nucleotide-binding protein subunit alpha-12	Guanine nucleotide-binding protein subunit alpha-12 OS=Homo sapiens GN=GNA12 PE=1 SV=4 - [GNA12_HUMAN]	brush border membrane;cell part;cell projection membrane;cell projection part;extrinsic to internal side of plasma membrane;extrinsic to membrane;extrinsic to plasma membrane;heterotrimeric G-protein complex;intracellular part;macromolecular complex;membrane part;plasma membrane part;protein complex	PM	381	44.3	0.299	0.632	0.157	0.328	1.311	1	2	8	1	NaN	1	NaN	1	NaN	1	NaN	1	NaN
GNA13	Q14344	Guanine nucleotide-binding protein subunit alpha-13	Guanine nucleotide-binding protein subunit alpha-13 OS=Homo sapiens GN=GNA13 PE=1 SV=2 - [GNA13_HUMAN]	brush border membrane;cell part;cell projection membrane;cell projection part;cytoplasmic membrane-bounded vesicle;cytoplasmic part;cytoplasmic vesicle;extrinsic to internal side of plasma membrane;extrinsic to membrane;extrinsic to plasma membrane;heterotrimeric G-protein complex;intracellular membrane-bounded organelle;intracellular organelle;intracellular part;macromolecular complex;melanosome…	PM	377	44	0.961	0.502	0.396	0.737	1.508	9	10	20	12	11.8	12	28.1	12	11	12	20.6	12	8.6
GNAI2	P04899	Guanine nucleotide-binding protein G(i) subunit alpha-2	Guanine nucleotide-binding protein G(i) subunit alpha-2 OS=Homo sapiens GN=GNAI2 PE=1 SV=3 - [GNAI2_HUMAN]	cell part;centrosome;cytoplasm;cytoplasmic part;cytoskeletal part;cytosol;extrinsic to internal side of plasma membrane;extrinsic to membrane;extrinsic to plasma membrane;heterotrimeric G-protein complex;intracellular membrane-bounded organelle;intracellular non-membrane-bounded organelle;intracellular organelle;intracellular organelle part;intracellular part;macromolecular complex;membrane part;…	PM	355	40.4	0.866	0.332	0.252	0.324	1.139	5	7	21	8	28.1	8	12.9	8	17.3	8	38.2	8	16.4
GNAI3	P08754	Guanine nucleotide-binding protein G(k) subunit alpha	Guanine nucleotide-binding protein G(k) subunit alpha OS=Homo sapiens GN=GNAI3 PE=1 SV=3 - [GNAI3_HUMAN]	cell part;centrosome;cytoplasm;cytoplasmic membrane-bounded vesicle;cytoplasmic part;cytoplasmic vesicle;cytoskeletal part;extrinsic to internal side of plasma membrane;extrinsic to membrane;extrinsic to plasma membrane;Golgi apparatus;heterotrimeric G-protein complex;intracellular membrane-bounded organelle;intracellular non-membrane-bounded organelle;intracellular organelle;intracellular organe…	PM	354	40.5	0.965	0.391	0.246	0.347	1.39	5	7	20	10	12.1	10	15.4	10	10.5	10	18.8	10	29.4
GNAS	P63092	Guanine nucleotide-binding protein G(s) subunit alpha isoforms short	Guanine nucleotide-binding protein G(s) subunit alpha isoforms short OS=Homo sapiens GN=GNAS PE=1 SV=1 - [GNAS2_HUMAN]	cell part;cytoplasm;cytoplasmic part;extrinsic to internal side of plasma membrane;extrinsic to membrane;extrinsic to plasma membrane;Golgi apparatus part;Golgi membrane;heterotrimeric G-protein complex;intracellular organelle part;intracellular part;intrinsic to membrane;macromolecular complex;membrane;membrane part;organelle membrane;organelle part;plasma membrane part;protein complex;trans-Gol…	PM	394	45.6	0.837	0.777	0.733	1.159	1.08	2	3	9	2	19.8	2	2.3	2	4.8	2	1.3	2	2
GNB1	P62873	Guanine nucleotide-binding protein G(I)/G(S)/G(T) subunit beta-1	Guanine nucleotide-binding protein G(I)/G(S)/G(T) subunit beta-1 OS=Homo sapiens GN=GNB1 PE=1 SV=3 - [GBB1_HUMAN]	cell body;cell part;cell projection;cell projection part;cilium part;dendrite;extrinsic to internal side of plasma membrane;extrinsic to membrane;extrinsic to plasma membrane;heterotrimeric G-protein complex;intracellular organelle part;intracellular part;macromolecular complex;membrane;membrane part;neuron projection;organelle part;photoreceptor inner segment;photoreceptor outer segment membrane…	PM	340	37.4	1.059	0.456	0.59	0.617	1.253	3	6	9	4	6	4	43.6	4	7.3	4	32	4	7.9
GNB2	E7EP32		Guanine nucleotide-binding protein G(I)/G(S)/G(T) subunit beta-2 OS=Homo sapiens GN=GNB2 PE=2 SV=1 - [E7EP32_HUMAN]	cell body;cell part;macromolecular complex;protein complex	Other	296	32.4	0.769	0.487	0.551	0.645	0.851	1	4	6	1	NaN	1	NaN	1	NaN	1	NaN	1	NaN
GNB4	Q9HAV0	Guanine nucleotide-binding protein subunit beta-4	Guanine nucleotide-binding protein subunit beta-4 OS=Homo sapiens GN=GNB4 PE=1 SV=3 - [GBB4_HUMAN]	cell part;membrane;plasma membrane	PM	340	37.5	0.295	0.718	0.677	0.287	1.215	1	3	5	1	NaN	1	NaN	1	NaN	1	NaN	1	NaN
GNL3	Q9BVP2	Guanine nucleotide-binding protein-like 3	Guanine nucleotide-binding protein-like 3 OS=Homo sapiens GN=GNL3 PE=1 SV=2 - [GNL3_HUMAN]	cell part;intracellular non-membrane-bounded organelle;intracellular organelle;intracellular organelle part;intracellular part;non-membrane-bounded organelle;nuclear part;nucleolus;nucleoplasm;organelle;organelle part	Other	549	62	0.996	0.643	0.496	0.61	0.716	1	1	1	1	NaN	1	NaN	1	NaN	1	NaN	1	NaN
GNPAT	Q5TBH8		Dihydroxyacetone phosphate acyltransferase (Fragment) OS=Homo sapiens GN=GNPAT PE=2 SV=1 - [Q5TBH8_HUMAN]	cell part;membrane	ShG	587	67	1.069	0.914	1.5	1.508	0.763	4	4	5	4	12.8	4	21.3	4	29.1	4	40.3	4	17.6
GNPTAB	Q3T906	N-acetylglucosamine-1-phosphotransferase subunit alpha;N-acetylglucosamine-1-phosphotransferase subunit beta;N-acetylglucosamine-1-phosphotransferase subunits alpha/beta	N-acetylglucosamine-1-phosphotransferase subunits alpha/beta OS=Homo sapiens GN=GNPTAB PE=1 SV=1 - [GNPTA_HUMAN]	cell part;cytoplasmic part;Golgi apparatus part;Golgi membrane;integral to membrane;intracellular membrane-bounded organelle;intracellular organelle;intracellular organelle part;intracellular part;intrinsic to membrane;membrane;membrane part;membrane-bounded organelle;nucleus;organelle;organelle membrane;organelle part	Mem	1256	143.5	1.011	2.164	6.095	5.478	0.713	9	9	11	11	13.5	10	29.7	11	21	10	30.2	11	53.2
GNPTG	Q9UJJ9	N-acetylglucosamine-1-phosphotransferase subunit gamma	N-acetylglucosamine-1-phosphotransferase subunit gamma OS=Homo sapiens GN=GNPTG PE=1 SV=1 - [GNPTG_HUMAN]	cell part;cytoplasmic part;extracellular region;Golgi apparatus;intracellular membrane-bounded organelle;intracellular organelle;intracellular part;membrane-bounded organelle;organelle	XC	305	34	0.965	1.782	5.782	6.505	0.779	4	4	5	5	24.3	5	14.5	5	76.8	5	12.1	5	61.4
GNS	H7C3P4		Glucosamine (N-acetyl)-6-sulfatase (Sanfilippo disease IIID), isoform CRA_b OS=Homo sapiens GN=GNS PE=2 SV=1 - [H7C3P4_HUMAN]	cell part;cytoplasmic part;intracellular membrane-bounded organelle;intracellular organelle;intracellular part;lysosome;lytic vacuole;membrane-bounded organelle;organelle;vacuole	Other	496	56.3	1.005	2.008	3.967	4.488	0.739	4	4	4	4	17.8	4	7.9	4	3.8	4	8.2	4	2.2
GOLGA2	Q08379	Golgin subfamily A member 2	Golgin subfamily A member 2 OS=Homo sapiens GN=GOLGA2 PE=1 SV=3 - [GOGA2_HUMAN]	cell part;cis-Golgi network;cytoplasmic part;Golgi apparatus part;Golgi cisterna membrane;Golgi membrane;intracellular organelle part;intracellular part;membrane;organelle membrane;organelle part	Mem	1002	113	0.994	0.958	1.615	1.563	1.036	4	4	4	4	18.8	4	72.8	4	58.4	4	217.3	4	41.2
GOLGA7	Q7Z5G4	Golgin subfamily A member 7	Golgin subfamily A member 7 OS=Homo sapiens GN=GOLGA7 PE=1 SV=2 - [GOGA7_HUMAN]	cell part;cytoplasmic part;Golgi apparatus part;Golgi membrane;intracellular organelle part;intracellular part;membrane;organelle membrane;organelle part	Mem	137	15.8	0.194	0.611	0.324	0.581	1.379	1	1	1	1	NaN	1	NaN	1	NaN	1	NaN	1	NaN
GOLGB1	Q14789	Golgin subfamily B member 1	Golgin subfamily B member 1 OS=Homo sapiens GN=GOLGB1 PE=1 SV=2 - [GOGB1_HUMAN]	cell part;cytoplasmic part;endoplasmic reticulum-Golgi intermediate compartment;Golgi apparatus part;Golgi membrane;Golgi stack;integral to membrane;intracellular membrane-bounded organelle;intracellular organelle;intracellular organelle part;intracellular part;intrinsic to membrane;membrane;membrane part;membrane-bounded organelle;organelle;organelle membrane;organelle part	Mem	3259	375.8	1.512	1.078	1.346	1.284	0.869	5	6	6	5	56.2	5	17.5	5	143.8	5	95.4	5	39.3
GOLIM4	O00461	Golgi integral membrane protein 4	Golgi integral membrane protein 4 OS=Homo sapiens GN=GOLIM4 PE=1 SV=1 - [GOLI4_HUMAN]	cell part;cis-Golgi network;cytoplasmic membrane-bounded vesicle;cytoplasmic part;cytoplasmic vesicle;endocytic vesicle;endosomal part;endosome membrane;Golgi apparatus part;Golgi cisterna membrane;Golgi lumen;Golgi membrane;integral to membrane;intracellular membrane-bounded organelle;intracellular organelle;intracellular organelle lumen;intracellular organelle part;intracellular part;intrinsic …	Mem	696	81.8	1.418	1.581	3.423	2.563	0.692	13	13	21	21	26.7	21	27.2	21	39.7	21	43.8	21	23.4
GOLM1	Q8NBJ4	Golgi membrane protein 1	Golgi membrane protein 1 OS=Homo sapiens GN=GOLM1 PE=1 SV=1 - [GOLM1_HUMAN]	cell part;cytoplasmic part;Golgi apparatus;integral to membrane;integral to plasma membrane;intracellular membrane-bounded organelle;intracellular organelle;intracellular part;intrinsic to membrane;intrinsic to plasma membrane;membrane part;membrane-bounded organelle;organelle;plasma membrane part	PM	401	45.3	3.665	2.659	2.207	2.07	1.268	8	8	11	10	118.9	10	104.8	10	155	10	104	10	37.5
GOLPH3	Q9H4A6	Golgi phosphoprotein 3	Golgi phosphoprotein 3 OS=Homo sapiens GN=GOLPH3 PE=1 SV=1 - [GOLP3_HUMAN]	cell part;cytoplasmic part;cytosol;endosome;Golgi apparatus part;Golgi cisterna membrane;Golgi membrane;intracellular membrane-bounded organelle;intracellular organelle;intracellular organelle part;intracellular part;membrane;membrane-bounded organelle;membrane-enclosed lumen;mitochondrial intermembrane space;mitochondrial part;mitochondrion;nuclear membrane;nuclear part;organelle;organelle envel…	PM	298	33.8	1.097	0.665	0.576	0.582	1.731	3	3	7	7	90.1	7	28.2	7	37.2	7	72.9	7	12.8
GOLPH3L	F5H4M3		Golgi phosphoprotein 3-like OS=Homo sapiens GN=GOLPH3L PE=2 SV=1 - [F5H4M3_HUMAN]		--	241	27.7	0.396	0.157	0.454	0.251	1.164	1	1	1	1	NaN	1	NaN	1	NaN	1	NaN	1	NaN
GOPC	F5H1Y4		Golgi-associated PDZ and coiled-coil motif-containing protein OS=Homo sapiens GN=GOPC PE=2 SV=1 - [F5H1Y4_HUMAN]	cell part;cytoplasmic part;Golgi apparatus;intracellular membrane-bounded organelle;intracellular organelle;intracellular part;membrane-bounded organelle;organelle	Other	462	50.6	0.881	1.037	0.917	1.19	1.173	1	1	1	1	NaN	1	NaN	1	NaN	1	NaN	1	NaN
GORAB	Q5T7V8	RAB6-interacting golgin	RAB6-interacting golgin OS=Homo sapiens GN=GORAB PE=1 SV=1 - [GORAB_HUMAN]	cell part;cytoplasmic part;Golgi apparatus;intracellular membrane-bounded organelle;intracellular non-membrane-bounded organelle;intracellular organelle;intracellular organelle part;intracellular part;membrane-bounded organelle;non-membrane-bounded organelle;nuclear part;nucleolus;organelle;organelle part	Other	394	45	1.237	0.685	0.523	0.636	0.136	1	1	1	1	NaN	1	NaN	1	NaN	1	NaN	1	NaN
GORASP2	F8WEG2		Golgi reassembly-stacking protein 2 OS=Homo sapiens GN=GORASP2 PE=2 SV=1 - [F8WEG2_HUMAN]		--	32	3.4	0.95	0.885	0.959	0.76	1.209	1	1	1	1	NaN	1	NaN	1	NaN	1	NaN	1	NaN
GOT2	E7ERW2	Aspartate aminotransferase	Aspartate aminotransferase OS=Homo sapiens GN=GOT2 PE=2 SV=1 - [E7ERW2_HUMAN]		--	387	43	0.968	0.965	1.194	3.376	0.683	3	3	4	4	18	4	57.2	4	80.6	4	23.1	4	136.1
GPA33	Q99795	Cell surface A33 antigen	Cell surface A33 antigen OS=Homo sapiens GN=GPA33 PE=1 SV=1 - [GPA33_HUMAN]	cell part;integral to membrane;integral to plasma membrane;intrinsic to membrane;intrinsic to plasma membrane;membrane part;plasma membrane part	PM	319	35.6	0.956	0.833	0.496	0.416	0.571	13	13	48	46	17.8	46	17.3	46	22	46	22.8	46	16.8
GPAA1	E9PQ31		Glycosylphosphatidylinositol anchor attachment 1 protein (Fragment) OS=Homo sapiens GN=GPAA1 PE=2 SV=1 - [E9PQ31_HUMAN]	cell part;cytoplasmic part;endoplasmic reticulum part;GPI-anchor transamidase complex;intracellular organelle part;intracellular part;macromolecular complex;membrane part;organelle part;protein complex	Mem	265	29	1.191	0.906	3.478	2.44	0.759	1	1	1	1	NaN	1	NaN	1	NaN	1	NaN	1	NaN
GPATCH1	Q9BRR8	G patch domain-containing protein 1	G patch domain-containing protein 1 OS=Homo sapiens GN=GPATCH1 PE=1 SV=1 - [GPTC1_HUMAN]	catalytic step 2 spliceosome;cell part;intracellular organelle part;intracellular part;macromolecular complex;nuclear part;organelle part;ribonucleoprotein complex;spliceosomal complex	Other	931	103.3	1.035	0.822	1.155	0.933	0.691	6	6	8	8	5.7	8	30.4	8	113.1	8	69.8	8	15.6
GPATCH4	Q5T3I0	G patch domain-containing protein 4	G patch domain-containing protein 4 OS=Homo sapiens GN=GPATCH4 PE=1 SV=2 - [GPTC4_HUMAN]		--	446	50.4	1.177	1.389	2.513	0.873	0.405	7	7	10	10	40.5	10	44.8	10	36.1	10	50.7	10	32
GPATCH8	Q9UKJ3	G patch domain-containing protein 8	G patch domain-containing protein 8 OS=Homo sapiens GN=GPATCH8 PE=1 SV=2 - [GPTC8_HUMAN]		--	1502	164.1	1.076	1.331	3.046	1.068	0.523	14	14	19	18	33.7	18	25.3	18	29.7	18	43.1	18	42.8
GPD2	F8W6E4		Glycerol-3-phosphate dehydrogenase, mitochondrial OS=Homo sapiens GN=GPD2 PE=2 SV=1 - [F8W6E4_HUMAN]	cell part;cytoplasmic part;glycerol-3-phosphate dehydrogenase complex;intracellular organelle part;intracellular part;macromolecular complex;membrane;mitochondrial inner membrane;mitochondrial membrane;mitochondrial part;organelle inner membrane;organelle membrane;organelle part;protein complex	Mem	500	55.7	0.965	0.847	1.667	2.021	0.793	3	3	3	3	29.5	3	51.7	3	9.6	3	72.6	3	19.8
GPI	P06744	Glucose-6-phosphate isomerase	Glucose-6-phosphate isomerase OS=Homo sapiens GN=GPI PE=1 SV=4 - [G6PI_HUMAN]	cell part;cell projection;cytoplasmic part;cytosol;extracellular region part;extracellular space;intracellular membrane-bounded organelle;intracellular organelle;intracellular part;membrane;membrane-bounded organelle;neuron projection;nucleus;organelle;plasma membrane	PM	558	63.1	1.389	1.015	0.716	0.638	0.53	1	1	1	1	NaN	1	NaN	1	NaN	1	NaN	1	NaN
GPR107	G5E994		G protein-coupled receptor 107, isoform CRA_c OS=Homo sapiens GN=GPR107 PE=2 SV=1 - [G5E994_HUMAN]	cell part;integral to membrane;intrinsic to membrane;membrane part	ShG	571	63.9	0.711	0.837	1.471	2.06	0.639	1	1	1	1	NaN	1	NaN	1	NaN	1	NaN	1	NaN
GPR108	M0QZY1		Protein GPR108 (Fragment) OS=Homo sapiens GN=GPR108 PE=4 SV=1 - [M0QZY1_HUMAN]	cell part;integral to membrane;intrinsic to membrane;membrane part	ShG	103	11.5	0.865	1.096	1.745	1.576	0.913	1	1	1	1	NaN	1	NaN	1	NaN	1	NaN	1	NaN
GPR125	Q8IWK6	Probable G-protein coupled receptor 125	Probable G-protein coupled receptor 125 OS=Homo sapiens GN=GPR125 PE=1 SV=2 - [GP125_HUMAN]	cell part;external side of plasma membrane;integral to membrane;intrinsic to membrane;membrane part;plasma membrane part	PM	1321	146.1	0.886	1.107	0.467	0.506	1.203	14	14	19	15	30.7	15	22.4	15	18.4	15	42.4	15	19.5
GPR174	Q9BXC1	Probable G-protein coupled receptor 174	Probable G-protein coupled receptor 174 OS=Homo sapiens GN=GPR174 PE=2 SV=1 - [GP174_HUMAN]	cell part;integral to membrane;intrinsic to membrane;membrane;membrane part;plasma membrane	PM	333	38.5	0.897	1.306	0.646	0.746	1.82	1	1	2	2	15.6	2	141.9	2	40.7	2	30.6	2	240.1
GPR19	Q15760	Probable G-protein coupled receptor 19	Probable G-protein coupled receptor 19 OS=Homo sapiens GN=GPR19 PE=2 SV=2 - [GPR19_HUMAN]	cell part;integral to membrane;integral to plasma membrane;intrinsic to membrane;intrinsic to plasma membrane;membrane part;plasma membrane part	PM	415	47.7	1.021	0.861	0.793	1.041	0.981	3	3	5	5	5.8	5	46.8	5	20.2	5	39.5	5	17.7
GPR68	Q15743	Ovarian cancer G-protein coupled receptor 1	Ovarian cancer G-protein coupled receptor 1 OS=Homo sapiens GN=GPR68 PE=1 SV=1 - [OGR1_HUMAN]	cell part;integral to membrane;integral to plasma membrane;intrinsic to membrane;intrinsic to plasma membrane;membrane part;plasma membrane part	PM	365	41	0.996	1.686	0.93	0.5	2.546	2	2	5	5	9	5	11.5	5	21.9	5	27.1	5	2.2
GPR84	Q9NQS5	G-protein coupled receptor 84	G-protein coupled receptor 84 OS=Homo sapiens GN=GPR84 PE=2 SV=1 - [GPR84_HUMAN]	cell part;integral to membrane;intrinsic to membrane;membrane;membrane part;plasma membrane	PM	396	43.7	2.101	0.399	1.031	0.652	0.635	1	1	1	1	NaN	1	NaN	1	NaN	1	NaN	1	NaN
GRB2	P62993	Growth factor receptor-bound protein 2	Growth factor receptor-bound protein 2 OS=Homo sapiens GN=GRB2 PE=1 SV=1 - [GRB2_HUMAN]	cell part;cytoplasmic part;cytosol;endosome;Golgi apparatus;Grb2-EGFR complex;intracellular membrane-bounded organelle;intracellular organelle;intracellular organelle part;intracellular part;macromolecular complex;membrane;membrane part;membrane-bounded organelle;nuclear part;organelle;organelle membrane;organelle part;plasma membrane part;protein complex;signalosome;vesicle membrane	PM	217	25.2	0.862	0.701	0.857	1.022	1.16	1	1	1	1	NaN	1	NaN	1	NaN	1	NaN	1	NaN
GRPEL1	Q9HAV7	GrpE protein homolog 1, mitochondrial	GrpE protein homolog 1, mitochondrial OS=Homo sapiens GN=GRPEL1 PE=1 SV=2 - [GRPE1_HUMAN]	cell part;cytoplasmic part;intracellular organelle lumen;intracellular organelle part;intracellular part;membrane-enclosed lumen;mitochondrial matrix;mitochondrial part;organelle lumen;organelle part	Other	217	24.3	1.072	1.154	2.298	2.4	0.535	1	1	2	2	17	2	7.9	2	0.5	2	31.7	2	12.5
GSN	Q5T0H9		Gelsolin OS=Homo sapiens GN=GSN PE=2 SV=1 - [Q5T0H9_HUMAN]		--	485	52.3	1.065	0.532	0.432	0.173	0.293	1	1	1	1	NaN	1	NaN	1	NaN	1	NaN	1	NaN
GSPT1	H3BSV8		Eukaryotic peptide chain release factor GTP-binding subunit ERF3A (Fragment) OS=Homo sapiens GN=GSPT1 PE=2 SV=1 - [H3BSV8_HUMAN]		--	199	22.2	0.963	0.76	0.542	0.722	1.171	1	1	1	1	NaN	1	NaN	1	NaN	1	NaN	1	NaN
GSR	P00390	Glutathione reductase, mitochondrial	Glutathione reductase, mitochondrial OS=Homo sapiens GN=GSR PE=1 SV=2 - [GSHR_HUMAN]	cell part;cytoplasmic part;cytosol;intracellular membrane-bounded organelle;intracellular organelle;intracellular part;membrane-bounded organelle;mitochondrion;organelle	Other	522	56.2	1.061	0.808	0.748	1.068	0.88	1	1	1	1	NaN	1	NaN	1	NaN	1	NaN	1	NaN
GSTK1	E9PFN5		Glutathione S-transferase kappa 1 OS=Homo sapiens GN=GSTK1 PE=2 SV=1 - [E9PFN5_HUMAN]	cell part;intracellular membrane-bounded organelle;intracellular organelle;intracellular part;membrane-bounded organelle;organelle	Other	190	21.7	0.573	1.214	3.489	3.813	1.104	1	1	1	1	NaN	1	NaN	1	NaN	1	NaN	1	NaN
GSTP1	A8MX94		Glutathione S-transferase P OS=Homo sapiens GN=GSTP1 PE=2 SV=1 - [A8MX94_HUMAN]		--	174	19.5	0.996	0.28	0.496	0.493	2.145	2	2	5	5	52.3	5	184.7	5	21.7	5	51.3	5	14.6
GTDC2	Q8NAT1	Glycosyltransferase-like domain-containing protein 2	Protein O-linked-mannose beta-1,4-N-acetylglucosaminyltransferase 2 OS=Homo sapiens GN=POMGNT2 PE=1 SV=1 - [PMGT2_HUMAN]	extracellular region	XC	580	66.6	0.965	1.69	5.698	1.327	0.64	1	1	1	1	NaN	1	NaN	1	NaN	1	NaN	1	NaN
GTF2B	Q00403	Transcription initiation factor IIB	Transcription initiation factor IIB OS=Homo sapiens GN=GTF2B PE=1 SV=1 - [TF2B_HUMAN]	cell part;intracellular organelle part;intracellular part;nuclear part;nucleoplasm;organelle part	Other	316	34.8	0.842	1.237	1.044	0.957	1.357	2	2	2	2	6	2	42	2	55.2	2	94.9	2	20.2
GTF2I	P78347	General transcription factor II-I	General transcription factor II-I OS=Homo sapiens GN=GTF2I PE=1 SV=2 - [GTF2I_HUMAN]	cell body;cell part;cell projection;cytoplasm;intracellular membrane-bounded organelle;intracellular organelle;intracellular part;membrane-bounded organelle;neuronal cell body;nucleus;organelle	Other	998	112.3	0.738	0.933	1.128	0.619	1.56	3	3	5	4	7.7	4	18.3	4	10.5	4	41.4	4	17.7
GUSB	E9PCV0		Beta-glucuronidase OS=Homo sapiens GN=GUSB PE=2 SV=1 - [E9PCV0_HUMAN]		--	505	58.3	0.764	1.471	3.923	4.881	0.308	1	1	1	1	NaN	1	NaN	1	NaN	1	NaN	1	NaN
GXYLT1	Q4G148	Glucoside xylosyltransferase 1	Glucoside xylosyltransferase 1 OS=Homo sapiens GN=GXYLT1 PE=1 SV=2 - [GXLT1_HUMAN]	cell part;cytoplasmic part;Golgi apparatus part;Golgi membrane;integral to membrane;intracellular organelle part;intracellular part;intrinsic to membrane;membrane;membrane part;organelle membrane;organelle part	Mem	440	50.5	1.065	2.65	5.833	5.353	1.378	2	2	2	2	5.6	2	15	2	6.2	2	16.2	2	17
GYPC	P04921	Glycophorin-C	Glycophorin-C OS=Homo sapiens GN=GYPC PE=1 SV=1 - [GLPC_HUMAN]	cell cortex part;cell part;cortical cytoskeleton;cytoplasmic part;cytoskeleton;integral to membrane;integral to plasma membrane;intracellular non-membrane-bounded organelle;intracellular organelle;intracellular part;intrinsic to membrane;intrinsic to plasma membrane;membrane part;non-membrane-bounded organelle;organelle;plasma membrane part	PM	128	13.8	0.996	0.838	0.752	0.613	1.027	3	3	52	49	20.6	49	40.7	49	27.3	48	22.7	49	55.5
H3F3B	K7EMV3	Histone H3	Histone H3 OS=Homo sapiens GN=H3F3B PE=3 SV=1 - [K7EMV3_HUMAN]	cell part;chromosomal part;intracellular membrane-bounded organelle;intracellular organelle;intracellular organelle part;intracellular part;macromolecular complex;membrane-bounded organelle;nucleosome;nucleus;organelle;organelle part;protein-DNA complex	Other	92	10.3	1.149	0.805	0.711	0.682	0.596	2	2	3	3	10.2	3	34.1	3	15.3	3	38	3	22.2
HADH	Q16836	Hydroxyacyl-coenzyme A dehydrogenase, mitochondrial	Hydroxyacyl-coenzyme A dehydrogenase, mitochondrial OS=Homo sapiens GN=HADH PE=1 SV=3 - [HCDH_HUMAN]	cell part;cytoplasmic part;intracellular membrane-bounded organelle;intracellular organelle;intracellular organelle lumen;intracellular organelle part;intracellular part;membrane-bounded organelle;membrane-enclosed lumen;mitochondrial matrix;mitochondrial part;nucleus;organelle;organelle lumen;organelle part	Other	314	34.3	0.944	2.591	3.018	3.369	0.443	2	2	5	4	9.8	4	57.8	4	44.5	4	80.7	4	48.2
HADHA	P40939	Long chain 3-hydroxyacyl-CoA dehydrogenase;Long-chain enoyl-CoA hydratase;Trifunctional enzyme subunit alpha, mitochondrial	Trifunctional enzyme subunit alpha, mitochondrial OS=Homo sapiens GN=HADHA PE=1 SV=2 - [ECHA_HUMAN]	cell part;cytoplasmic part;fatty acid beta-oxidation multienzyme complex;intracellular non-membrane-bounded organelle;intracellular organelle;intracellular organelle part;intracellular part;macromolecular complex;membrane;mitochondrial inner membrane;mitochondrial membrane;mitochondrial nucleoid;mitochondrial part;non-membrane-bounded organelle;nuclear part;nucleoid;nucleolus;organelle;organelle …	Mem	763	82.9	1.027	1.644	2.644	3.408	0.976	18	18	35	34	17.5	34	37.8	34	29.3	34	35.7	34	24.1
HADHB	F5GZQ3		3-ketoacyl-CoA thiolase OS=Homo sapiens GN=HADHB PE=2 SV=1 - [F5GZQ3_HUMAN]		--	459	49.6	0.924	1.177	1.891	1.927	1.061	6	6	7	7	31.2	7	16.3	7	13.6	7	23.1	7	10.6
HARS2	D6RJE6		Probable histidine--tRNA ligase, mitochondrial (Fragment) OS=Homo sapiens GN=HARS2 PE=2 SV=1 - [D6RJE6_HUMAN]	cell part;cytoplasm;intracellular part	Other	181	20.6	1.052	1.09	1.464	1.284	0.957	1	1	1	1	NaN	1	NaN	1	NaN	1	NaN	1	NaN
HAT1	O14929	Histone acetyltransferase type B catalytic subunit	Histone acetyltransferase type B catalytic subunit OS=Homo sapiens GN=HAT1 PE=1 SV=1 - [HAT1_HUMAN]	cell part;cytoplasm;intracellular membrane-bounded organelle;intracellular organelle;intracellular organelle part;intracellular part;membrane-bounded organelle;nuclear matrix;nuclear part;nucleoplasm;nucleus;organelle;organelle part	Other	419	49.5	1.492	0.463	0.731	0.762	0.906	1	1	1	1	NaN	1	NaN	1	NaN	1	NaN	1	NaN
HAX1	E9PIQ7		HCLS1-associated protein X-1 OS=Homo sapiens GN=HAX1 PE=2 SV=1 - [E9PIQ7_HUMAN]	actin cytoskeleton;cell part;cell projection;cytoplasmic part;cytoskeleton;endoplasmic reticulum;intracellular membrane-bounded organelle;intracellular non-membrane-bounded organelle;intracellular organelle;intracellular part;lamellipodium;membrane-bounded organelle;mitochondrion;non-membrane-bounded organelle;organelle	Other	151	17.2	0.966	2.134	2.226	1.541	0.908	1	1	1	1	NaN	1	NaN	1	NaN	1	NaN	1	NaN
HBB	F8W6P5		LVV-hemorphin-7 (Fragment) OS=Homo sapiens GN=HBB PE=2 SV=1 - [F8W6P5_HUMAN]	cell part;cytoplasmic part;cytosolic part;hemoglobin complex;intracellular part;macromolecular complex;protein complex	Other	90	9.7	1.174	1.009	0.708	0.277	0.802	2	2	2	2	6.9	2	24.3	2	6.1	2	107.3	2	11.9
HBEGF	Q99075	Heparin-binding EGF-like growth factor;Proheparin-binding EGF-like growth factor	Proheparin-binding EGF-like growth factor OS=Homo sapiens GN=HBEGF PE=1 SV=1 - [HBEGF_HUMAN]	cell part;cell surface;extracellular region part;extracellular space;integral to membrane;integral to plasma membrane;intrinsic to membrane;intrinsic to plasma membrane;membrane part;plasma membrane part	PM	208	23.1	0.821	2.441	0.915	1.4	3.371	2	2	2	2	62.6	2	71.8	2	14.8	2	45.6	2	54.3
HCCS	P53701	Cytochrome c-type heme lyase	Cytochrome c-type heme lyase OS=Homo sapiens GN=HCCS PE=1 SV=1 - [CCHL_HUMAN]	cell part;cytoplasmic part;intracellular organelle part;intracellular part;membrane;mitochondrial inner membrane;mitochondrial membrane;mitochondrial part;organelle inner membrane;organelle membrane;organelle part	Mem	268	30.6	1.614	1.345	2.792	2.678	0.945	2	2	2	2	35.8	2	31.5	2	36.6	2	69.1	2	3.1
HCFC1	H7C1C4		HCF N-terminal chain 5 (Fragment) OS=Homo sapiens GN=HCFC1 PE=4 SV=1 - [H7C1C4_HUMAN]		--	611	63.1	3.649	2.443	3.057	2.539	1.29	1	1	1	1	NaN	1	NaN	1	NaN	1	NaN	1	NaN
HCLS1	B4DQ69		Hematopoietic lineage cell-specific protein OS=Homo sapiens GN=HCLS1 PE=2 SV=1 - [B4DQ69_HUMAN]		--	209	24	1.423	0.755	0.468	0.563	1.306	1	1	1	1	NaN	1	NaN	1	NaN	1	NaN	1	NaN
HCST	Q9UBK5	Hematopoietic cell signal transducer	Hematopoietic cell signal transducer OS=Homo sapiens GN=HCST PE=1 SV=1 - [HCST_HUMAN]	cell part;cell surface;integral to membrane;intrinsic to membrane;membrane;membrane part;plasma membrane	PM	93	9.5	1.17	0.808	0.302	0.27	0.963	2	2	3	3	2.9	3	2.6	3	4	3	47.1	3	17.4
HDAC1	Q5TEE2		Histone deacetylase 1 (Fragment) OS=Homo sapiens GN=HDAC1 PE=2 SV=1 - [Q5TEE2_HUMAN]		--	211	24.5	1.349	0.565	3.253	3.81	2.069	1	1	1	1	NaN	1	NaN	1	NaN	1	NaN	1	NaN
HDGFRP2	Q7Z4V5	Hepatoma-derived growth factor-related protein 2	Hepatoma-derived growth factor-related protein 2 OS=Homo sapiens GN=HDGFRP2 PE=1 SV=1 - [HDGR2_HUMAN]	cell part;intracellular membrane-bounded organelle;intracellular organelle;intracellular part;membrane-bounded organelle;nucleus;organelle	Other	671	74.3	1.129	0.697	0.873	0.783	0.741	2	2	2	2	14.8	2	1	2	13.1	2	9.1	2	8
HEATR1	Q5T3Q7		HEAT repeat-containing protein 1 OS=Homo sapiens GN=HEATR1 PE=2 SV=1 - [Q5T3Q7_HUMAN]	cell part;cytoplasmic part;intracellular membrane-bounded organelle;intracellular non-membrane-bounded organelle;intracellular organelle;intracellular organelle part;intracellular part;membrane-bounded organelle;mitochondrion;non-membrane-bounded organelle;nuclear part;nucleolus;organelle;organelle part	Other	2063	233.1	0.874	1.296	0.799	0.599	1.214	7	7	10	10	22.9	10	41.4	10	18.7	10	41.6	10	25.8
HEATR2	Q86Y56	HEAT repeat-containing protein 2	HEAT repeat-containing protein 2 OS=Homo sapiens GN=HEATR2 PE=1 SV=4 - [HEAT2_HUMAN]	cell part;cytoplasm;intracellular part	Other	855	93.5	1.075	1.494	1.121	0.719	1.779	5	5	5	5	43.6	5	31.6	5	77.2	5	36.4	5	52.9
HEATR5B	Q9P2D3	HEAT repeat-containing protein 5B	HEAT repeat-containing protein 5B OS=Homo sapiens GN=HEATR5B PE=1 SV=2 - [HTR5B_HUMAN]		--	2071	224.2	1.098	1.191	1.365	1.54	1.635	1	1	1	1	NaN	1	NaN	1	NaN	1	NaN	1	NaN
HERC1	H0YK45		Probable E3 ubiquitin-protein ligase HERC1 (Fragment) OS=Homo sapiens GN=HERC1 PE=4 SV=1 - [H0YK45_HUMAN]		--	165	18	0.985	1.116	1.569	0.714	1.294	1	1	1	1	NaN	1	NaN	1	NaN	1	NaN	1	NaN
HEXA	P06865	Beta-hexosaminidase subunit alpha	Beta-hexosaminidase subunit alpha OS=Homo sapiens GN=HEXA PE=1 SV=2 - [HEXA_HUMAN]	cell part;cytoplasmic part;intracellular organelle lumen;intracellular organelle part;intracellular part;lysosomal lumen;membrane;membrane-enclosed lumen;organelle lumen;organelle part;vacuolar lumen;vacuolar part	Mem	529	60.7	0.701	1.294	2.773	3.137	0.879	2	3	3	2	117.6	2	29	2	6.9	2	13.3	2	21.9
HEXB	P07686	Beta-hexosaminidase subunit beta;Beta-hexosaminidase subunit beta chain A;Beta-hexosaminidase subunit beta chain B	Beta-hexosaminidase subunit beta OS=Homo sapiens GN=HEXB PE=1 SV=3 - [HEXB_HUMAN]	acrosomal vesicle;cell part;cytoplasmic membrane-bounded vesicle;cytoplasmic part;cytoplasmic vesicle;intracellular membrane-bounded organelle;intracellular organelle;intracellular organelle lumen;intracellular organelle part;intracellular part;lysosomal lumen;membrane;membrane-bounded organelle;membrane-bounded vesicle;membrane-enclosed lumen;organelle;organelle lumen;organelle part;stored secre…	Mem	556	63.1	1.092	1.963	3.928	3.909	0.739	5	6	6	5	104.4	5	66	5	57.1	5	67.1	5	11.1
HFE	F8W7W8		Hereditary hemochromatosis protein OS=Homo sapiens GN=HFE PE=2 SV=1 - [F8W7W8_HUMAN]	cell part;macromolecular complex;membrane part;MHC class I protein complex;MHC protein complex;plasma membrane part;protein complex	PM	337	38.8	0.807	1.559	1.092	0.975	1.727	1	1	2	2	254.3	2	44.5	2	129.1	2	157.8	2	75.1
HIDE1	A8MVS5	Protein HIDE1	Protein HIDE1 OS=Homo sapiens GN=HIDE1 PE=2 SV=2 - [HIDE1_HUMAN]	cell part;integral to membrane;intrinsic to membrane;membrane part	ShG	230	24.7	0.935	1.409	1.554	2.46	1.594	2	2	3	3	65.6	3	5	3	19.9	3	2.5	3	3.7
HIP1R	O75146	Huntingtin-interacting protein 1-related protein	Huntingtin-interacting protein 1-related protein OS=Homo sapiens GN=HIP1R PE=1 SV=2 - [HIP1R_HUMAN]	cell part;clathrin coated vesicle membrane;clathrin-coated vesicle;coated pit;coated vesicle;coated vesicle membrane;cytoplasmic membrane-bounded vesicle;cytoplasmic part;cytoplasmic vesicle;cytoplasmic vesicle membrane;cytoplasmic vesicle part;cytoskeleton;intracellular membrane-bounded organelle;intracellular non-membrane-bounded organelle;intracellular organelle;intracellular organelle part;in…	Mem	1068	119.3	1.787	1.185	0.975	1.536	2.292	3	3	3	3	25.9	3	21	3	50	3	16.8	3	0.2
HIRIP3	Q9BW71	HIRA-interacting protein 3	HIRA-interacting protein 3 OS=Homo sapiens GN=HIRIP3 PE=1 SV=3 - [HIRP3_HUMAN]	cell part;intracellular membrane-bounded organelle;intracellular organelle;intracellular part;membrane-bounded organelle;nucleus;organelle	Other	556	61.9	1.307	1.079	1.056	0.898	1.222	1	1	1	1	NaN	1	NaN	1	NaN	1	NaN	1	NaN
HIST1H1B	P16401	Histone H1.5	Histone H1.5 OS=Homo sapiens GN=HIST1H1B PE=1 SV=3 - [H15_HUMAN]	cell part;chromatin;chromosomal part;intracellular organelle part;intracellular part;macromolecular complex;nuclear chromatin;nuclear chromosome part;nuclear part;nucleosome;organelle part;protein-DNA complex	Other	226	22.6	0.996	0.527	1.159	0.475	1.359	1	2	2	1	NaN	1	NaN	1	NaN	1	NaN	1	NaN
HIST1H1C	P16403	Histone H1.2	Histone H1.2 OS=Homo sapiens GN=HIST1H1C PE=1 SV=2 - [H12_HUMAN]	cell part;chromosomal part;intracellular membrane-bounded organelle;intracellular organelle;intracellular organelle part;intracellular part;macromolecular complex;membrane-bounded organelle;nucleosome;nucleus;organelle;organelle part;protein-DNA complex	Other	213	21.4	1.045	0.68	0.774	0.806	0.739	2	3	4	3	1.9	3	7.4	3	14.3	3	16.5	3	5.7
HIST1H2AH	Q96KK5	Histone H2A type 1-H	Histone H2A type 1-H OS=Homo sapiens GN=HIST1H2AH PE=1 SV=3 - [H2A1H_HUMAN]	cell part;chromosomal part;intracellular membrane-bounded organelle;intracellular organelle;intracellular organelle part;intracellular part;macromolecular complex;membrane-bounded organelle;nucleosome;nucleus;organelle;organelle part;protein-DNA complex	Other	128	13.9	1.149	0.736	0.628	0.665	0.608	2	2	3	2	37.2	2	23.6	2	11.7	2	10.3	2	12.5
HIST1H2BK	O60814	Histone H2B type 1-K	Histone H2B type 1-K OS=Homo sapiens GN=HIST1H2BK PE=1 SV=3 - [H2B1K_HUMAN]	cell part;chromosomal part;intracellular membrane-bounded organelle;intracellular organelle;intracellular organelle part;intracellular part;macromolecular complex;membrane-bounded organelle;nucleosome;nucleus;organelle;organelle part;protein-DNA complex	Other	126	13.9	0.853	0.524	0.626	0.708	0.453	2	2	7	5	34.6	5	21.5	5	20.3	5	16	5	24.4
HIST1H4A	P62805	Histone H4	Histone H4 OS=Homo sapiens GN=HIST1H4A PE=1 SV=2 - [H4_HUMAN]	actin cytoskeleton;cell part;chromosomal part;cytoskeleton;extracellular region;intracellular non-membrane-bounded organelle;intracellular organelle;intracellular organelle part;intracellular part;macromolecular complex;non-membrane-bounded organelle;nuclear part;nucleolus;nucleoplasm;nucleosome;organelle;organelle part;protein-DNA complex	XC	103	11.4	1.122	0.673	0.634	0.676	0.711	3	3	8	8	17.6	8	7.6	8	22.4	8	17	8	25.1
HK1	P19367	Hexokinase-1	Hexokinase-1 OS=Homo sapiens GN=HK1 PE=1 SV=3 - [HXK1_HUMAN]	cell part;cytoplasmic part;cytosol;intracellular membrane-bounded organelle;intracellular organelle;intracellular organelle part;intracellular part;membrane;membrane part;membrane raft;membrane-bounded organelle;mitochondrial membrane;mitochondrial outer membrane;mitochondrial part;mitochondrion;nucleus;organelle;organelle membrane;organelle outer membrane;organelle part;outer membrane	Mem	917	102.4	0.877	0.81	0.952	1.542	0.803	14	14	14	14	21.4	14	19.2	14	17.8	14	34.7	14	17.4
HK2	E9PB90		Hexokinase-2 OS=Homo sapiens GN=HK2 PE=2 SV=1 - [E9PB90_HUMAN]	cell part;cytoplasmic part;intracellular membrane-bounded organelle;intracellular organelle;intracellular part;membrane-bounded organelle;mitochondrion;organelle	Other	889	98.9	1.166	0.925	1.112	1.087	1.171	7	7	8	8	16.3	8	15	8	24.6	8	16.4	8	11.6
HLA-A	P16189	HLA class I histocompatibility antigen, A-31 alpha chain	HLA class I histocompatibility antigen, A-31 alpha chain OS=Homo sapiens GN=HLA-A PE=1 SV=2 - [1A31_HUMAN]	cell part;integral to membrane;intrinsic to membrane;macromolecular complex;membrane part;MHC class I protein complex;MHC protein complex;plasma membrane part;protein complex	PM	365	41	0.979	0.822	0.188	0.125	1.168	7	12	42	20	12.6	20	15.7	20	62.9	20	265.4	20	14.1
HLA-C	P10321	HLA class I histocompatibility antigen, Cw-7 alpha chain	HLA class I histocompatibility antigen, Cw-7 alpha chain OS=Homo sapiens GN=HLA-C PE=1 SV=3 - [1C07_HUMAN]	cell part;coated vesicle membrane;cytoplasmic part;cytoplasmic vesicle membrane;cytoplasmic vesicle part;early endosome membrane;endocytic vesicle membrane;endoplasmic reticulum part;endosomal part;endosome membrane;ER to Golgi transport vesicle membrane;Golgi apparatus part;Golgi membrane;integral to endoplasmic reticulum membrane;integral to lumenal side of endoplasmic reticulum membrane;integr…	PM	366	40.6	0.962	1.326	0.79	0.641	0.955	5	13	35	10	12.8	10	19.4	10	15.7	10	35.3	10	36.1
HLA-C	P30508	HLA class I histocompatibility antigen, Cw-12 alpha chain	HLA class I histocompatibility antigen, Cw-12 alpha chain OS=Homo sapiens GN=HLA-C PE=2 SV=2 - [1C12_HUMAN]	cell part;coated vesicle membrane;cytoplasmic part;cytoplasmic vesicle membrane;cytoplasmic vesicle part;early endosome membrane;endocytic vesicle membrane;endoplasmic reticulum part;endosomal part;endosome membrane;ER to Golgi transport vesicle membrane;Golgi apparatus part;Golgi membrane;integral to endoplasmic reticulum membrane;integral to lumenal side of endoplasmic reticulum membrane;integr…	PM	366	40.9	0.256	0.779	0.856	0.733	0.806	1	11	31	1	NaN	1	NaN	1	NaN	1	NaN	1	NaN
HLCS	P50747	Biotin--[acetyl-CoA-carboxylase] ligase;Biotin--[methylcrotonoyl-CoA-carboxylase] ligase;Biotin--[methylmalonyl-CoA-carboxytransferase] ligase;Biotin--[propionyl-CoA-carboxylase [ATP-hydrolyzing]] ligase;Biotin--protein ligase	Biotin--protein ligase OS=Homo sapiens GN=HLCS PE=1 SV=1 - [BPL1_HUMAN]	cell part;chromatin;chromosomal part;cytoplasmic part;cytosol;intracellular membrane-bounded organelle;intracellular organelle;intracellular organelle part;intracellular part;membrane-bounded organelle;mitochondrion;nuclear lamina;nuclear matrix;nuclear part;organelle;organelle part	Other	726	80.7	1.164	0.879	0.844	0.855	1.001	2	2	3	3	7	3	28.9	3	12	3	3.1	3	7
HM13	Q8TCT9	Minor histocompatibility antigen H13	Minor histocompatibility antigen H13 OS=Homo sapiens GN=HM13 PE=1 SV=1 - [HM13_HUMAN]	cell part;cell surface;cytoplasmic part;endoplasmic reticulum;endoplasmic reticulum part;integral to cytosolic side of endoplasmic reticulum membrane;integral to endoplasmic reticulum membrane;integral to lumenal side of endoplasmic reticulum membrane;integral to membrane;integral to organelle membrane;intracellular membrane-bounded organelle;intracellular organelle;intracellular organelle part;i…	PM	377	41.5	1.176	1.872	3.786	3.359	0.926	5	5	10	10	17.6	10	13.6	10	35.8	10	62.2	10	11.4
HMGB1	P09429	High mobility group protein B1	High mobility group protein B1 OS=Homo sapiens GN=HMGB1 PE=1 SV=3 - [HMGB1_HUMAN]	cell part;cell projection;cell surface;chromosome;condensed chromosome;cytoplasm;extracellular region part;extracellular space;intracellular non-membrane-bounded organelle;intracellular organelle;intracellular organelle part;intracellular part;neuron projection;non-membrane-bounded organelle;nuclear part;nucleoplasm;organelle;organelle part	CS	215	24.9	1.061	0.682	0.636	0.478	1.151	1	1	1	1	NaN	1	NaN	1	NaN	1	NaN	1	NaN
HMGB2	P26583	High mobility group protein B2	High mobility group protein B2 OS=Homo sapiens GN=HMGB2 PE=1 SV=2 - [HMGB2_HUMAN]	cell part;chromosome;condensed chromosome;cytoplasmic part;extracellular region part;extracellular space;intracellular non-membrane-bounded organelle;intracellular organelle;intracellular organelle part;intracellular part;macromolecular complex;non-membrane-bounded organelle;nuclear part;nucleoplasm;organelle;organelle part;perinuclear region of cytoplasm;protein complex	XC	209	24	0.909	0.652	0.641	0.519	1.018	1	1	1	1	NaN	1	NaN	1	NaN	1	NaN	1	NaN
HMGCLL1	G5E9S9		3-hydroxymethyl-3-methylglutaryl-CoA lyase, cytoplasmic OS=Homo sapiens GN=HMGCLL1 PE=2 SV=1 - [G5E9S9_HUMAN]		--	151	16.4	1.05	1.008	2.358	3.557	0.574	1	1	1	1	NaN	1	NaN	1	NaN	1	NaN	1	NaN
HMGXB4	Q9UGU5	HMG domain-containing protein 4	HMG domain-containing protein 4 OS=Homo sapiens GN=HMGXB4 PE=1 SV=2 - [HMGX4_HUMAN]	cell part;chromatin remodeling complex;intracellular organelle part;intracellular part;ISWI complex;macromolecular complex;nuclear part;NURF complex;organelle part;protein complex	Other	601	65.7	1.29	1.177	3.875	1.393	0.499	5	5	8	7	17.9	7	47.1	7	28.2	7	36.5	7	27.5
HMHA1	Q92619	Minor histocompatibility antigen HA-1;Minor histocompatibility protein HA-1	Minor histocompatibility protein HA-1 OS=Homo sapiens GN=HMHA1 PE=1 SV=2 - [HMHA1_HUMAN]	cell part;cytoplasmic part;cytosol;intracellular part	Other	1136	124.5	0.846	0.328	0.241	0.369	1.423	4	4	5	5	23.6	5	10	5	18.5	5	14.9	5	9.5
HMOX2	I3L159		Heme oxygenase 2 (Fragment) OS=Homo sapiens GN=HMOX2 PE=2 SV=1 - [I3L159_HUMAN]		--	229	26.6	0.664	1.108	2.677	2.03	0.418	2	2	2	2	87.6	2	22.6	2	6.1	2	23.9	2	98.6
HNRNPA0	Q13151	Heterogeneous nuclear ribonucleoprotein A0	Heterogeneous nuclear ribonucleoprotein A0 OS=Homo sapiens GN=HNRNPA0 PE=1 SV=1 - [ROA0_HUMAN]	cell part;intracellular organelle part;intracellular part;macromolecular complex;nuclear part;nucleoplasm;organelle part;ribonucleoprotein complex	Other	305	30.8	3.339	4.684	8.256	8.489	2.475	1	1	1	1	NaN	1	NaN	1	NaN	1	NaN	1	NaN
HNRNPA1	F8W6I7		Heterogeneous nuclear ribonucleoprotein A1 OS=Homo sapiens GN=HNRNPA1 PE=2 SV=2 - [F8W6I7_HUMAN]	cell part;cytoplasm;cytoskeleton;intermediate filament cytoskeleton;intracellular non-membrane-bounded organelle;intracellular organelle;intracellular organelle part;intracellular part;non-membrane-bounded organelle;nuclear part;nucleolus;organelle;organelle part	Other	307	33.1	0.654	0.684	0.618	0.409	0.668	2	3	4	3	13.6	3	18.9	3	34.7	3	71	3	1.4
HNRNPA2B1	P22626	Heterogeneous nuclear ribonucleoproteins A2/B1	Heterogeneous nuclear ribonucleoproteins A2/B1 OS=Homo sapiens GN=HNRNPA2B1 PE=1 SV=2 - [ROA2_HUMAN]	catalytic step 2 spliceosome;cell part;cytoplasm;intracellular non-membrane-bounded organelle;intracellular organelle;intracellular organelle part;intracellular part;macromolecular complex;non-membrane-bounded organelle;nuclear part;nucleolus;nucleoplasm;organelle;organelle part;ribonucleoprotein complex;spliceosomal complex	Other	353	37.4	1.415	1.092	2.818	1.727	0.737	6	6	6	6	45	6	11.5	6	28.9	6	22.2	6	49.8
HNRNPA3	P51991	Heterogeneous nuclear ribonucleoprotein A3	Heterogeneous nuclear ribonucleoprotein A3 OS=Homo sapiens GN=HNRNPA3 PE=1 SV=2 - [ROA3_HUMAN]	catalytic step 2 spliceosome;cell part;intracellular non-membrane-bounded organelle;intracellular organelle;intracellular organelle part;intracellular part;macromolecular complex;non-membrane-bounded organelle;nuclear part;nucleolus;nucleoplasm;organelle;organelle part;ribonucleoprotein complex;spliceosomal complex	Other	378	39.6	1.031	1.209	2.66	2.062	0.835	2	2	3	3	17.4	3	75.2	3	66	3	53	3	4.8
HNRNPAB	D6R9P3		Heterogeneous nuclear ribonucleoprotein A/B OS=Homo sapiens GN=HNRNPAB PE=2 SV=1 - [D6R9P3_HUMAN]	cell part;intracellular membrane-bounded organelle;intracellular organelle;intracellular part;membrane-bounded organelle;nucleus;organelle	Other	280	30.3	0.778	0.538	0.69	1.823	0.51	1	2	2	1	NaN	1	NaN	1	NaN	1	NaN	1	NaN
HNRNPD	H0YA96		Heterogeneous nuclear ribonucleoprotein D0 (Fragment) OS=Homo sapiens GN=HNRNPD PE=4 SV=1 - [H0YA96_HUMAN]	cell part;intracellular membrane-bounded organelle;intracellular organelle;intracellular part;membrane-bounded organelle;nucleus;organelle	Other	210	23.9	0.886	1.156	2.296	1.706	0.627	4	5	7	6	16.4	6	23.8	6	21.5	6	21	6	35.3
HNRNPF	P52597	Heterogeneous nuclear ribonucleoprotein F;Heterogeneous nuclear ribonucleoprotein F, N-terminally processed	Heterogeneous nuclear ribonucleoprotein F OS=Homo sapiens GN=HNRNPF PE=1 SV=3 - [HNRPF_HUMAN]	catalytic step 2 spliceosome;cell part;cytoplasm;intracellular organelle part;intracellular part;macromolecular complex;nuclear part;nucleoplasm;organelle part;ribonucleoprotein complex;spliceosomal complex	Other	415	45.6	1.064	0.828	1.203	0.99	0.76	4	4	5	4	12.4	4	16.4	4	19.7	4	4.1	4	15.6
HNRNPH1	D6RIU0		Heterogeneous nuclear ribonucleoprotein H (Fragment) OS=Homo sapiens GN=HNRNPH1 PE=2 SV=1 - [D6RIU0_HUMAN]	cell part;cytoplasm;intracellular membrane-bounded organelle;intracellular organelle;intracellular part;membrane-bounded organelle;nucleus;organelle	Other	168	18.7	1.065	1.024	1.311	1	0.727	4	4	4	4	23.7	4	52	4	77.1	4	36.2	4	13.6
HNRNPK	P61978	Heterogeneous nuclear ribonucleoprotein K	Heterogeneous nuclear ribonucleoprotein K OS=Homo sapiens GN=HNRNPK PE=1 SV=1 - [HNRPK_HUMAN]	catalytic step 2 spliceosome;cell part;chromatin;chromosomal part;cytoplasm;intracellular organelle part;intracellular part;macromolecular complex;nuclear chromatin;nuclear chromosome part;nuclear part;nucleoplasm;organelle part;ribonucleoprotein complex;spliceosomal complex	Other	463	50.9	1.123	0.79	1.669	1.091	0.666	10	10	17	14	14.4	14	12.7	14	17.4	14	23.8	14	16.7
HNRNPL	M0QXS5		Heterogeneous nuclear ribonucleoprotein L (Fragment) OS=Homo sapiens GN=HNRNPL PE=4 SV=1 - [M0QXS5_HUMAN]	cell part;intracellular membrane-bounded organelle;intracellular organelle;intracellular part;membrane-bounded organelle;nucleus;organelle	Other	530	58.4	0.9	0.94	1.733	1.142	0.711	4	4	6	6	24.9	6	58	6	50.3	6	43	6	23.5
HNRNPM	M0R019		Heterogeneous nuclear ribonucleoprotein M (Fragment) OS=Homo sapiens GN=HNRNPM PE=4 SV=1 - [M0R019_HUMAN]		--	353	37.7	1.054	0.96	1.749	1.041	0.972	8	8	16	16	12.4	16	20.7	16	40.9	16	20.1	16	27.4
HNRNPU	Q00839	Heterogeneous nuclear ribonucleoprotein U	Heterogeneous nuclear ribonucleoprotein U OS=Homo sapiens GN=HNRNPU PE=1 SV=6 - [HNRPU_HUMAN]	catalytic step 2 spliceosome;cell part;cell surface;CRD-mediated mRNA stability complex;cytoplasmic part;intracellular organelle part;intracellular part;macromolecular complex;nuclear part;nucleoplasm;organelle part;protein complex;ribonucleoprotein complex;spliceosomal complex	CS	825	90.5	1.173	1.381	3.512	2.617	0.822	10	10	19	19	27.2	19	32.9	19	61	19	69.5	19	38.4
HNRNPUL1	B7Z4B8		Heterogeneous nuclear ribonucleoprotein U-like protein 1 OS=Homo sapiens GN=HNRNPUL1 PE=2 SV=1 - [B7Z4B8_HUMAN]	cell part;intracellular part;macromolecular complex;ribonucleoprotein complex	Other	767	86.1	0.856	1.086	1.186	1.03	0.761	4	4	4	4	36.6	4	13.4	4	36.9	4	43.9	4	40
HNRPDL	O14979	Heterogeneous nuclear ribonucleoprotein D-like	Heterogeneous nuclear ribonucleoprotein D-like OS=Homo sapiens GN=HNRNPDL PE=1 SV=3 - [HNRDL_HUMAN]	cell part;cytoplasm;intracellular membrane-bounded organelle;intracellular organelle;intracellular organelle part;intracellular part;macromolecular complex;membrane-bounded organelle;nuclear part;nucleus;organelle;organelle part;ribonucleoprotein complex;spliceosomal complex	Other	420	46.4	1.328	1.663	2.331	1.878	1.177	2	3	3	2	4.4	2	61.4	2	11.6	2	3.5	2	161.8
HOOK1	A8MU44		Protein Hook homolog 1 OS=Homo sapiens GN=HOOK1 PE=2 SV=2 - [A8MU44_HUMAN]	cell part;cytoplasm;cytoskeletal part;intracellular organelle part;intracellular part;macromolecular complex;microtubule;organelle part;protein complex	Other	686	80	1.159	0.846	0.707	0.741	0.835	1	1	1	1	NaN	1	NaN	1	NaN	1	NaN	1	NaN
HP1BP3	Q5SSJ5	Heterochromatin protein 1-binding protein 3	Heterochromatin protein 1-binding protein 3 OS=Homo sapiens GN=HP1BP3 PE=1 SV=1 - [HP1B3_HUMAN]	cell part;chromosomal part;intracellular membrane-bounded organelle;intracellular organelle;intracellular organelle part;intracellular part;macromolecular complex;membrane-bounded organelle;nucleosome;nucleus;organelle;organelle part;protein-DNA complex	Other	553	61.2	1.035	1.737	5.399	2.301	0.95	7	7	9	9	14.5	9	32.3	9	43.2	9	30.6	9	37.6
HRG	P04196	Histidine-rich glycoprotein	Histidine-rich glycoprotein OS=Homo sapiens GN=HRG PE=1 SV=1 - [HRG_HUMAN]	cell part;cytoplasmic membrane-bounded vesicle lumen;cytoplasmic part;cytoplasmic vesicle part;extracellular region;intracellular organelle part;intracellular part;membrane;membrane-enclosed lumen;organelle lumen;organelle part;plasma membrane;platelet alpha granule lumen;secretory granule lumen;vesicle lumen	PM	525	59.5	0.848	0.679	0.704	0.655	1.221	1	1	1	1	NaN	1	NaN	1	NaN	1	NaN	1	NaN
HRNR	Q86YZ3	Hornerin	Hornerin OS=Homo sapiens GN=HRNR PE=1 SV=2 - [HORN_HUMAN]	cell part;cornified envelope;cytoskeleton;extracellular membrane-bounded organelle;extracellular organelle;extracellular region part;extracellular vesicular exosome;intracellular non-membrane-bounded organelle;intracellular organelle;intracellular part;membrane-bounded organelle;membrane-bounded vesicle;non-membrane-bounded organelle;organelle;vesicle	XC	2850	282.2	1.972	0.799	0.496	0.61	0.716	12	12	35	33	61	33	42.5	33	40	33	24	33	19.9
HS2ST1	A6ND99		Heparan sulfate 2-O-sulfotransferase 1 OS=Homo sapiens GN=HS2ST1 PE=2 SV=4 - [A6ND99_HUMAN]	cell part;integral to membrane;intrinsic to membrane;membrane part	ShG	322	37.1	1.183	2.191	3.934	5.37	0.083	1	1	1	1	NaN	1	NaN	1	NaN	1	NaN	1	NaN
HSD17B10	Q5H928		3-hydroxyacyl-CoA dehydrogenase type-2 OS=Homo sapiens GN=HSD17B10 PE=2 SV=1 - [Q5H928_HUMAN]		--	169	17.2	0.961	2.489	2.945	2.865	1.594	1	1	1	1	NaN	1	NaN	1	NaN	1	NaN	1	NaN
HSD17B12	Q53GQ0	Estradiol 17-beta-dehydrogenase 12	Estradiol 17-beta-dehydrogenase 12 OS=Homo sapiens GN=HSD17B12 PE=1 SV=2 - [DHB12_HUMAN]	cell part;cytoplasmic part;endoplasmic reticulum membrane;endoplasmic reticulum part;extracellular matrix;extracellular region part;integral to membrane;intracellular organelle part;intracellular part;intrinsic to membrane;membrane;membrane part;organelle membrane;organelle part	XC	312	34.3	0.951	1.22	1.636	1.842	1.341	3	3	7	5	14	5	6.8	5	18.2	5	10.3	5	3.1
HSD17B4	E7EPL9		Peroxisomal multifunctional enzyme type 2 OS=Homo sapiens GN=HSD17B4 PE=2 SV=1 - [E7EPL9_HUMAN]		--	474	51	0.886	0.913	1.592	1.828	0.892	2	2	2	2	34.7	2	45.4	2	184.9	2	185.1	2	1.9
HSDL1	Q3SXM5	Inactive hydroxysteroid dehydrogenase-like protein 1	Inactive hydroxysteroid dehydrogenase-like protein 1 OS=Homo sapiens GN=HSDL1 PE=1 SV=3 - [HSDL1_HUMAN]	cell part;cytoplasmic part;intracellular membrane-bounded organelle;intracellular organelle;intracellular part;membrane-bounded organelle;mitochondrion;organelle	Other	330	37	1.129	1.433	2.849	4.897	1.224	3	3	5	5	16.1	5	16.6	5	26	5	9.7	5	5.4
HSDL2	B4DWC7		Hydroxysteroid dehydrogenase-like protein 2 OS=Homo sapiens GN=HSDL2 PE=2 SV=1 - [B4DWC7_HUMAN]	cell part;cytoplasmic part;intracellular membrane-bounded organelle;intracellular organelle;intracellular part;membrane-bounded organelle;mitochondrion;organelle	Other	213	23.6	0.854	0.943	1.48	1.672	0.819	1	1	1	1	NaN	1	NaN	1	NaN	1	NaN	1	NaN
HSP90AA1	P07900	Heat shock protein HSP 90-alpha	Heat shock protein HSP 90-alpha OS=Homo sapiens GN=HSP90AA1 PE=1 SV=5 - [HS90A_HUMAN]	cell part;cytoplasmic membrane-bounded vesicle;cytoplasmic part;cytoplasmic vesicle;cytosol;intracellular membrane-bounded organelle;intracellular organelle;intracellular part;melanosome;membrane;membrane-bounded organelle;membrane-bounded vesicle;organelle;pigment granule;plasma membrane;vesicle	PM	732	84.6	0.985	0.804	0.639	0.788	0.882	9	19	47	18	18.5	18	21.2	18	42.5	18	34.9	18	20
HSP90AB1	P08238	Heat shock protein HSP 90-beta	Heat shock protein HSP 90-beta OS=Homo sapiens GN=HSP90AB1 PE=1 SV=4 - [HS90B_HUMAN]	apical plasma membrane;basolateral plasma membrane;brush border membrane;cell part;cell projection membrane;cell projection part;cell surface;cytoplasmic membrane-bounded vesicle;cytoplasmic part;cytoplasmic vesicle;cytosol;inclusion body;intracellular membrane-bounded organelle;intracellular organelle;intracellular part;melanosome;membrane part;membrane-bounded organelle;membrane-bounded vesicle…	PM	724	83.2	0.872	0.971	0.654	0.642	1.114	10	22	50	15	22.1	15	13.4	15	20.9	15	9.3	15	16.6
HSP90B1	P14625	Endoplasmin	Endoplasmin OS=Homo sapiens GN=HSP90B1 PE=1 SV=1 - [ENPL_HUMAN]	cell part;cytoplasmic membrane-bounded vesicle;cytoplasmic part;cytoplasmic vesicle;cytosol;endoplasmic reticulum lumen;endoplasmic reticulum membrane;endoplasmic reticulum part;intracellular membrane-bounded organelle;intracellular organelle;intracellular organelle lumen;intracellular organelle part;intracellular part;melanosome;membrane;membrane part;membrane-bounded organelle;membrane-bounded …	PM	803	92.4	0.867	1.85	6.304	5.356	0.453	20	22	38	32	23.3	32	17.3	32	20	32	19.4	30	56.8
HSPA13	F5GWS8		Heat shock 70 kDa protein 13 OS=Homo sapiens GN=HSPA13 PE=2 SV=1 - [F5GWS8_HUMAN]		--	263	29.4	1.284	3.931	7.054	3.35	1.586	1	1	1	1	NaN	1	NaN	1	NaN	1	NaN	1	NaN
HSPA1A	P08107	Heat shock 70 kDa protein 1A/1B	Heat shock 70 kDa protein 1A/1B OS=Homo sapiens GN=HSPA1A PE=1 SV=5 - [HSP71_HUMAN]	aggresome;cell part;cytoplasmic part;cytosol;endoplasmic reticulum;inclusion body;intracellular membrane-bounded organelle;intracellular organelle;intracellular organelle part;intracellular part;macromolecular complex;membrane-bounded organelle;mitochondrion;nuclear body;nuclear part;nuclear speck;nucleoplasm part;organelle;organelle part;perinuclear region of cytoplasm;ribonucleoprotein complex	Other	641	70	1.077	0.546	0.837	0.882	1.004	2	7	14	2	14.9	2	13.4	2	15.7	2	51.5	2	83.2
HSPA4	P34932	Heat shock 70 kDa protein 4	Heat shock 70 kDa protein 4 OS=Homo sapiens GN=HSPA4 PE=1 SV=4 - [HSP74_HUMAN]	cell part;cytoplasm;intracellular membrane-bounded organelle;intracellular organelle;intracellular part;membrane-bounded organelle;nucleus;organelle	Other	840	94.3	0.979	0.656	0.476	0.587	0.898	5	5	5	5	16.4	5	30.2	5	21.7	5	28.7	5	18.1
HSPA4L	E9PDE8		Heat shock 70 kDa protein 4L OS=Homo sapiens GN=HSPA4L PE=2 SV=1 - [E9PDE8_HUMAN]		--	813	91.9	1.115	0.872	0.619	1.003	1.222	4	4	4	4	67.6	4	27.9	4	35.5	4	11.6	4	19.5
HSPA5	P11021	78 kDa glucose-regulated protein	78 kDa glucose-regulated protein OS=Homo sapiens GN=HSPA5 PE=1 SV=2 - [GRP78_HUMAN]	cell part;cell surface;cytoplasmic membrane-bounded vesicle;cytoplasmic part;cytoplasmic vesicle;endoplasmic reticulum chaperone complex;endoplasmic reticulum lumen;endoplasmic reticulum part;endoplasmic reticulum-Golgi intermediate compartment;integral to endoplasmic reticulum membrane;integral to membrane;integral to organelle membrane;intracellular membrane-bounded organelle;intracellular orga…	CS	654	72.3	1.246	1.34	7.753	7.778	0.305	28	31	99	80	38.4	80	50.1	80	43.7	80	44.9	63	145.1
HSPA8	P11142	Heat shock cognate 71 kDa protein	Heat shock cognate 71 kDa protein OS=Homo sapiens GN=HSPA8 PE=1 SV=1 - [HSP7C_HUMAN]	cell part;cell surface;clathrin coated vesicle membrane;clathrin sculpted gamma-aminobutyric acid transport vesicle membrane;coated vesicle membrane;cytoplasmic membrane-bounded vesicle;cytoplasmic part;cytoplasmic vesicle;cytoplasmic vesicle membrane;cytoplasmic vesicle part;cytosol;extracellular membrane-bounded organelle;extracellular organelle;extracellular region part;extracellular vesicular…	PM	646	70.9	0.956	0.956	1.04	0.929	0.987	11	18	42	26	22.6	26	22.4	26	29.8	26	20.6	26	18.2
HSPA9	P38646	Stress-70 protein, mitochondrial	Stress-70 protein, mitochondrial OS=Homo sapiens GN=HSPA9 PE=1 SV=2 - [GRP75_HUMAN]	cell part;cell surface;cytoplasmic part;intracellular non-membrane-bounded organelle;intracellular organelle;intracellular organelle part;intracellular part;mitochondrial nucleoid;mitochondrial part;non-membrane-bounded organelle;nuclear part;nucleoid;nucleolus;organelle;organelle part	CS	679	73.6	0.905	1.689	2.45	2.825	0.633	19	20	41	40	27	40	42.8	40	47.5	40	41.1	40	32.2
HSPB1	C9J3N8		Heat shock protein beta-1 OS=Homo sapiens GN=HSPB1 PE=2 SV=1 - [C9J3N8_HUMAN]	cell part;contractile fiber part;cytoplasmic part;intracellular membrane-bounded organelle;intracellular organelle;intracellular part;membrane;membrane-bounded organelle;nucleus;organelle;organelle part;plasma membrane;Z disc	PM	37	3.9	1.124	1.049	0.953	0.986	0.907	2	2	2	2	13.9	2	21	2	81.3	2	23	2	12.6
HSPBP1	Q9NZL4	Hsp70-binding protein 1	Hsp70-binding protein 1 OS=Homo sapiens GN=HSPBP1 PE=1 SV=1 - [HPBP1_HUMAN]		--	362	39.4	1.1	0.843	0.885	0.952	0.428	2	2	2	2	15.3	2	10.5	2	13.5	2	8.8	2	232.9
HSPD1	P10809	60 kDa heat shock protein, mitochondrial	60 kDa heat shock protein, mitochondrial OS=Homo sapiens GN=HSPD1 PE=1 SV=2 - [CH60_HUMAN]	cell part;cell surface;coated pit;coated vesicle;cytoplasmic membrane-bounded vesicle;cytoplasmic part;cytoplasmic vesicle;cytosol;early endosome;endosome;extracellular region part;extracellular space;intracellular membrane-bounded organelle;intracellular organelle;intracellular organelle lumen;intracellular organelle part;intracellular part;lipopolysaccharide receptor complex;macromolecular comp…	PM	573	61	0.947	1.16	1.695	2.089	0.651	17	17	43	40	11.6	40	23	40	27.1	40	39.5	40	23.1
HSPE1	B8ZZL8		10 kDa heat shock protein, mitochondrial OS=Homo sapiens GN=HSPE1 PE=2 SV=1 - [B8ZZL8_HUMAN]	cell part;cytoplasm;intracellular part	Other	101	10.7	1	1.856	3.096	4.29	0.627	4	4	4	4	6	4	18.7	4	15.2	4	4.7	4	19.3
HTATSF1	O43719	HIV Tat-specific factor 1	HIV Tat-specific factor 1 OS=Homo sapiens GN=HTATSF1 PE=1 SV=1 - [HTSF1_HUMAN]	cell part;intracellular membrane-bounded organelle;intracellular organelle;intracellular part;membrane-bounded organelle;nucleus;organelle	Other	755	85.8	1.145	1.058	2.055	1.698	1.154	3	3	3	3	19	3	7.3	3	3.5	3	3.8	3	10.1
HTR3C	Q8WXA8	5-hydroxytryptamine receptor 3C	5-hydroxytryptamine receptor 3C OS=Homo sapiens GN=HTR3C PE=1 SV=2 - [5HT3C_HUMAN]	cell part;integral to membrane;intrinsic to membrane;membrane;membrane part;plasma membrane;postsynaptic membrane;synapse part;synaptic membrane	PM	447	50.2	1.074	0.259	0.109	0.018	0.678	1	1	1	1	NaN	1	NaN	1	NaN	1	NaN	1	NaN
HTRA3	P83110	Serine protease HTRA3	Serine protease HTRA3 OS=Homo sapiens GN=HTRA3 PE=1 SV=2 - [HTRA3_HUMAN]	extracellular region	XC	453	48.6	1.878	5.927	15.923	8.461	0.652	1	1	1	1	NaN	1	NaN	1	NaN	1	NaN	1	NaN
HUWE1	Q7Z6Z7	E3 ubiquitin-protein ligase HUWE1	E3 ubiquitin-protein ligase HUWE1 OS=Homo sapiens GN=HUWE1 PE=1 SV=3 - [HUWE1_HUMAN]	cell part;cytoplasm;intracellular membrane-bounded organelle;intracellular organelle;intracellular part;membrane-bounded organelle;nucleus;organelle	Other	4374	481.6	1.156	0.82	0.624	0.738	1.591	18	18	21	20	26.1	20	29.2	20	51.5	20	38.2	20	35.4
HYAL2	Q12891	Hyaluronidase-2	Hyaluronidase-2 OS=Homo sapiens GN=HYAL2 PE=1 SV=4 - [HYAL2_HUMAN]	anchored to external side of plasma membrane;anchored to membrane;anchored to plasma membrane;apical plasma membrane;cell part;cell projection;cytoplasmic membrane-bounded vesicle;cytoplasmic part;cytoplasmic vesicle;cytosol;endocytic vesicle;endoplasmic reticulum;Golgi apparatus part;Golgi membrane;intracellular membrane-bounded organelle;intracellular organelle;intracellular organelle part;intr…	PM	473	53.8	0.939	1.346	1.155	1.058	1.4	1	1	1	1	NaN	1	NaN	1	NaN	1	NaN	1	NaN
HYOU1	Q9Y4L1	Hypoxia up-regulated protein 1	Hypoxia up-regulated protein 1 OS=Homo sapiens GN=HYOU1 PE=1 SV=1 - [HYOU1_HUMAN]	cell part;cytoplasmic part;endoplasmic reticulum lumen;endoplasmic reticulum part;intracellular organelle lumen;intracellular organelle part;intracellular part;membrane-enclosed lumen;organelle lumen;organelle part	Other	999	111.3	0.994	2.223	7.369	6.325	0.691	29	29	66	61	15.7	61	66	61	56.8	61	56.2	61	40.8
IARS	J3KR24		Isoleucine--tRNA ligase, cytoplasmic OS=Homo sapiens GN=IARS PE=4 SV=1 - [J3KR24_HUMAN]	cell part;cytoplasm;intracellular part	Other	1152	131.7	1.213	1.048	1.287	1.426	1.242	4	4	4	4	15.6	4	9.7	4	46.2	4	50.5	4	6.7
IARS2	F6SBX2		Isoleucine--tRNA ligase, mitochondrial OS=Homo sapiens GN=IARS2 PE=2 SV=1 - [F6SBX2_HUMAN]	cell part;cytoplasmic part;intracellular membrane-bounded organelle;intracellular organelle;intracellular part;membrane-bounded organelle;mitochondrion;organelle	Other	940	106	0.721	1.23	2.201	2.327	0.48	5	5	5	5	30	5	20.7	5	56.9	5	28.6	5	16
ICAM1	P05362	Intercellular adhesion molecule 1	Intercellular adhesion molecule 1 OS=Homo sapiens GN=ICAM1 PE=1 SV=2 - [ICAM1_HUMAN]	cell part;external side of plasma membrane;extracellular region part;extracellular space;immunological synapse;integral to membrane;integral to plasma membrane;intrinsic to membrane;intrinsic to plasma membrane;membrane part;plasma membrane part	PM	532	57.8	0.945	0.907	0.58	0.501	0.878	12	12	52	49	18	49	22.2	49	18.9	49	17.3	49	15.4
ICAM2	J3QQR8		Intercellular adhesion molecule 2 (Fragment) OS=Homo sapiens GN=ICAM2 PE=4 SV=1 - [J3QQR8_HUMAN]	cell part;cell projection;integral to membrane;integral to plasma membrane;intrinsic to membrane;intrinsic to plasma membrane;membrane part;plasma membrane part;uropod	PM	167	18.5	1.029	0.638	0.185	0.15	0.978	2	2	6	6	0.5	6	12.7	6	19.2	6	21.1	6	8.5
ICAM3	P32942	Intercellular adhesion molecule 3	Intercellular adhesion molecule 3 OS=Homo sapiens GN=ICAM3 PE=1 SV=2 - [ICAM3_HUMAN]	cell part;integral to membrane;integral to plasma membrane;intrinsic to membrane;intrinsic to plasma membrane;membrane part;plasma membrane part	PM	547	59.5	0.998	0.85	0.78	0.896	1.572	11	11	182	165	18.4	165	18.1	165	33.3	164	38.6	165	18.3
ICAM5	Q9UMF0	Intercellular adhesion molecule 5	Intercellular adhesion molecule 5 OS=Homo sapiens GN=ICAM5 PE=1 SV=3 - [ICAM5_HUMAN]	cell part;integral to membrane;integral to plasma membrane;intrinsic to membrane;intrinsic to plasma membrane;membrane part;plasma membrane part	PM	924	97.1	0.996	0.853	1.184	1.314	1.792	12	12	19	19	18.8	19	21.8	19	55.5	19	49.5	19	25.9
ICOS	Q9Y6W8	Inducible T-cell costimulator	Inducible T-cell costimulator OS=Homo sapiens GN=ICOS PE=1 SV=1 - [ICOS_HUMAN]	cell part;external side of plasma membrane;extracellular region;integral to membrane;integral to plasma membrane;intrinsic to membrane;intrinsic to plasma membrane;membrane;membrane part;plasma membrane;plasma membrane part	PM	199	22.6	1.283	1.341	0.783	0.512	2.402	1	1	1	1	NaN	1	NaN	1	NaN	1	NaN	1	NaN
IDE	P14735	Insulin-degrading enzyme	Insulin-degrading enzyme OS=Homo sapiens GN=IDE PE=1 SV=4 - [IDE_HUMAN]	cell part;cell surface;cytoplasmic part;cytosol;cytosolic part;cytosolic proteasome complex;extracellular region part;extracellular space;intracellular membrane-bounded organelle;intracellular organelle;intracellular organelle lumen;intracellular organelle part;intracellular part;macromolecular complex;membrane;membrane-bounded organelle;membrane-enclosed lumen;microbody;microbody lumen;microbody…	PM	1019	117.9	1.189	0.91	0.893	1.321	0.736	2	2	2	2	30	2	4.4	2	24.7	2	8.9	2	16.4
IDH2	P48735	Isocitrate dehydrogenase [NADP], mitochondrial	Isocitrate dehydrogenase [NADP], mitochondrial OS=Homo sapiens GN=IDH2 PE=1 SV=2 - [IDHP_HUMAN]	cell part;cytoplasmic part;intracellular organelle lumen;intracellular organelle part;intracellular part;membrane;membrane-enclosed lumen;mitochondrial inner membrane;mitochondrial matrix;mitochondrial membrane;mitochondrial part;organelle inner membrane;organelle lumen;organelle membrane;organelle part	Mem	452	50.9	0.925	1.061	0.885	0.86	0.832	4	4	5	5	21.8	5	36.8	5	47.3	5	50.8	5	6.9
IDH3A	H0YL72		Isocitrate dehydrogenase [NAD] subunit alpha, mitochondrial OS=Homo sapiens GN=IDH3A PE=2 SV=1 - [H0YL72_HUMAN]	cell part;cytoplasmic part;intracellular membrane-bounded organelle;intracellular organelle;intracellular part;membrane-bounded organelle;mitochondrion;organelle	Other	331	35.8	0.909	1.291	1.495	2.209	1.138	5	5	7	7	30.7	7	12.8	7	21.8	7	15.4	7	28.6
IFI16	E7EPR3		Gamma-interferon-inducible protein 16 OS=Homo sapiens GN=IFI16 PE=2 SV=1 - [E7EPR3_HUMAN]	cell part;cytoplasm;intracellular non-membrane-bounded organelle;intracellular organelle;intracellular organelle part;intracellular part;non-membrane-bounded organelle;nuclear part;nucleolus;organelle;organelle part	Other	733	83	1.361	0.873	3.739	0.541	1.834	1	1	1	1	NaN	1	NaN	1	NaN	1	NaN	1	NaN
IFNAR1	P17181	Interferon alpha/beta receptor 1	Interferon alpha/beta receptor 1 OS=Homo sapiens GN=IFNAR1 PE=1 SV=3 - [INAR1_HUMAN]	cell part;integral to membrane;integral to plasma membrane;intrinsic to membrane;intrinsic to plasma membrane;membrane part;plasma membrane part	PM	557	63.5	0.894	1.323	1.627	1.432	1.095	10	10	22	22	21.5	22	16.1	22	23.2	22	29.7	22	26.4
IFNAR2	P48551	Interferon alpha/beta receptor 2	Interferon alpha/beta receptor 2 OS=Homo sapiens GN=IFNAR2 PE=1 SV=1 - [INAR2_HUMAN]	cell part;extracellular region;extracellular region part;extracellular space;integral to membrane;integral to plasma membrane;intrinsic to membrane;intrinsic to plasma membrane;membrane part;plasma membrane part	PM	515	57.7	0.863	1.326	0.964	1.292	1.427	4	4	10	10	26.6	10	11.6	10	38.2	10	38.5	10	6.5
IFNGR1	F5H5M7		Interferon gamma receptor 1 OS=Homo sapiens GN=IFNGR1 PE=2 SV=1 - [F5H5M7_HUMAN]	cell part;membrane	ShG	461	51.5	0.98	1.304	0.56	0.513	1.076	3	3	7	7	7.4	7	11.9	7	54.7	7	75.7	7	19.6
IFT122	E9PDG2		Intraflagellar transport protein 122 homolog OS=Homo sapiens GN=IFT122 PE=2 SV=2 - [E9PDG2_HUMAN]	cell part;cytoplasm;intracellular part	Other	1032	118.4	0.898	0.955	0.603	0.532	1.103	1	1	2	2	6.8	2	0.9	2	3.5	2	4.7	2	2.3
IGF1R	C9J5X1		Tyrosine-protein kinase receptor OS=Homo sapiens GN=IGF1R PE=2 SV=1 - [C9J5X1_HUMAN]	cell part;integral to membrane;intrinsic to membrane;membrane part	ShG	1366	154.7	1.206	1.096	0.768	0.674	0.934	24	27	63	52	21.3	52	20.5	52	26.8	52	28.6	52	20.1
IGF2R	P11717	Cation-independent mannose-6-phosphate receptor	Cation-independent mannose-6-phosphate receptor OS=Homo sapiens GN=IGF2R PE=1 SV=3 - [MPRI_HUMAN]	cell part;cell surface;clathrin-coated vesicle;coated vesicle;cytoplasmic membrane-bounded vesicle;cytoplasmic part;cytoplasmic vesicle;endocytic vesicle;endosome;Golgi apparatus part;Golgi-associated vesicle;integral to membrane;integral to plasma membrane;intracellular membrane-bounded organelle;intracellular organelle;intracellular organelle part;intracellular part;intrinsic to membrane;intrin…	PM	2491	274.2	0.809	1.778	1.474	1.739	1.498	59	59	138	121	25.5	122	24.6	122	27	122	30.7	122	25.6
IGFBP2	C9JW52		Insulin-like growth factor-binding protein 2 (Fragment) OS=Homo sapiens GN=IGFBP2 PE=2 SV=1 - [C9JW52_HUMAN]	apical plasma membrane;cell part;cytoplasmic part;cytoplasmic vesicle;extracellular region part;extracellular space;intracellular organelle;intracellular part;membrane part;organelle;plasma membrane part;vesicle	PM	78	8.7	1.23	0.332	0.386	0.277	0.402	1	1	2	2	45	2	125.2	2	7.9	2	66.4	2	23.4
IGKC	P01834	Ig kappa chain C region	Ig kappa chain C region OS=Homo sapiens GN=IGKC PE=1 SV=1 - [IGKC_HUMAN]	cell part;extracellular region;membrane;plasma membrane	PM	106	11.6	1.787	0.644	0.383	0.488	0.563	1	1	1	1	NaN	1	NaN	1	NaN	1	NaN	1	NaN
IGSF1	Q8N6C5	Immunoglobulin superfamily member 1	Immunoglobulin superfamily member 1 OS=Homo sapiens GN=IGSF1 PE=1 SV=3 - [IGSF1_HUMAN]	cell part;extracellular region;integral to membrane;intrinsic to membrane;membrane;membrane part	XC	1336	148.8	0.982	1.143	1.255	1.443	1.651	2	2	2	2	1.2	2	24.9	2	2.8	2	18.4	2	21.3
IGSF3	O75054	Immunoglobulin superfamily member 3	Immunoglobulin superfamily member 3 OS=Homo sapiens GN=IGSF3 PE=2 SV=3 - [IGSF3_HUMAN]	cell part;integral to membrane;intrinsic to membrane;membrane part	ShG	1194	135.1	1.485	1.367	0.93	0.826	1.722	5	5	6	6	66.1	6	30.9	6	152.1	6	118	6	44.8
IGSF8	Q969P0	Immunoglobulin superfamily member 8	Immunoglobulin superfamily member 8 OS=Homo sapiens GN=IGSF8 PE=1 SV=1 - [IGSF8_HUMAN]	cell part;integral to membrane;intrinsic to membrane;membrane;membrane part;plasma membrane	PM	613	65	0.838	1.193	0.47	0.263	1.491	12	12	49	47	17.2	47	11.3	47	17.7	47	27.3	47	12.5
IK	D6REL4		Protein Red (Fragment) OS=Homo sapiens GN=IK PE=2 SV=1 - [D6REL4_HUMAN]	cell part;intracellular membrane-bounded organelle;intracellular organelle;intracellular part;membrane-bounded organelle;nucleus;organelle	Other	213	24.7	1.19	0.932	2.25	1.408	0.766	1	1	1	1	NaN	1	NaN	1	NaN	1	NaN	1	NaN
IKBIP	Q70UQ0	Inhibitor of nuclear factor kappa-B kinase-interacting protein	Inhibitor of nuclear factor kappa-B kinase-interacting protein OS=Homo sapiens GN=IKBIP PE=1 SV=1 - [IKIP_HUMAN]	cell part;cytoplasmic part;endoplasmic reticulum;endoplasmic reticulum membrane;endoplasmic reticulum part;integral to membrane;intracellular membrane-bounded organelle;intracellular organelle;intracellular organelle part;intracellular part;intrinsic to membrane;membrane;membrane part;membrane-bounded organelle;organelle;organelle membrane;organelle part	Mem	350	39.3	0.999	1.289	2.362	2.032	0.766	3	3	3	3	26.3	3	21.2	3	0.4	3	31.4	3	59.5
IL10RB	Q08334	Interleukin-10 receptor subunit beta	Interleukin-10 receptor subunit beta OS=Homo sapiens GN=IL10RB PE=1 SV=2 - [I10R2_HUMAN]	cell part;interleukin-28 receptor complex;macromolecular complex;membrane part;plasma membrane part;protein complex;receptor complex	PM	325	37	0.904	1.548	0.828	0.725	0.951	3	3	10	10	6.4	10	12.5	10	9.8	10	14	10	12.9
IL12RB1	P42701	Interleukin-12 receptor subunit beta-1	Interleukin-12 receptor subunit beta-1 OS=Homo sapiens GN=IL12RB1 PE=1 SV=1 - [I12R1_HUMAN]	cell part;interleukin-12 receptor complex;interleukin-23 receptor complex;macromolecular complex;membrane part;plasma membrane part;protein complex;receptor complex	PM	662	73.1	1.661	3.317	3.988	0.508	1.1	1	1	1	1	NaN	1	NaN	1	NaN	1	NaN	1	NaN
IL15RA	Q5JVA3		Soluble interleukin-15 receptor subunit alpha (Fragment) OS=Homo sapiens GN=IL15RA PE=2 SV=1 - [Q5JVA3_HUMAN]		--	148	15.6	0.789	0.694	0.38	0.291	0.775	2	2	5	5	6.4	5	2.5	5	17.5	5	47.5	5	6.9
IL15RA	H0Y6E8		Soluble interleukin-15 receptor subunit alpha (Fragment) OS=Homo sapiens GN=IL15RA PE=4 SV=1 - [H0Y6E8_HUMAN]		--	155	15.6	0.84	0.86	0.768	0.457	0.919	1	1	1	1	NaN	1	NaN	1	NaN	1	NaN	1	NaN
IL17RA	Q96F46	Interleukin-17 receptor A	Interleukin-17 receptor A OS=Homo sapiens GN=IL17RA PE=1 SV=2 - [I17RA_HUMAN]	cell part;integral to membrane;integral to plasma membrane;intrinsic to membrane;intrinsic to plasma membrane;membrane part;plasma membrane part	PM	866	96.1	0.798	1.254	0.736	0.608	1.563	14	14	48	43	19.5	43	17.9	43	24.9	43	29.8	43	12.6
IL18R1	Q13478	Interleukin-18 receptor 1	Interleukin-18 receptor 1 OS=Homo sapiens GN=IL18R1 PE=1 SV=1 - [IL18R_HUMAN]	cell part;integral to membrane;intrinsic to membrane;membrane;membrane part;plasma membrane	PM	541	62.3	0.173	0.995	6.51	8.099	0.266	1	1	1	1	NaN	1	NaN	1	NaN	1	NaN	1	NaN
IL1R1	P14778	Interleukin-1 receptor type 1;Interleukin-1 receptor type 1, membrane form;Interleukin-1 receptor type 1, soluble form	Interleukin-1 receptor type 1 OS=Homo sapiens GN=IL1R1 PE=1 SV=1 - [IL1R1_HUMAN]	cell part;cell surface;extracellular region;integral to membrane;integral to plasma membrane;intrinsic to membrane;intrinsic to plasma membrane;membrane part;plasma membrane part	PM	569	65.4	0.957	0.504	0.502	0.477	0.812	4	4	4	4	47.4	4	13.5	4	147.2	4	31.3	4	39.2
IL1RAP	Q9NPH3	Interleukin-1 receptor accessory protein	Interleukin-1 receptor accessory protein OS=Homo sapiens GN=IL1RAP PE=1 SV=2 - [IL1AP_HUMAN]	cell part;extracellular region;integral to membrane;integral to plasma membrane;intrinsic to membrane;intrinsic to plasma membrane;membrane part;plasma membrane part	PM	570	65.4	0.953	1.781	1.404	1.278	1.773	14	14	27	27	16.7	27	19.8	27	19.1	27	28	27	15.9
IL21R	Q9HBE5	Interleukin-21 receptor	Interleukin-21 receptor OS=Homo sapiens GN=IL21R PE=1 SV=1 - [IL21R_HUMAN]	cell part;integral to membrane;intrinsic to membrane;membrane part	ShG	538	59.1	0.986	1.2	0.972	1.086	0.649	3	3	6	6	22.7	6	6.5	6	16.4	6	8.2	6	19.8
IL27RA	Q6UWB1	Interleukin-27 receptor subunit alpha	Interleukin-27 receptor subunit alpha OS=Homo sapiens GN=IL27RA PE=2 SV=2 - [I27RA_HUMAN]	cell part;integral to membrane;integral to plasma membrane;intrinsic to membrane;intrinsic to plasma membrane;membrane part;plasma membrane part	PM	636	69.4	1.357	1.097	0.466	0.636	1.017	4	4	7	7	60.4	7	36.7	7	54.7	7	189	7	10.2
IL2RG	P31785	Cytokine receptor common subunit gamma	Cytokine receptor common subunit gamma OS=Homo sapiens GN=IL2RG PE=1 SV=1 - [IL2RG_HUMAN]	cell part;external side of plasma membrane;integral to membrane;integral to plasma membrane;intrinsic to membrane;intrinsic to plasma membrane;membrane part;plasma membrane part	PM	369	42.3	0.978	0.974	0.852	0.743	0.588	6	6	11	11	21.8	11	19.1	11	20.5	11	61.4	11	7.5
IL32	C6GKH1		Interleukin-32 OS=Homo sapiens GN=IL32 PE=2 SV=1 - [C6GKH1_HUMAN]		--	168	19.3	1.098	1.29	2.507	0.796	1.154	2	2	2	2	14.4	2	6.1	2	3	2	8.8	2	4.2
IL6ST	P40189	Interleukin-6 receptor subunit beta	Interleukin-6 receptor subunit beta OS=Homo sapiens GN=IL6ST PE=1 SV=2 - [IL6RB_HUMAN]	cell body;cell part;cell projection;ciliary neurotrophic factor receptor complex;dendrite;external side of plasma membrane;extracellular region;extracellular region part;extracellular space;interleukin-6 receptor complex;macromolecular complex;membrane part;neuron projection;neuronal cell body;oncostatin-M receptor complex;plasma membrane part;protein complex;receptor complex	PM	918	103.5	0.95	1.745	2.443	2.163	1.259	2	2	2	2	2.2	2	107.2	2	95.6	2	113.9	2	56
IL9R	Q01113	Interleukin-9 receptor	Interleukin-9 receptor OS=Homo sapiens GN=IL9R PE=1 SV=3 - [IL9R_HUMAN]	cell part;extracellular region part;extracellular space;integral to membrane;integral to plasma membrane;intrinsic to membrane;intrinsic to plasma membrane;membrane part;plasma membrane part	PM	521	57.1	0.86	0.685	0.274	0.319	0.526	1	1	1	1	NaN	1	NaN	1	NaN	1	NaN	1	NaN
IMMT	C9J406		Mitochondrial inner membrane protein OS=Homo sapiens GN=IMMT PE=2 SV=1 - [C9J406_HUMAN]	cell part;cytoplasmic part;integral to membrane;intracellular organelle part;intracellular part;intrinsic to membrane;membrane;membrane part;mitochondrial inner membrane;mitochondrial membrane;mitochondrial part;organelle inner membrane;organelle membrane;organelle part	Mem	659	73.2	1.213	1.057	1.947	2.108	0.627	10	10	13	13	8.4	13	14.6	13	12.3	13	16.9	13	28.7
IMPAD1	Q9NX62	Inositol monophosphatase 3	Inositol monophosphatase 3 OS=Homo sapiens GN=IMPAD1 PE=1 SV=1 - [IMPA3_HUMAN]	cell part;cytoplasmic part;Golgi apparatus;integral to membrane;intracellular membrane-bounded organelle;intracellular organelle;intracellular part;intrinsic to membrane;membrane part;membrane-bounded organelle;organelle	Mem	359	38.7	1.965	1.162	4.05	4.727	0.609	2	2	3	3	6	3	64.2	3	17.8	3	0.9	3	39.6
IMPDH2	E7ETK5		Inosine-5'-monophosphate dehydrogenase 2 (Fragment) OS=Homo sapiens GN=IMPDH2 PE=2 SV=1 - [E7ETK5_HUMAN]		--	279	30.6	2.628	1.966	1.424	2.697	1.407	1	1	1	1	NaN	1	NaN	1	NaN	1	NaN	1	NaN
INF2	Q27J81	Inverted formin-2	Inverted formin-2 OS=Homo sapiens GN=INF2 PE=1 SV=2 - [INF2_HUMAN]	cell part;cytoplasmic part;endoplasmic reticulum;intracellular membrane-bounded organelle;intracellular organelle;intracellular part;membrane-bounded organelle;nucleus;organelle;perinuclear region of cytoplasm	Other	1249	135.5	1.185	0.821	0.563	0.61	1.611	9	9	10	10	53.7	10	43.5	10	23.8	10	29.9	10	29.9
INPP5B	P32019	Type II inositol 1,4,5-trisphosphate 5-phosphatase	Type II inositol 1,4,5-trisphosphate 5-phosphatase OS=Homo sapiens GN=INPP5B PE=1 SV=4 - [I5P2_HUMAN]	cell part;cytoplasmic part;cytoplasmic vesicle membrane;cytoplasmic vesicle part;cytoskeleton;cytosol;early endosome membrane;endocytic vesicle membrane;endoplasmic reticulum-Golgi intermediate compartment;endosomal part;endosome membrane;Golgi apparatus;integral to membrane;intracellular membrane-bounded organelle;intracellular non-membrane-bounded organelle;intracellular organelle;intracellular…	PM	993	112.8	3.193	4.416	5.14	3.899	2.079	1	1	1	1	NaN	1	NaN	1	NaN	1	NaN	1	NaN
INPP5D	Q92835	Phosphatidylinositol 3,4,5-trisphosphate 5-phosphatase 1	Phosphatidylinositol 3,4,5-trisphosphate 5-phosphatase 1 OS=Homo sapiens GN=INPP5D PE=1 SV=2 - [SHIP1_HUMAN]	cell part;cytoplasmic part;cytosol;intracellular part;membrane	Mem	1189	133.2	1.4	0.79	1.299	1.486	2.068	3	4	4	3	30.3	3	18.6	3	53.2	3	10.5	3	15.1
INPP5K	C9JZB0		Inositol polyphosphate 5-phosphatase K (Fragment) OS=Homo sapiens GN=INPP5K PE=2 SV=1 - [C9JZB0_HUMAN]	cell part;cytoplasm;intracellular part	Other	229	26.7	0.404	1.379	1.366	1.34	0.802	1	1	1	1	NaN	1	NaN	1	NaN	1	NaN	1	NaN
INSR	P06213	Insulin receptor;Insulin receptor subunit alpha;Insulin receptor subunit beta	Insulin receptor OS=Homo sapiens GN=INSR PE=1 SV=4 - [INSR_HUMAN]	caveola;cell part;cytoplasmic part;endosomal part;endosome membrane;insulin receptor complex;intracellular organelle part;intracellular part;macromolecular complex;membrane;membrane part;membrane raft;organelle membrane;organelle part;plasma membrane part;protein complex;receptor complex	PM	1382	156.2	1.205	0.867	0.782	0.598	0.858	7	10	17	7	25	7	11.7	7	26	7	10.1	7	10.3
INTS1	Q8N201	Integrator complex subunit 1	Integrator complex subunit 1 OS=Homo sapiens GN=INTS1 PE=1 SV=2 - [INT1_HUMAN]	cell part;integral to membrane;integrator complex;intracellular organelle part;intracellular part;intrinsic to membrane;macromolecular complex;membrane;membrane part;nuclear membrane;nuclear part;nucleoplasm part;organelle membrane;organelle part;protein complex	Mem	2190	244.1	0.572	0.979	0.884	0.604	1.153	1	1	1	1	NaN	1	NaN	1	NaN	1	NaN	1	NaN
INTS5	Q6P9B9	Integrator complex subunit 5	Integrator complex subunit 5 OS=Homo sapiens GN=INTS5 PE=1 SV=1 - [INT5_HUMAN]	cell part;integral to membrane;integrator complex;intracellular organelle part;intracellular part;intrinsic to membrane;macromolecular complex;membrane part;nuclear part;nucleoplasm part;organelle part;protein complex	Mem	1019	107.9	1.212	1.296	1.911	1.44	1.644	1	1	1	1	NaN	1	NaN	1	NaN	1	NaN	1	NaN
INTS7	Q9NVH2	Integrator complex subunit 7	Integrator complex subunit 7 OS=Homo sapiens GN=INTS7 PE=1 SV=1 - [INT7_HUMAN]	cell part;chromosome;integrator complex;intracellular non-membrane-bounded organelle;intracellular organelle;intracellular organelle part;intracellular part;macromolecular complex;non-membrane-bounded organelle;nuclear part;nucleoplasm part;organelle;organelle part;protein complex	Other	962	106.8	0.581	1.592	1.745	1.661	1.726	2	2	2	2	322.6	2	27	2	133.1	2	80.9	2	13.6
INTS8	E5RJL5		Integrator complex subunit 8 (Fragment) OS=Homo sapiens GN=INTS8 PE=2 SV=1 - [E5RJL5_HUMAN]		--	94	10.5	0.984	1.274	0.623	0.946	1.412	1	1	1	1	NaN	1	NaN	1	NaN	1	NaN	1	NaN
IPO11	F8WDV0		Importin-11 OS=Homo sapiens GN=IPO11 PE=2 SV=1 - [F8WDV0_HUMAN]	cell part;intracellular organelle part;intracellular part;macromolecular complex;membrane part;nuclear part;nuclear pore;organelle part;pore complex;protein complex	Mem	863	99.6	1.243	1.37	0.937	0.717	1.712	2	2	2	2	35.6	2	21.6	2	28.7	2	11.2	2	13.7
IPO5	O00410	Importin-5	Importin-5 OS=Homo sapiens GN=IPO5 PE=1 SV=4 - [IPO5_HUMAN]	cell part;cytoplasm;intracellular non-membrane-bounded organelle;intracellular organelle;intracellular organelle part;intracellular part;macromolecular complex;membrane part;non-membrane-bounded organelle;nuclear part;nuclear pore;nucleolus;organelle;organelle part;pore complex;protein complex	Mem	1097	123.5	0.987	1.129	0.638	0.45	1.518	16	16	42	42	25.5	42	19.4	42	18.2	42	32.2	42	18.4
IPO7	O95373	Importin-7	Importin-7 OS=Homo sapiens GN=IPO7 PE=1 SV=1 - [IPO7_HUMAN]	cell part;cytoplasmic part;Golgi apparatus;intracellular membrane-bounded organelle;intracellular organelle;intracellular organelle part;intracellular part;macromolecular complex;membrane part;membrane-bounded organelle;nuclear part;nuclear pore;organelle;organelle part;pore complex;protein complex	Mem	1038	119.4	0.962	1.105	0.668	0.494	1.296	8	8	9	9	19.7	9	30.8	9	41.1	9	17.4	9	20.8
IPO9	Q96P70	Importin-9	Importin-9 OS=Homo sapiens GN=IPO9 PE=1 SV=3 - [IPO9_HUMAN]	cell part;cytoplasm;intracellular organelle part;intracellular part;macromolecular complex;membrane part;nuclear part;nuclear pore;organelle part;pore complex;protein complex	Mem	1041	115.9	1.223	1.048	0.567	0.557	1.651	8	8	12	12	35.9	12	14.1	12	34.9	12	23.1	12	35.8
IQGAP1	P46940	Ras GTPase-activating-like protein IQGAP1	Ras GTPase-activating-like protein IQGAP1 OS=Homo sapiens GN=IQGAP1 PE=1 SV=1 - [IQGA1_HUMAN]	actin filament;cell leading edge;cell part;cell projection;cytoplasm;cytoskeletal part;intracellular membrane-bounded organelle;intracellular organelle;intracellular organelle part;intracellular part;lateral plasma membrane;macromolecular complex;membrane;membrane part;membrane-bounded organelle;microtubule;midbody;neuron projection;nucleus;organelle;organelle part;plasma membrane;plasma membrane…	PM	1657	189.1	1.204	1.114	1.438	1.589	1.284	11	12	13	12	50.5	12	34.1	12	58.1	12	54.5	12	19.8
IQGAP2	Q13576	Ras GTPase-activating-like protein IQGAP2	Ras GTPase-activating-like protein IQGAP2 OS=Homo sapiens GN=IQGAP2 PE=1 SV=4 - [IQGA2_HUMAN]	actin cytoskeleton;cell part;cell projection;cytoskeletal part;cytoskeleton;intracellular non-membrane-bounded organelle;intracellular organelle;intracellular organelle part;intracellular part;macromolecular complex;microtubule;microvillus;non-membrane-bounded organelle;organelle;organelle part;protein complex	Other	1575	180.5	1.117	1.317	1.279	1.489	1.847	5	7	8	6	34.8	6	17.7	6	24.9	6	38.4	6	25.2
IST1	F5GXM3		IST1 homolog (Fragment) OS=Homo sapiens GN=IST1 PE=2 SV=1 - [F5GXM3_HUMAN]		--	141	16.1	0.727	0.807	0.818	0.813	1.154	1	1	1	1	NaN	1	NaN	1	NaN	1	NaN	1	NaN
ITFG3	Q9H0X4	Protein ITFG3	Protein ITFG3 OS=Homo sapiens GN=ITFG3 PE=1 SV=1 - [ITFG3_HUMAN]	cell part;integral to membrane;intrinsic to membrane;membrane part	ShG	552	59.6	0.97	0.829	0.802	0.875	1.229	8	8	25	25	10.3	25	16.8	25	23.3	25	18.1	25	11.3
ITGA2	E7EMF1		Integrin alpha-2 OS=Homo sapiens GN=ITGA2 PE=2 SV=1 - [E7EMF1_HUMAN]	cell part;integrin complex;macromolecular complex;membrane part;plasma membrane part;protein complex;receptor complex	PM	815	88.5	0.996	0.643	0.496	0.61	0.716	1	1	1	1	NaN	1	NaN	1	NaN	1	NaN	1	NaN
ITGA2B	P08514	Integrin alpha-IIb;Integrin alpha-IIb heavy chain;Integrin alpha-IIb light chain, form 1;Integrin alpha-IIb light chain, form 2	Integrin alpha-IIb OS=Homo sapiens GN=ITGA2B PE=1 SV=3 - [ITA2B_HUMAN]	adherens junction;anchoring junction;cell junction;cell part;cell-substrate adherens junction;cell-substrate junction;cytoplasmic part;cytoplasmic vesicle membrane;cytoplasmic vesicle part;external side of plasma membrane;focal adhesion;integral to membrane;integral to plasma membrane;integrin complex;intracellular organelle part;intracellular part;intrinsic to membrane;intrinsic to plasma membra…	PM	1039	113.3	1.669	0.717	0.45	0.434	1.062	1	1	1	1	NaN	1	NaN	1	NaN	1	NaN	1	NaN
ITGA3	P26006	Integrin alpha-3;Integrin alpha-3 heavy chain;Integrin alpha-3 light chain	Integrin alpha-3 OS=Homo sapiens GN=ITGA3 PE=1 SV=5 - [ITA3_HUMAN]	basolateral plasma membrane;cell part;cell surface;integrin complex;macromolecular complex;membrane part;plasma membrane part;protein complex;receptor complex;synapse	PM	1051	116.5	0.879	0.979	0.983	1.099	2.173	9	9	15	15	17.1	15	12.6	15	22.6	15	29.2	15	18.6
ITGA4	P13612	Integrin alpha-4	Integrin alpha-4 OS=Homo sapiens GN=ITGA4 PE=1 SV=3 - [ITA4_HUMAN]	cell part;cell surface;external side of plasma membrane;integrin complex;macromolecular complex;membrane;membrane part;plasma membrane;plasma membrane part;protein complex;receptor complex	PM	1032	114.8	1.01	1.239	0.81	0.606	1.438	24	24	213	194	13.8	194	17.7	194	23.4	194	23.7	194	17.2
ITGA5	P08648	Integrin alpha-5;Integrin alpha-5 heavy chain;Integrin alpha-5 light chain	Integrin alpha-5 OS=Homo sapiens GN=ITGA5 PE=1 SV=2 - [ITA5_HUMAN]	alphav-beta3 integrin-vitronectin complex;cell part;cell projection;external side of plasma membrane;integrin complex;macromolecular complex;membrane part;plasma membrane part;protein complex;receptor complex;ruffle;synapse	PM	1049	114.5	0.996	0.655	0.665	0.599	0.786	10	10	81	81	17.1	81	22.5	81	36.2	81	30.5	81	31.6
ITGA6	P23229	Integrin alpha-6;Integrin alpha-6 heavy chain;Integrin alpha-6 light chain	Integrin alpha-6 OS=Homo sapiens GN=ITGA6 PE=1 SV=5 - [ITA6_HUMAN]	cell part;integrin complex;macromolecular complex;membrane;membrane part;plasma membrane;plasma membrane part;protein complex;receptor complex	PM	1130	126.5	0.998	1.224	1.254	1.518	2.529	33	33	120	113	21.7	113	28.2	113	29.5	113	35.1	113	30.5
ITGAL	P20701	Integrin alpha-L	Integrin alpha-L OS=Homo sapiens GN=ITGAL PE=1 SV=3 - [ITAL_HUMAN]	cell part;external side of plasma membrane;immunological synapse;integrin complex;macromolecular complex;membrane part;plasma membrane part;protein complex;receptor complex	PM	1170	128.7	1.003	0.915	1.051	1.152	1.731	28	28	89	80	19.6	80	24.7	80	32.3	80	40.1	80	24.8
ITGAV	P06756	Integrin alpha-V;Integrin alpha-V heavy chain;Integrin alpha-V light chain	Integrin alpha-V OS=Homo sapiens GN=ITGAV PE=1 SV=2 - [ITAV_HUMAN]	alphav-beta3 integrin-IGF-1-IGF1R complex;cell part;cell surface;cytoplasmic membrane-bounded vesicle;cytoplasmic part;cytoplasmic vesicle;endocytic vesicle;external side of plasma membrane;integrin complex;intracellular membrane-bounded organelle;intracellular organelle;intracellular part;macromolecular complex;membrane part;membrane-bounded organelle;membrane-bounded vesicle;organelle;phagocyti…	PM	1048	116	1.029	0.769	0.864	1.377	0.926	16	16	27	26	12.1	26	21.3	26	18.8	26	25.8	26	22.9
ITGB1	P05556	Integrin beta-1	Integrin beta-1 OS=Homo sapiens GN=ITGB1 PE=1 SV=2 - [ITB1_HUMAN]	acrosomal vesicle;adherens junction;alpha3-beta1 integrin complex;alpha8-beta1 integrin complex;alpha9-beta1 integrin complex;anchoring junction;basement membrane;cell division site part;cell junction;cell part;cell projection;cell surface;cell-cell contact zone;cell-cell junction;cell-substrate adherens junction;cell-substrate junction;cleavage furrow;cytoplasm;cytoplasmic membrane-bounded vesic…	PM	798	88.4	0.959	1.059	0.828	0.748	1.333	23	30	304	229	14.2	229	16.7	229	14.5	229	18.4	229	18.6
ITGB2	P05107	Integrin beta-2	Integrin beta-2 OS=Homo sapiens GN=ITGB2 PE=1 SV=2 - [ITB2_HUMAN]	cell part;integrin complex;macromolecular complex;membrane part;plasma membrane part;protein complex;receptor complex	PM	769	84.7	1.115	0.878	1.072	1.08	1.363	32	33	135	115	19.3	115	16.4	115	19.2	115	20.9	115	23.5
ITGB4	P16144	Integrin beta-4	Integrin beta-4 OS=Homo sapiens GN=ITGB4 PE=1 SV=5 - [ITB4_HUMAN]	basal plasma membrane;basement membrane;cell junction;cell leading edge;cell part;cell surface;cell-substrate junction;extracellular matrix part;extracellular region part;hemidesmosome;integrin complex;macromolecular complex;membrane part;plasma membrane part;protein complex;receptor complex	PM	1822	202	0.671	0.297	0.443	1.29	1.827	1	1	1	1	NaN	1	NaN	1	NaN	1	NaN	1	NaN
ITGB7	P26010	Integrin beta-7	Integrin beta-7 OS=Homo sapiens GN=ITGB7 PE=1 SV=1 - [ITB7_HUMAN]	cell part;integrin complex;macromolecular complex;membrane part;plasma membrane part;protein complex;receptor complex	PM	798	86.8	0.956	1.622	1.313	1.12	2.368	5	6	9	6	19.1	6	57.1	6	29.6	6	21.2	6	103.5
ITK	Q08881	Tyrosine-protein kinase ITK/TSK	Tyrosine-protein kinase ITK/TSK OS=Homo sapiens GN=ITK PE=1 SV=1 - [ITK_HUMAN]	cell part;cytoplasmic part;cytosol;intracellular part	Other	620	71.8	1.224	0.674	0.416	0.574	1.687	3	3	4	4	44.8	4	47.5	4	74.5	4	4.2	4	16.8
ITM2A	O43736	Integral membrane protein 2A	Integral membrane protein 2A OS=Homo sapiens GN=ITM2A PE=1 SV=2 - [ITM2A_HUMAN]	cell part;integral to membrane;intrinsic to membrane;membrane part	ShG	263	29.7	1.298	1.344	0.913	1.031	1.197	8	8	20	20	21.1	20	15.6	20	44.8	20	45.1	20	21.6
ITM2C	F5H4I5		Integral membrane protein 2C (Fragment) OS=Homo sapiens GN=ITM2C PE=2 SV=1 - [F5H4I5_HUMAN]	cell part;cytoplasmic part;intracellular membrane-bounded organelle;intracellular organelle;intracellular part;lysosome;lytic vacuole;membrane-bounded organelle;organelle;vacuole	Other	122	14.2	1.47	2.169	2.194	2.304	1.289	1	1	1	1	NaN	1	NaN	1	NaN	1	NaN	1	NaN
ITPR1	B7ZMI3		ITPR1 protein OS=Homo sapiens GN=ITPR1 PE=2 SV=1 - [B7ZMI3_HUMAN]	cell part;cytoplasmic part;endoplasmic reticulum;integral to membrane;intracellular membrane-bounded organelle;intracellular organelle;intracellular part;intrinsic to membrane;membrane part;membrane-bounded organelle;organelle	Mem	721	81.9	1.926	1.279	3.52	3.528	1.502	1	1	1	1	NaN	1	NaN	1	NaN	1	NaN	1	NaN
ITPR3	Q14573	Inositol 1,4,5-trisphosphate receptor type 3	Inositol 1,4,5-trisphosphate receptor type 3 OS=Homo sapiens GN=ITPR3 PE=1 SV=2 - [ITPR3_HUMAN]	apical part of cell;brush border;cell body;cell part;cell projection;cytoplasmic part;endoplasmic reticulum membrane;endoplasmic reticulum part;integral to membrane;integral to plasma membrane;intracellular non-membrane-bounded organelle;intracellular organelle;intracellular organelle part;intracellular part;intrinsic to membrane;intrinsic to plasma membrane;membrane;membrane part;myelin sheath;n…	PM	2671	303.9	1.155	1.382	2.077	1.648	1.185	1	1	3	3	0.8	3	33.2	3	47.2	3	24.8	3	5.3
JAG1	P78504	Protein jagged-1	Protein jagged-1 OS=Homo sapiens GN=JAG1 PE=1 SV=3 - [JAG1_HUMAN]	apical part of cell;cell part;extracellular region;integral to membrane;integral to plasma membrane;intrinsic to membrane;intrinsic to plasma membrane;membrane part;plasma membrane part	PM	1218	133.7	0.945	1.37	0.576	0.241	1.225	18	19	39	34	13	34	14.5	34	26	34	29.8	34	13.2
JAG2	Q9Y219	Protein jagged-2	Protein jagged-2 OS=Homo sapiens GN=JAG2 PE=1 SV=3 - [JAG2_HUMAN]	cell part;integral to membrane;integral to plasma membrane;intrinsic to membrane;intrinsic to plasma membrane;membrane part;plasma membrane part	PM	1238	133.3	0.916	1.447	1.459	2.15	2.531	5	6	11	4	44.6	4	11.9	4	26.7	4	56.7	4	27.7
JAK1	P23458	Tyrosine-protein kinase JAK1	Tyrosine-protein kinase JAK1 OS=Homo sapiens GN=JAK1 PE=1 SV=2 - [JAK1_HUMAN]	cell part;cytoplasmic part;cytoskeleton;cytosol;endomembrane system;intracellular membrane-bounded organelle;intracellular non-membrane-bounded organelle;intracellular organelle;intracellular part;membrane;membrane-bounded organelle;non-membrane-bounded organelle;nucleus;organelle	Mem	1154	133.2	0.885	0.677	0.404	0.608	1.2	9	9	12	12	9.4	12	16.2	12	23.5	12	18.1	12	11.9
JAK3	P52333	Tyrosine-protein kinase JAK3	Tyrosine-protein kinase JAK3 OS=Homo sapiens GN=JAK3 PE=1 SV=2 - [JAK3_HUMAN]	cell part;cytoplasmic part;cytoskeleton;cytosol;endomembrane system;intracellular non-membrane-bounded organelle;intracellular organelle;intracellular part;membrane;non-membrane-bounded organelle;organelle	Mem	1124	125	1.056	0.353	0.253	0.467	0.61	14	14	22	22	14.2	22	55.3	22	52	22	31	22	20.2
JAM3	Q9BX67	Junctional adhesion molecule C	Junctional adhesion molecule C OS=Homo sapiens GN=JAM3 PE=1 SV=1 - [JAM3_HUMAN]	anchoring junction;cell junction;cell part;cell-cell contact zone;cell-cell junction;desmosome;extracellular region part;extracellular space;integral to membrane;intrinsic to membrane;membrane;membrane part;occluding junction;paranodal junction;plasma membrane;Schmidt-Lanterman incisure;tight junction	PM	310	35	0.964	0.828	0.61	0.401	0.846	9	9	37	36	7.2	36	22.8	36	16.5	36	45.7	36	15.6
JPH1	Q9HDC5	Junctophilin-1	Junctophilin-1 OS=Homo sapiens GN=JPH1 PE=1 SV=2 - [JPH1_HUMAN]	cell part;contractile fiber part;cytoplasmic part;endoplasmic reticulum membrane;endoplasmic reticulum part;integral to membrane;intracellular organelle part;intracellular part;intrinsic to membrane;junctional membrane complex;junctional sarcoplasmic reticulum membrane;macromolecular complex;membrane;membrane part;organelle membrane;organelle part;plasma membrane;protein complex;sarcoplasmic reti…	PM	661	71.6	1.045	0.765	0.719	0.672	0.801	1	1	2	2	7.1	2	26.2	2	59.2	2	14.5	2	16.6
JTB	O76095	Protein JTB	Protein JTB OS=Homo sapiens GN=JTB PE=1 SV=1 - [JTB_HUMAN]	cell part;cytoplasm;cytoplasmic part;cytoskeletal part;integral to membrane;integral to plasma membrane;intracellular membrane-bounded organelle;intracellular non-membrane-bounded organelle;intracellular organelle;intracellular organelle part;intracellular part;intrinsic to membrane;intrinsic to plasma membrane;membrane part;membrane-bounded organelle;microtubule organizing center;midbody;mitocho…	PM	146	16.3	1.133	0.699	0.915	1.257	0.651	1	1	1	1	NaN	1	NaN	1	NaN	1	NaN	1	NaN
JUP	P14923	Junction plakoglobin	Junction plakoglobin OS=Homo sapiens GN=JUP PE=1 SV=3 - [PLAK_HUMAN]	actin cytoskeleton;adherens junction;anchoring junction;apicolateral plasma membrane;basolateral plasma membrane;catenin complex;catenin-TCF7L2 complex;cell junction;cell part;cell-cell adherens junction;cell-cell junction;contractile fiber part;cytoplasmic part;cytoskeletal part;cytoskeleton;cytosol;cytosolic part;desmosome;extrinsic to membrane;extrinsic to plasma membrane;fascia adherens;gamma…	PM	745	81.7	1.942	0.886	0.701	0.731	0.888	14	14	21	21	31.7	21	14.3	21	19	21	23	21	16.5
KCNB1	Q14721	Potassium voltage-gated channel subfamily B member 1	Potassium voltage-gated channel subfamily B member 1 OS=Homo sapiens GN=KCNB1 PE=1 SV=2 - [KCNB1_HUMAN]	cation channel complex;cell body membrane;cell part;cell projection;cell projection membrane;cell projection part;dendrite;dendrite membrane;ion channel complex;leading edge membrane;macromolecular complex;membrane;membrane part;neuron projection;neuron projection membrane;neuronal cell body membrane;plasma membrane;plasma membrane part;postsynaptic membrane;potassium channel complex;protein comp…	PM	858	95.8	1.014	0.787	0.331	0.201	1.139	1	1	2	1	NaN	1	NaN	1	NaN	1	NaN	1	NaN
KCNN4	O15554	Intermediate conductance calcium-activated potassium channel protein 4	Intermediate conductance calcium-activated potassium channel protein 4 OS=Homo sapiens GN=KCNN4 PE=1 SV=1 - [KCNN4_HUMAN]	cation channel complex;cell part;ion channel complex;macromolecular complex;membrane part;plasma membrane part;potassium channel complex;protein complex;voltage-gated potassium channel complex	PM	427	47.7	1.029	0.843	0.654	0.609	0.537	3	3	4	4	15	4	21	4	6.5	4	23.7	4	14.2
KCNQ5	F8WEA4		Potassium voltage-gated channel subfamily KQT member 5 OS=Homo sapiens GN=KCNQ5 PE=2 SV=1 - [F8WEA4_HUMAN]	cation channel complex;cell part;ion channel complex;macromolecular complex;membrane part;plasma membrane part;potassium channel complex;protein complex;voltage-gated potassium channel complex	PM	932	102.1	0.728	0.808	0.473	0.391	1.332	7	7	8	8	15.4	8	24.8	8	74.2	8	73.4	8	41.5
KDELC2	Q7Z4H8	KDEL motif-containing protein 2	KDEL motif-containing protein 2 OS=Homo sapiens GN=KDELC2 PE=1 SV=2 - [KDEL2_HUMAN]	cell part;cytoplasmic part;endoplasmic reticulum lumen;endoplasmic reticulum part;intracellular organelle lumen;intracellular organelle part;intracellular part;membrane-enclosed lumen;organelle lumen;organelle part	Other	507	58.5	1.432	2.015	3.38	3.463	0.597	1	1	1	1	NaN	1	NaN	1	NaN	1	NaN	1	NaN
KDELR1	P24390	ER lumen protein retaining receptor 1	ER lumen protein retaining receptor 1 OS=Homo sapiens GN=KDELR1 PE=1 SV=1 - [ERD21_HUMAN]	cell part;cis-Golgi network;cytoplasmic part;endoplasmic reticulum membrane;endoplasmic reticulum part;endoplasmic reticulum-Golgi intermediate compartment;Golgi apparatus;Golgi apparatus part;integral to membrane;intracellular membrane-bounded organelle;intracellular organelle;intracellular organelle part;intracellular part;intrinsic to membrane;membrane;membrane part;membrane-bounded organelle;…	Mem	212	24.5	1.078	1.14	0.877	0.887	1.305	1	1	1	1	NaN	1	NaN	1	NaN	1	NaN	1	NaN
KDM3A	F8WE62		Lysine-specific demethylase 3A OS=Homo sapiens GN=KDM3A PE=2 SV=1 - [F8WE62_HUMAN]		--	711	78.6	1.335	1.627	3.314	0.852	0.685	1	1	1	1	NaN	1	NaN	1	NaN	1	NaN	1	NaN
KDM3B	Q7LBC6	Lysine-specific demethylase 3B	Lysine-specific demethylase 3B OS=Homo sapiens GN=KDM3B PE=1 SV=2 - [KDM3B_HUMAN]	cell part;intracellular membrane-bounded organelle;intracellular organelle;intracellular part;membrane-bounded organelle;nucleus;organelle	Other	1761	191.5	1.107	0.735	0.913	0.889	1.185	2	2	2	2	17.9	2	22.2	2	37.8	2	14.6	2	42.8
KHDRBS1	Q07666	KH domain-containing, RNA-binding, signal transduction-associated protein 1	KH domain-containing, RNA-binding, signal transduction-associated protein 1 OS=Homo sapiens GN=KHDRBS1 PE=1 SV=1 - [KHDR1_HUMAN]	cell part;cytoplasm;Grb2-Sos complex;intracellular membrane-bounded organelle;intracellular organelle;intracellular part;macromolecular complex;membrane;membrane part;membrane-bounded organelle;nucleus;organelle;plasma membrane part;protein complex	PM	443	48.2	1.169	0.943	1.73	1.524	0.58	2	2	2	2	23.2	2	9.1	2	10.8	2	10.7	2	55.9
KHSRP	Q92945	Far upstream element-binding protein 2	Far upstream element-binding protein 2 OS=Homo sapiens GN=KHSRP PE=1 SV=4 - [FUBP2_HUMAN]	cell part;cytoplasmic part;cytosol;intracellular non-membrane-bounded organelle;intracellular organelle;intracellular organelle part;intracellular part;macromolecular complex;non-membrane-bounded organelle;nuclear part;nucleoplasm;organelle;organelle part;ribonucleoprotein complex;RNA granule;stress granule	Other	711	73.1	1.054	1.01	1.475	1.089	0.795	9	9	12	12	7.5	12	16.5	12	25	12	16.4	12	20.3
KIAA0195	Q12767	Uncharacterized protein KIAA0195	Uncharacterized protein KIAA0195 OS=Homo sapiens GN=KIAA0195 PE=1 SV=1 - [K0195_HUMAN]	cell part;integral to membrane;intrinsic to membrane;membrane part	ShG	1356	151.1	0.919	0.861	0.71	0.76	1.159	14	14	30	30	20.5	30	25	30	16.4	30	26.4	30	20.3
KIAA0319L	E7EN73		Dyslexia-associated protein KIAA0319-like protein (Fragment) OS=Homo sapiens GN=KIAA0319L PE=2 SV=1 - [E7EN73_HUMAN]		--	1026	113.2	1.469	1.509	1.521	1.701	0.87	4	4	6	6	27.5	6	9.3	6	8.3	6	20.5	6	9.9
KIAA0391	O15091	Mitochondrial ribonuclease P protein 3	Mitochondrial ribonuclease P protein 3 OS=Homo sapiens GN=KIAA0391 PE=1 SV=2 - [MRRP3_HUMAN]	cell part;cytoplasmic part;intracellular membrane-bounded organelle;intracellular organelle;intracellular part;membrane-bounded organelle;mitochondrion;organelle	Other	583	67.3	0.995	0.626	1.387	0.529	1.369	1	1	1	1	NaN	1	NaN	1	NaN	1	NaN	1	NaN
KIAA0922	H0Y2M0		Transmembrane protein 131-like (Fragment) OS=Homo sapiens GN=KIAA0922 PE=2 SV=1 - [H0Y2M0_HUMAN]		--	1387	154.6	1.132	1.258	0.992	1.008	1.814	2	2	2	2	25.6	2	66	2	63.8	2	68.6	2	23.9
KIAA1109	Q2LD37	Uncharacterized protein KIAA1109	Uncharacterized protein KIAA1109 OS=Homo sapiens GN=KIAA1109 PE=1 SV=2 - [K1109_HUMAN]	cell part;integral to membrane;intracellular membrane-bounded organelle;intracellular organelle;intracellular part;intrinsic to membrane;membrane;membrane part;membrane-bounded organelle;nucleus;organelle	Mem	5005	555.1	0.938	1.143	0.709	0.646	1.299	21	21	23	23	40.8	23	25.3	23	48.7	23	60.8	23	38.6
KIAA1161	Q6NSJ0	Uncharacterized family 31 glucosidase KIAA1161	Uncharacterized family 31 glucosidase KIAA1161 OS=Homo sapiens GN=KIAA1161 PE=1 SV=2 - [K1161_HUMAN]	cell part;integral to membrane;intracellular organelle part;intracellular part;intrinsic to membrane;membrane;membrane part;nuclear membrane;nuclear part;organelle membrane;organelle part	Mem	714	81	0.986	0.936	0.843	0.743	0.882	8	8	12	12	11.2	12	18.5	12	18.1	12	17.6	12	31.2
KIAA1429	H0YB68		Protein virilizer homolog (Fragment) OS=Homo sapiens GN=KIAA1429 PE=4 SV=1 - [H0YB68_HUMAN]		--	91	10.1	0.99	0.93	0.902	1.054	0.69	1	1	1	1	NaN	1	NaN	1	NaN	1	NaN	1	NaN
KIAA1467	A2RU67	Uncharacterized protein KIAA1467	Uncharacterized protein KIAA1467 OS=Homo sapiens GN=KIAA1467 PE=1 SV=1 - [K1467_HUMAN]	cell part;integral to membrane;intrinsic to membrane;membrane part	ShG	622	67	0.849	1.904	0.969	0.942	0.958	5	5	6	6	24	6	5.7	6	11.8	6	5.5	6	9.9
KIAA1524	Q8TCG1	Protein CIP2A	Protein CIP2A OS=Homo sapiens GN=KIAA1524 PE=1 SV=2 - [CIP2A_HUMAN]	cell part;cytoplasm;integral to membrane;intracellular part;intrinsic to membrane;membrane;membrane part;plasma membrane	PM	905	102.1	1.136	1.076	0.982	0.848	1.888	5	5	8	7	56.8	7	44	7	41.9	7	51.6	7	18.4
KIAA1715	F5H2Q7		Protein lunapark OS=Homo sapiens GN=KIAA1715 PE=2 SV=1 - [F5H2Q7_HUMAN]		--	279	30.8	0.993	0.916	1.538	1.747	0.242	1	1	1	1	NaN	1	NaN	1	NaN	1	NaN	1	NaN
KIAA1967	E5RHJ4		Protein CCAR2 (Fragment) OS=Homo sapiens GN=CCAR2 PE=2 SV=1 - [E5RHJ4_HUMAN]		--	277	31.1	0.959	0.652	1.313	0.704	0.816	1	1	1	1	NaN	1	NaN	1	NaN	1	NaN	1	NaN
KIAA2013	Q8IYS2	Uncharacterized protein KIAA2013	Uncharacterized protein KIAA2013 OS=Homo sapiens GN=KIAA2013 PE=2 SV=1 - [K2013_HUMAN]	cell part;integral to membrane;intrinsic to membrane;membrane part	ShG	634	69.1	0.859	1.223	2.455	2.07	0.795	3	3	5	5	2.5	5	25.9	5	71.6	5	64.9	5	22.4
KIDINS220	Q9ULH0	Kinase D-interacting substrate of 220 kDa	Kinase D-interacting substrate of 220 kDa OS=Homo sapiens GN=KIDINS220 PE=1 SV=3 - [KDIS_HUMAN]	cell part;cytoplasmic part;cytosol;integral to membrane;intracellular part;intrinsic to membrane;membrane part	Mem	1771	196.4	0.962	0.644	0.632	0.838	0.676	8	8	12	12	12.9	12	23.3	12	26.1	12	15.8	12	35.2
KIF11	P52732	Kinesin-like protein KIF11	Kinesin-like protein KIF11 OS=Homo sapiens GN=KIF11 PE=1 SV=2 - [KIF11_HUMAN]	cell part;cytoplasmic part;cytoskeletal part;cytosol;intracellular non-membrane-bounded organelle;intracellular organelle;intracellular organelle part;intracellular part;kinesin complex;macromolecular complex;microtubule;microtubule associated complex;non-membrane-bounded organelle;organelle;organelle part;protein complex;spindle;spindle pole	Other	1056	119.1	1.002	0.992	1.215	1.726	1.235	8	8	10	10	30.7	10	58.2	10	58.6	10	40.3	10	20.7
KIF14	Q15058	Kinesin-like protein KIF14	Kinesin-like protein KIF14 OS=Homo sapiens GN=KIF14 PE=1 SV=1 - [KIF14_HUMAN]	cell part;cytoplasm;cytoskeletal part;intracellular membrane-bounded organelle;intracellular non-membrane-bounded organelle;intracellular organelle;intracellular organelle part;intracellular part;macromolecular complex;membrane-bounded organelle;microtubule;microtubule associated complex;non-membrane-bounded organelle;nucleus;organelle;organelle part;protein complex;spindle	Other	1648	186.4	0.956	0.676	1.501	1.101	1.585	4	4	4	4	22.2	4	33.8	4	26.9	4	77.3	4	49
KIF2A	O00139	Kinesin-like protein KIF2A	Kinesin-like protein KIF2A OS=Homo sapiens GN=KIF2A PE=1 SV=3 - [KIF2A_HUMAN]	cell part;centrosome;cytoplasmic part;cytoskeletal part;cytosol;intracellular non-membrane-bounded organelle;intracellular organelle;intracellular organelle part;intracellular part;macromolecular complex;microtubule;microtubule associated complex;microtubule organizing center;non-membrane-bounded organelle;organelle;organelle part;protein complex;spindle pole	Other	706	79.9	1.167	0.592	0.737	1.334	1.346	1	2	2	1	NaN	1	NaN	1	NaN	1	NaN	1	NaN
KIF2C	B7Z7M6		Kinesin-like protein KIF2C OS=Homo sapiens GN=KIF2C PE=2 SV=1 - [B7Z7M6_HUMAN]	cell part;chromosomal part;chromosome, centromeric region;cytoskeletal part;intracellular organelle part;intracellular part;macromolecular complex;microtubule;microtubule associated complex;organelle part;protein complex	Other	612	68.8	1.824	1.121	1.388	1.919	2.607	1	2	2	1	NaN	1	NaN	1	NaN	1	NaN	1	NaN
KIF4A	O95239	Chromosome-associated kinesin KIF4A	Chromosome-associated kinesin KIF4A OS=Homo sapiens GN=KIF4A PE=1 SV=3 - [KIF4A_HUMAN]	cell part;chromosome;cytoplasmic part;cytoskeletal part;cytosol;intracellular membrane-bounded organelle;intracellular non-membrane-bounded organelle;intracellular organelle;intracellular organelle part;intracellular part;macromolecular complex;membrane-bounded organelle;microtubule;microtubule associated complex;midbody;non-membrane-bounded organelle;nuclear matrix;nuclear part;nucleus;organelle…	Other	1232	139.8	1.261	1.051	0.893	0.699	0.829	1	1	1	1	NaN	1	NaN	1	NaN	1	NaN	1	NaN
KIF5B	P33176	Kinesin-1 heavy chain	Kinesin-1 heavy chain OS=Homo sapiens GN=KIF5B PE=1 SV=1 - [KINH_HUMAN]	cell part;cell projection;cell projection part;ciliary rootlet;cilium part;cytoplasmic part;cytoskeletal part;intracellular organelle part;intracellular part;kinesin complex;macromolecular complex;microtubule;microtubule associated complex;neuron projection;organelle;organelle part;perinuclear region of cytoplasm;protein complex;vesicle	Other	963	109.6	1.192	0.878	0.82	0.801	1.059	4	4	5	5	43.2	5	33.4	5	44.6	5	41.4	5	62.4
KIR3DL2	P43630	Killer cell immunoglobulin-like receptor 3DL2	Killer cell immunoglobulin-like receptor 3DL2 OS=Homo sapiens GN=KIR3DL2 PE=2 SV=1 - [KI3L2_HUMAN]	cell part;integral to membrane;integral to plasma membrane;intrinsic to membrane;intrinsic to plasma membrane;membrane part;plasma membrane part	PM	455	50.2	1.173	1.266	0.975	0.855	1.078	5	5	29	26	22.7	26	14.4	26	27.6	26	43.2	26	17.3
KIRREL2	K7EJS8		Kin of IRRE-like protein 2 OS=Homo sapiens GN=KIRREL2 PE=4 SV=1 - [K7EJS8_HUMAN]	cell part;membrane	ShG	673	71.4	0.797	1.779	0.841	0.736	1.65	10	10	17	17	53.6	17	41.7	17	43	17	32.8	17	20
[truncated: 1,286 more rows]

## Sheet: Gene search and plots
																											9	10	11	12	13	14	15	16
	Enter gene names here ↓		GOCC		Protein abundance timecourse									Use this sheet to plot timecourses of genes of interest												Expression ratio										Entries		Fraction max							For charting (PMP)
[truncated: 26 more rows]
[truncated: 2 more columns]

## Sheet: Aliases
Gene name	Accession	Aliases
[truncated: 2,320 more rows]
