# Supplementary material for: Cell Surface Proteomic Map of HIV Infection Reveals Antagonism of Amino Acid Metabolism by Vpu and Nef
Source: Cell Host Microbe. 2015 Oct 14;18(4):409–23. doi: 10.1016/j.chom.2015.09.003 (PMC4608997; doi:10.1016/j.chom.2015.09.003)
Supplement: Table S2. Cluster #35 TMT and SILAC Time Course Data, Related to Figure 1 — Spreadsheet of time course data for 134 proteins in Cluster #35 progressively downregulated by HIV infection. Protein abundance is depicted on a color scale (red = downregulated; green = upregulated). As well as data from the TMT proteomic time course experiment, additional data from the SILAC proteomic validation time course experiment are also included. Not all proteins quantitated in the TMT experiment are seen in the SILAC experiment (this is typical for replicate proteomic experiments). The number of unique peptides is shown for each protein (TMT experiment) and each time point (SILAC experiment). Most confidence is attached to proteins identified by >1 unique peptide. Gene ontology cellular component localization information is shown for each protein: PM, plasma membrane; CS, cell surface; XC, extracellular; ShG, short GOCC (a subset of proteins with short membrane-specific GOCC terms but no subcellular assignment; Weekes et al., 2012); Mem, membrane. Where blank, no GOCC annotation is available. [file mmc3.xlsx]

## Sheet: Cluster #35 TMT and SILAC data
Gene name	Accession	Protein name	Description	GOCC	GOCC summary	# AAs	MW [kDa]	TMT 6 h	TMT 24 h	TMT 48 h	TMT 72 h	TMT RTi	TMT UniPeps	SILAC 24 h	SILAC 48 h	SILAC 72 h	SILAC UniPeps 24 h	SILAC UniPeps 48 h	SILAC UniPeps 72 h
ARHGEF2	Q92974	Rho guanine nucleotide exchange factor 2	Rho guanine nucleotide exchange factor 2 OS=Homo sapiens GN=ARHGEF2 PE=1 SV=4 - [ARHG2_HUMAN]	cell body;cell junction;cell part;cell projection membrane;cell projection part;cell-cell junction;cytoplasmic part;cytoskeletal part;cytosol;dendritic shaft;Golgi apparatus;intracellular membrane-bounded organelle;intracellular non-membrane-bounded organelle;intracellular organelle;intracellular organelle part;intracellular part;leading edge membrane;macromolecular complex;membrane part;membrane…	PM	986	111.5	0.873	0.538	0.303	0.33	1.582	4
ATP13A3	Q9H7F0	Probable cation-transporting ATPase 13A3	Probable cation-transporting ATPase 13A3 OS=Homo sapiens GN=ATP13A3 PE=1 SV=4 - [AT133_HUMAN]	cell part;integral to membrane;intrinsic to membrane;membrane part	ShG	1226	138	1.173	1.101	0.387	0.422	0.642	14	0.42788		0.3874	2		4
BST2	Q10589	Bone marrow stromal antigen 2	Bone marrow stromal antigen 2 OS=Homo sapiens GN=BST2 PE=1 SV=1 - [BST2_HUMAN]	anchored to membrane;apical plasma membrane;cell part;cell surface;cytoplasmic part;endosome;Golgi apparatus;integral to membrane;integral to plasma membrane;intracellular membrane-bounded organelle;intracellular organelle;intracellular part;intrinsic to membrane;intrinsic to plasma membrane;late endosome;membrane part;membrane raft;membrane-bounded organelle;organelle;plasma membrane part	PM	180	19.8	0.83	1.005	0.152	0.106	0.676	3		0.25297	0.19108	1	2	4
C16orf54	Q6UWD8	Transmembrane protein C16orf54	Transmembrane protein C16orf54 OS=Homo sapiens GN=C16orf54 PE=1 SV=1 - [CP054_HUMAN]	cell part;integral to membrane;intrinsic to membrane;membrane part	ShG	224	24.3	0.986	0.992	0.282	0.295	1.201	4	0.98731	0.81973	0.37001	2	2	3
CA9	Q16790	Carbonic anhydrase 9	Carbonic anhydrase 9 OS=Homo sapiens GN=CA9 PE=1 SV=2 - [CAH9_HUMAN]	cell part;cell projection membrane;cell projection part;integral to membrane;intracellular non-membrane-bounded organelle;intracellular organelle;intracellular organelle part;intracellular part;intrinsic to membrane;membrane;membrane part;microvillus membrane;non-membrane-bounded organelle;nuclear part;nucleolus;organelle;organelle part;plasma membrane;plasma membrane part	PM	459	49.7	0.916	0.66	0.365	0.248	0.663	9	1.0406	0.79866	0.45147	2	1	3
CABLES1	Q8TDN4	CDK5 and ABL1 enzyme substrate 1	CDK5 and ABL1 enzyme substrate 1 OS=Homo sapiens GN=CABLES1 PE=1 SV=2 - [CABL1_HUMAN]	cell part;cytoplasmic part;cytosol;intracellular membrane-bounded organelle;intracellular organelle;intracellular part;membrane-bounded organelle;nucleus;organelle	Other	633	67.6	0.777	0.488	0.118	0.051	1.28	2
CALML5	Q9NZT1	Calmodulin-like protein 5	Calmodulin-like protein 5 OS=Homo sapiens GN=CALML5 PE=1 SV=2 - [CALL5_HUMAN]		--	146	15.9	2.427	1.082	0.766	0.623	1.234	4
CCR7	J3KSS9		C-C chemokine receptor type 7 OS=Homo sapiens GN=CCR7 PE=3 SV=1 - [J3KSS9_HUMAN]	cell part;external side of plasma membrane;integral to membrane;intracellular;intrinsic to membrane;membrane part;plasma membrane part	PM	372	42.2	0.94	0.818	0.181	0.145	0.979	3	0.83685	0.37874	0.25189	1	1	1
CCT7	Q99832	T-complex protein 1 subunit eta	T-complex protein 1 subunit eta OS=Homo sapiens GN=CCT7 PE=1 SV=2 - [TCPH_HUMAN]	cell part;chaperonin-containing T-complex;cytoplasmic part;cytoskeletal part;cytosol;cytosolic part;intracellular membrane-bounded organelle;intracellular organelle;intracellular organelle part;intracellular part;macromolecular complex;membrane-bounded organelle;microtubule;mitochondrion;organelle;organelle part;protein complex	Other	543	59.3	1.232	0.489	0.373	0.464	1.216	7			0.78753			2
CD226	J3QR77		CD226 antigen OS=Homo sapiens GN=CD226 PE=4 SV=1 - [J3QR77_HUMAN]		--	181	21	0.761	0.893	0.405	0.351	1.094	4	0.87403		0.4209			1
CD244	Q9BZW8	Natural killer cell receptor 2B4	Natural killer cell receptor 2B4 OS=Homo sapiens GN=CD244 PE=1 SV=2 - [CD244_HUMAN]	cell part;external side of plasma membrane;integral to membrane;intrinsic to membrane;membrane part;plasma membrane part	PM	370	41.6	0.927	0.904	0.513	0.487	0.945	4
CD248	Q9HCU0	Endosialin	Endosialin OS=Homo sapiens GN=CD248 PE=1 SV=1 - [CD248_HUMAN]	cell part;cytoplasm;extracellular matrix;extracellular region part;integral to membrane;intracellular part;intrinsic to membrane;membrane part;proteinaceous extracellular matrix	XC	757	80.8	1.314	0.503	0.184	0.099	0.617	2
CD27	P26842	CD27 antigen	CD27 antigen OS=Homo sapiens GN=CD27 PE=1 SV=2 - [CD27_HUMAN]	cell part;external side of plasma membrane;extracellular region;integral to membrane;integral to plasma membrane;intrinsic to membrane;intrinsic to plasma membrane;membrane part;plasma membrane part	PM	260	29.1	0.975	0.782	0.292	0.116	1.022	3	0.63671			1
CD28	P10747	T-cell-specific surface glycoprotein CD28	T-cell-specific surface glycoprotein CD28 OS=Homo sapiens GN=CD28 PE=1 SV=1 - [CD28_HUMAN]	cell part;cytoplasmic part;cytosol;external side of plasma membrane;integral to membrane;integral to plasma membrane;intracellular part;intrinsic to membrane;intrinsic to plasma membrane;membrane part;plasma membrane part	PM	220	25	1.101	1.048	0.459	0.388	1.563	4
CD320	Q9NPF0	CD320 antigen	CD320 antigen OS=Homo sapiens GN=CD320 PE=1 SV=1 - [CD320_HUMAN]	cell part;cytoplasmic part;endoplasmic reticulum;integral to membrane;intracellular membrane-bounded organelle;intracellular organelle;intracellular part;intrinsic to membrane;membrane;membrane part;membrane-bounded organelle;organelle;plasma membrane	PM	282	29	1.101	0.65	0.234	0.231	0.688	10	0.28106	0.17569	0.33174	2	2	3
CD37	P11049	Leukocyte antigen CD37	Leukocyte antigen CD37 OS=Homo sapiens GN=CD37 PE=1 SV=2 - [CD37_HUMAN]	cell part;immunological synapse;integral to membrane;intrinsic to membrane;membrane part;plasma membrane part	PM	281	31.7	0.902	1.042	0.336	0.227	1.183	2
CD4	P01730	T-cell surface glycoprotein CD4	T-cell surface glycoprotein CD4 OS=Homo sapiens GN=CD4 PE=1 SV=1 - [CD4_HUMAN]	cell part;cytoplasmic part;early endosome;endoplasmic reticulum lumen;endoplasmic reticulum membrane;endoplasmic reticulum part;endosome;external side of plasma membrane;integral to membrane;intracellular membrane-bounded organelle;intracellular organelle;intracellular organelle lumen;intracellular organelle part;intracellular part;intrinsic to membrane;macromolecular complex;membrane;membrane pa…	PM	458	51.1	0.996	0.504	0.109	0.064	1.65	6	0.54046	0.26553	0.11592	2	1	4
CD44	E7EPC6		CD44 antigen OS=Homo sapiens GN=CD44 PE=2 SV=2 - [E7EPC6_HUMAN]	cell part;cytoplasmic part;Golgi apparatus;intracellular membrane-bounded organelle;intracellular organelle;intracellular part;membrane;membrane-bounded organelle;organelle;plasma membrane	PM	714	78.5	0.978	0.91	0.438	0.362	1.148	10	0.83187	0.73556	0.54829	6	5	6
CD46	P15529	Membrane cofactor protein	Membrane cofactor protein OS=Homo sapiens GN=CD46 PE=1 SV=3 - [MCP_HUMAN]	basolateral plasma membrane;cell part;cell surface;cytoplasmic part;cytoplasmic vesicle part;Golgi apparatus;inner acrosomal membrane;integral to membrane;integral to plasma membrane;intracellular membrane-bounded organelle;intracellular organelle;intracellular organelle part;intracellular part;intrinsic to membrane;intrinsic to plasma membrane;membrane part;membrane-bounded organelle;organelle;o…	PM	392	43.7	0.945	0.814	0.408	0.3	0.833	7	0.91219	0.67015	0.2773	3	5	5
CD46	R4GN18		Membrane cofactor protein (Fragment) OS=Homo sapiens GN=CD46 PE=4 SV=1 - [R4GN18_HUMAN]		--	78	8.5	0.834	0.809	0.561	0.418	0.77	3	0.97979	1.0143	0.42504	1	2	1
CD47	Q08722	Leukocyte surface antigen CD47	Leukocyte surface antigen CD47 OS=Homo sapiens GN=CD47 PE=1 SV=1 - [CD47_HUMAN]	cell part;extracellular membrane-bounded organelle;extracellular organelle;extracellular region part;extracellular vesicular exosome;integral to membrane;integral to plasma membrane;intrinsic to membrane;intrinsic to plasma membrane;membrane part;membrane-bounded organelle;membrane-bounded vesicle;organelle;plasma membrane part;vesicle	PM	323	35.2	0.93	0.907	0.459	0.352	1.087	7	0.78557	0.63674	0.42443	3	4	4
CD5	P06127	T-cell surface glycoprotein CD5	T-cell surface glycoprotein CD5 OS=Homo sapiens GN=CD5 PE=1 SV=2 - [CD5_HUMAN]	cell part;external side of plasma membrane;integral to membrane;integral to plasma membrane;intrinsic to membrane;intrinsic to plasma membrane;membrane part;plasma membrane part	PM	495	54.5	0.996	0.848	0.538	0.37	1.011	16	1.1913	1.2414	0.44916	2	1	5
CD55	H3BLV0		Complement decay-accelerating factor (Fragment) OS=Homo sapiens GN=CD55 PE=4 SV=1 - [H3BLV0_HUMAN]		--	326	35.8	0.991	1.11	0.482	0.349	0.994	12	1.5369	0.69499	0.52045	1	2	2
CD81	E9PJK1		CD81 antigen OS=Homo sapiens GN=CD81 PE=2 SV=1 - [E9PJK1_HUMAN]	cell part;integral to membrane;intrinsic to membrane;membrane part	ShG	165	18	1.222	1.093	0.277	0.108	0.615	2
CD82	P27701	CD82 antigen	CD82 antigen OS=Homo sapiens GN=CD82 PE=1 SV=1 - [CD82_HUMAN]	cell part;integral to membrane;integral to plasma membrane;intrinsic to membrane;intrinsic to plasma membrane;membrane part;plasma membrane part	PM	267	29.6	0.906	0.869	0.286	0.157	1.425	5	1.0371		0.39517	2		5
CD83	Q01151	CD83 antigen	CD83 antigen OS=Homo sapiens GN=CD83 PE=1 SV=1 - [CD83_HUMAN]	cell part;external side of plasma membrane;integral to membrane;integral to plasma membrane;intrinsic to membrane;intrinsic to plasma membrane;membrane part;plasma membrane part	PM	205	23	1.284	1.365	0.308	0.199	1.768	2
CD99	P14209	CD99 antigen	CD99 antigen OS=Homo sapiens GN=CD99 PE=1 SV=1 - [CD99_HUMAN]	cell part;cytoplasm;integral to membrane;integral to plasma membrane;intracellular part;intrinsic to membrane;intrinsic to plasma membrane;membrane part;plasma membrane part	PM	185	18.8	0.986	0.943	0.573	0.404	1.085	4	1.027	0.96887	0.86088	1	1	3
CD99L2	Q8TCZ2	CD99 antigen-like protein 2	CD99 antigen-like protein 2 OS=Homo sapiens GN=CD99L2 PE=1 SV=1 - [C99L2_HUMAN]	cell junction;cell part;integral to membrane;intrinsic to membrane;membrane;membrane part;plasma membrane	PM	262	28	0.875	0.756	0.422	0.538	1.254	6	1.0597	0.86484	0.82518	2	5	4
CDK6	Q00534	Cyclin-dependent kinase 6	Cyclin-dependent kinase 6 OS=Homo sapiens GN=CDK6 PE=1 SV=1 - [CDK6_HUMAN]	cell part;cell projection;cyclin-dependent protein kinase holoenzyme complex;cytoplasmic part;cytosol;intracellular membrane-bounded organelle;intracellular organelle;intracellular part;macromolecular complex;membrane-bounded organelle;nucleus;organelle;protein complex;ruffle	Other	326	36.9	0.885	0.733	0.571	0.416	1.332	3
CHRM3	P20309	Muscarinic acetylcholine receptor M3	Muscarinic acetylcholine receptor M3 OS=Homo sapiens GN=CHRM3 PE=1 SV=1 - [ACM3_HUMAN]	asymmetric synapse;axon part;axon terminus;basolateral plasma membrane;cell junction;cell part;cell projection;cell projection part;dendrite;integral to membrane;integral to plasma membrane;intrinsic to membrane;intrinsic to plasma membrane;membrane;membrane part;neuron projection;neuron projection terminus;plasma membrane part;postsynaptic membrane;synapse;synapse part;synaptic membrane	PM	590	66.1	0.863	0.772	0.341	0.264	1.402	8
CSF1	P09603	Macrophage colony-stimulating factor 1;Processed macrophage colony-stimulating factor 1	Macrophage colony-stimulating factor 1 OS=Homo sapiens GN=CSF1 PE=1 SV=2 - [CSF1_HUMAN]	cell part;cytoplasmic part;extracellular region part;extracellular space;integral to membrane;intracellular part;intrinsic to membrane;macromolecular complex;membrane;membrane part;perinuclear region of cytoplasm;plasma membrane;protein complex;receptor complex	PM	554	60.1	0.996	1.117	0.523	0.316	1.677	11		0.53418	0.24703		1	2
CYFIP2	E7EVJ5		Cytoplasmic FMR1-interacting protein 2 OS=Homo sapiens GN=CYFIP2 PE=2 SV=1 - [E7EVJ5_HUMAN]		--	1227	142.5	0.922	0.57	0.32	0.358	1.326	14	0.91354	0.74078	0.49647	1	2	4
EEF2	P13639	Elongation factor 2	Elongation factor 2 OS=Homo sapiens GN=EEF2 PE=1 SV=4 - [EF2_HUMAN]	cell part;cytoplasmic part;cytosol;intracellular part;macromolecular complex;polysome;ribonucleoprotein complex	Other	858	95.3	1.066	0.602	0.471	0.535	1.021	18	0.90413	0.7924	0.92409	3	5	3
EFNB1	P98172	Ephrin-B1	Ephrin-B1 OS=Homo sapiens GN=EFNB1 PE=1 SV=1 - [EFNB1_HUMAN]	cell part;cytoplasm;integral to membrane;integral to plasma membrane;intracellular membrane-bounded organelle;intracellular organelle;intracellular part;intrinsic to membrane;intrinsic to plasma membrane;membrane part;membrane raft;membrane-bounded organelle;nucleus;organelle;plasma membrane part;synapse	PM	346	38	0.891	1.073	0.387	0.261	1.04	8	1.2039	0.94778	0.60258	1	2	2
EIF2B5	H7C2X0		Translation initiation factor eIF-2B subunit epsilon (Fragment) OS=Homo sapiens GN=EIF2B5 PE=4 SV=1 - [H7C2X0_HUMAN]		--	92	9.4	1.459	0.744	0.454	0.447	0.725	2
EIF4G1	E7EX73		Eukaryotic translation initiation factor 4 gamma 1 OS=Homo sapiens GN=EIF4G1 PE=2 SV=1 - [E7EX73_HUMAN]		--	1436	158.5	1.284	0.985	0.622	0.489	1.079	2		0.44008	0.77803		2	1
ELFN2	Q5R3F8	Protein phosphatase 1 regulatory subunit 29	Protein phosphatase 1 regulatory subunit 29 OS=Homo sapiens GN=ELFN2 PE=1 SV=1 - [PPR29_HUMAN]	cell part;integral to membrane;intrinsic to membrane;membrane part	ShG	820	89.6	1.068	0.616	0.524	0.449	0.785	2
ENSG00000265118	J3QQH9		Uncharacterized protein (Fragment) OS=Homo sapiens PE=4 SV=1 - [J3QQH9_HUMAN]	cell part;integral to membrane;intrinsic to membrane;membrane part	ShG	117	13.1	1.117	1.2	0.564	0.493	1.268	3
F11R	Q9Y624	Junctional adhesion molecule A	Junctional adhesion molecule A OS=Homo sapiens GN=F11R PE=1 SV=1 - [JAM1_HUMAN]	cell junction;cell part;cell-cell junction;integral to membrane;intrinsic to membrane;membrane;membrane part;occluding junction;plasma membrane;tight junction	PM	299	32.6	1.238	0.959	0.392	0.276	0.702	6		1.8531			2
FGFR1	E7EU09	Fibroblast growth factor receptor	Fibroblast growth factor receptor OS=Homo sapiens GN=FGFR1 PE=2 SV=1 - [E7EU09_HUMAN]	cell part;integral to membrane;intrinsic to membrane;membrane part	ShG	733	82	0.857	0.87	0.218	0.17	1.508	12	1.3547		0.36826	2	1	3
FZD6	O60353	Frizzled-6	Frizzled-6 OS=Homo sapiens GN=FZD6 PE=1 SV=2 - [FZD6_HUMAN]	apical part of cell;apicolateral plasma membrane;cell part;cell projection membrane;cell projection part;cytoplasm;integral to membrane;integral to plasma membrane;intracellular part;intrinsic to membrane;intrinsic to plasma membrane;leading edge membrane;membrane part;neuron projection membrane;plasma membrane part	PM	706	79.2	0.919	0.946	0.304	0.179	1.224	12			0.43896			4
GAPVD1	F8W9S7		GTPase-activating protein and VPS9 domain-containing protein 1 OS=Homo sapiens GN=GAPVD1 PE=2 SV=1 - [F8W9S7_HUMAN]	cell part;intracellular	Other	1412	157.4	0.788	0.659	0.483	0.46	1.141	2
GART	P22102	Phosphoribosylamine--glycine ligase;Phosphoribosylformylglycinamidine cyclo-ligase;Phosphoribosylglycinamide formyltransferase;Trifunctional purine biosynthetic protein adenosine-3	Trifunctional purine biosynthetic protein adenosine-3 OS=Homo sapiens GN=GART PE=1 SV=1 - [PUR2_HUMAN]	cell part;cytoplasmic part;cytosol;intracellular part	Other	1010	107.7	1.045	0.52	0.454	0.47	1.086	2
GPA33	Q99795	Cell surface A33 antigen	Cell surface A33 antigen OS=Homo sapiens GN=GPA33 PE=1 SV=1 - [GPA33_HUMAN]	cell part;integral to membrane;integral to plasma membrane;intrinsic to membrane;intrinsic to plasma membrane;membrane part;plasma membrane part	PM	319	35.6	0.956	0.833	0.496	0.416	0.571	13	1.3132	1.0975	0.74953	1	2	5
GPR125	Q8IWK6	Probable G-protein coupled receptor 125	Probable G-protein coupled receptor 125 OS=Homo sapiens GN=GPR125 PE=1 SV=2 - [GP125_HUMAN]	cell part;external side of plasma membrane;integral to membrane;intrinsic to membrane;membrane part;plasma membrane part	PM	1321	146.1	0.886	1.107	0.467	0.506	1.203	14		0.6482	0.55458		1	5
HBB	F8W6P5		LVV-hemorphin-7 (Fragment) OS=Homo sapiens GN=HBB PE=2 SV=1 - [F8W6P5_HUMAN]	cell part;cytoplasmic part;cytosolic part;hemoglobin complex;intracellular part;macromolecular complex;protein complex	Other	90	9.7	1.174	1.009	0.708	0.277	0.802	2
HCST	Q9UBK5	Hematopoietic cell signal transducer	Hematopoietic cell signal transducer OS=Homo sapiens GN=HCST PE=1 SV=1 - [HCST_HUMAN]	cell part;cell surface;integral to membrane;intrinsic to membrane;membrane;membrane part;plasma membrane	PM	93	9.5	1.17	0.808	0.302	0.27	0.963	2
HLA-A	P16189	HLA class I histocompatibility antigen, A-31 alpha chain	HLA class I histocompatibility antigen, A-31 alpha chain OS=Homo sapiens GN=HLA-A PE=1 SV=2 - [1A31_HUMAN]	cell part;integral to membrane;intrinsic to membrane;macromolecular complex;membrane part;MHC class I protein complex;MHC protein complex;plasma membrane part;protein complex	PM	365	41	0.979	0.822	0.188	0.125	1.168	7	0.71808		0.19009	1	1	1
HSPA4	P34932	Heat shock 70 kDa protein 4	Heat shock 70 kDa protein 4 OS=Homo sapiens GN=HSPA4 PE=1 SV=4 - [HSP74_HUMAN]	cell part;cytoplasm;intracellular membrane-bounded organelle;intracellular organelle;intracellular part;membrane-bounded organelle;nucleus;organelle	Other	840	94.3	0.979	0.656	0.476	0.587	0.898	5
ICAM2	J3QQR8		Intercellular adhesion molecule 2 (Fragment) OS=Homo sapiens GN=ICAM2 PE=4 SV=1 - [J3QQR8_HUMAN]	cell part;cell projection;integral to membrane;integral to plasma membrane;intrinsic to membrane;intrinsic to plasma membrane;membrane part;plasma membrane part;uropod	PM	167	18.5	1.029	0.638	0.185	0.15	0.978	2	0.6132		0.19943	1		2
IGSF8	Q969P0	Immunoglobulin superfamily member 8	Immunoglobulin superfamily member 8 OS=Homo sapiens GN=IGSF8 PE=1 SV=1 - [IGSF8_HUMAN]	cell part;integral to membrane;intrinsic to membrane;membrane;membrane part;plasma membrane	PM	613	65	0.838	1.193	0.47	0.263	1.491	12	0.703	0.70427	0.44431	4	5	9
IL15RA	Q5JVA3		Soluble interleukin-15 receptor subunit alpha (Fragment) OS=Homo sapiens GN=IL15RA PE=2 SV=1 - [Q5JVA3_HUMAN]		--	148	15.6	0.789	0.694	0.38	0.291	0.775	2
IL27RA	Q6UWB1	Interleukin-27 receptor subunit alpha	Interleukin-27 receptor subunit alpha OS=Homo sapiens GN=IL27RA PE=2 SV=2 - [I27RA_HUMAN]	cell part;integral to membrane;integral to plasma membrane;intrinsic to membrane;intrinsic to plasma membrane;membrane part;plasma membrane part	PM	636	69.4	1.357	1.097	0.466	0.636	1.017	4
IPO5	O00410	Importin-5	Importin-5 OS=Homo sapiens GN=IPO5 PE=1 SV=4 - [IPO5_HUMAN]	cell part;cytoplasm;intracellular non-membrane-bounded organelle;intracellular organelle;intracellular organelle part;intracellular part;macromolecular complex;membrane part;non-membrane-bounded organelle;nuclear part;nuclear pore;nucleolus;organelle;organelle part;pore complex;protein complex	Mem	1097	123.5	0.987	1.129	0.638	0.45	1.518	16	0.95995	0.85429	0.64068	2	3	4
IPO7	O95373	Importin-7	Importin-7 OS=Homo sapiens GN=IPO7 PE=1 SV=1 - [IPO7_HUMAN]	cell part;cytoplasmic part;Golgi apparatus;intracellular membrane-bounded organelle;intracellular organelle;intracellular organelle part;intracellular part;macromolecular complex;membrane part;membrane-bounded organelle;nuclear part;nuclear pore;organelle;organelle part;pore complex;protein complex	Mem	1038	119.4	0.962	1.105	0.668	0.494	1.296	8
JAM3	Q9BX67	Junctional adhesion molecule C	Junctional adhesion molecule C OS=Homo sapiens GN=JAM3 PE=1 SV=1 - [JAM3_HUMAN]	anchoring junction;cell junction;cell part;cell-cell contact zone;cell-cell junction;desmosome;extracellular region part;extracellular space;integral to membrane;intrinsic to membrane;membrane;membrane part;occluding junction;paranodal junction;plasma membrane;Schmidt-Lanterman incisure;tight junction	PM	310	35	0.964	0.828	0.61	0.401	0.846	9	1.2435	0.77353	0.58461	2	2	2
LAIR1	A8MZ84		Leukocyte-associated immunoglobulin-like receptor 1 OS=Homo sapiens GN=LAIR1 PE=2 SV=1 - [A8MZ84_HUMAN]	cell part;membrane;plasma membrane	PM	269	29.6	0.95	0.891	0.556	0.424	0.82	11	1.0763	1.1943	0.94539	3	4	4
LANCL2	Q9NS86	LanC-like protein 2	LanC-like protein 2 OS=Homo sapiens GN=LANCL2 PE=1 SV=1 - [LANC2_HUMAN]	cell cortex part;cell part;cortical actin cytoskeleton;cortical cytoskeleton;cytoplasmic part;cytoskeletal part;cytoskeleton;cytosol;intracellular membrane-bounded organelle;intracellular non-membrane-bounded organelle;intracellular organelle;intracellular organelle part;intracellular part;membrane;membrane-bounded organelle;non-membrane-bounded organelle;nucleus;organelle;organelle part;plasma m…	PM	450	50.8	0.996	0.643	0.496	0.61	0.839	2	0.9632		0.79226	1		1
LAX1	Q8IWV1	Lymphocyte transmembrane adapter 1	Lymphocyte transmembrane adapter 1 OS=Homo sapiens GN=LAX1 PE=1 SV=1 - [LAX1_HUMAN]	cell part;cytoplasmic part;Golgi apparatus;integral to membrane;intracellular membrane-bounded organelle;intracellular organelle;intracellular part;intrinsic to membrane;membrane;membrane part;membrane-bounded organelle;organelle;plasma membrane	PM	398	44.1	0.927	0.879	0.172	0.166	0.774	5			0.22677			4
LGALS8	F6V2D4		Galectin OS=Homo sapiens GN=LGALS8 PE=2 SV=1 - [F6V2D4_HUMAN]		--	300	34	0.762	0.66	0.387	0.287	0.792	2	0.79652	0.97123	0.79208	2	2	4
LRFN1	Q9P244	Leucine-rich repeat and fibronectin type III domain-containing protein 1	Leucine-rich repeat and fibronectin type III domain-containing protein 1 OS=Homo sapiens GN=LRFN1 PE=1 SV=2 - [LRFN1_HUMAN]	cell junction;cell part;cytoskeletal part;integral to membrane;intracellular organelle part;intracellular part;intrinsic to membrane;membrane;membrane part;organelle part;plasma membrane;postsynaptic density;postsynaptic membrane;synapse part;synaptic membrane	PM	771	82.3	0.984	0.719	0.377	0.309	0.95	7			0.36048			3
LRFN4	Q6PJG9	Leucine-rich repeat and fibronectin type-III domain-containing protein 4	Leucine-rich repeat and fibronectin type-III domain-containing protein 4 OS=Homo sapiens GN=LRFN4 PE=1 SV=1 - [LRFN4_HUMAN]	cell part;integral to membrane;intrinsic to membrane;membrane part	ShG	635	66.8	0.988	1.079	0.742	0.488	0.952	6	0.65727	0.79643	0.44286	1	1	1
LRP4	O75096	Low-density lipoprotein receptor-related protein 4	Low-density lipoprotein receptor-related protein 4 OS=Homo sapiens GN=LRP4 PE=1 SV=4 - [LRP4_HUMAN]	cell part;integral to membrane;intrinsic to membrane;membrane;membrane part;plasma membrane	PM	1905	211.9	2.152	1.123	0.585	0.551	1.199	27	0.9246	0.38535	0.35863	7	2	12
LRRC8B	Q6P9F7	Leucine-rich repeat-containing protein 8B	Leucine-rich repeat-containing protein 8B OS=Homo sapiens GN=LRRC8B PE=2 SV=2 - [LRC8B_HUMAN]	cell part;integral to membrane;intrinsic to membrane;membrane part	ShG	803	92.3	0.927	0.674	0.429	0.392	0.879	10	0.62539	0.48223	0.47651	2	2	4
LRRC8C	Q8TDW0	Leucine-rich repeat-containing protein 8C	Leucine-rich repeat-containing protein 8C OS=Homo sapiens GN=LRRC8C PE=2 SV=2 - [LRC8C_HUMAN]	cell part;cytoplasmic part;endoplasmic reticulum membrane;endoplasmic reticulum part;integral to membrane;intracellular organelle part;intracellular part;intrinsic to membrane;membrane;membrane part;organelle membrane;organelle part	Mem	803	92.4	1.031	0.767	0.452	0.54	0.717	20		0.62547	0.56562	4	3	6
LRRC8D	Q7L1W4	Leucine-rich repeat-containing protein 8D	Leucine-rich repeat-containing protein 8D OS=Homo sapiens GN=LRRC8D PE=1 SV=1 - [LRC8D_HUMAN]	cell part;integral to membrane;intrinsic to membrane;membrane part	ShG	858	98.1	0.982	0.739	0.398	0.416	0.949	21	0.53771	0.52393	0.42303	4	4	1
LY75	O60449	Lymphocyte antigen 75	Lymphocyte antigen 75 OS=Homo sapiens GN=LY75 PE=1 SV=3 - [LY75_HUMAN]	cell part;integral to membrane;integral to plasma membrane;intrinsic to membrane;intrinsic to plasma membrane;membrane part;plasma membrane part	PM	1722	198.2	1.013	0.735	0.432	0.406	0.731	30	0.88689	0.5672	0.4373	6	8	17
LY9	Q5VYH7		T-lymphocyte surface antigen Ly-9 (Fragment) OS=Homo sapiens GN=LY9 PE=2 SV=2 - [Q5VYH7_HUMAN]	cell part;integral to membrane;intrinsic to membrane;membrane part	ShG	610	67.2	1.056	0.8	0.455	0.58	1.171	8			1.0658			1
MFI2	P08582	Melanotransferrin	Melanotransferrin OS=Homo sapiens GN=MFI2 PE=1 SV=2 - [TRFM_HUMAN]	anchored to membrane;cell part;extracellular region;integral to membrane;integral to plasma membrane;intrinsic to membrane;intrinsic to plasma membrane;membrane part;plasma membrane part	PM	738	80.2	0.835	0.739	0.463	0.394	0.772	2
MPZL1	O95297	Myelin protein zero-like protein 1	Myelin protein zero-like protein 1 OS=Homo sapiens GN=MPZL1 PE=1 SV=1 - [MPZL1_HUMAN]	cell part;integral to membrane;integral to plasma membrane;intrinsic to membrane;intrinsic to plasma membrane;membrane part;plasma membrane part	PM	269	29.1	0.85	1.169	0.544	0.297	1.074	2	1.0398	0.7833	0.4552		2	2
NCKAP1L	P55160	Nck-associated protein 1-like	Nck-associated protein 1-like OS=Homo sapiens GN=NCKAP1L PE=1 SV=3 - [NCKPL_HUMAN]	cell part;cytoplasmic part;cytosol;integral to membrane;integral to plasma membrane;intracellular part;intrinsic to membrane;intrinsic to plasma membrane;macromolecular complex;membrane part;plasma membrane part;protein complex;SCAR complex	PM	1127	128.1	0.925	0.458	0.195	0.262	1.517	5			0.61029			1
NCR3LG1	Q68D85	Natural cytotoxicity triggering receptor 3 ligand 1	Natural cytotoxicity triggering receptor 3 ligand 1 OS=Homo sapiens GN=NCR3LG1 PE=1 SV=1 - [NR3L1_HUMAN]	cell part;integral to membrane;intrinsic to membrane;membrane;membrane part;plasma membrane;viral capsid;virion part	PM	454	50.8	0.941	0.898	0.44	0.303	0.661	10	1.0269	0.53464	0.45571	2	2	4
NEO1	Q92859	Neogenin	Neogenin OS=Homo sapiens GN=NEO1 PE=1 SV=2 - [NEO1_HUMAN]	cell part;integral to membrane;integral to plasma membrane;intrinsic to membrane;intrinsic to plasma membrane;membrane part;plasma membrane part	PM	1461	159.9	0.919	1.538	0.249	0.154	3.458	10
NLGN2	Q8NFZ4	Neuroligin-2	Neuroligin-2 OS=Homo sapiens GN=NLGN2 PE=1 SV=1 - [NLGN2_HUMAN]	cell junction;cell part;cell surface;inhibitory synapse;integral to membrane;integral to plasma membrane;intrinsic to membrane;intrinsic to plasma membrane;membrane;membrane part;plasma membrane part;postsynaptic membrane;presynaptic membrane;synapse;synapse part;synaptic membrane	PM	835	90.8	1.221	0.63	0.367	0.283	0.898	3			7.3659		1	1
NOTCH1	P46531	Neurogenic locus notch homolog protein 1;Notch 1 extracellular truncation;Notch 1 intracellular domain	Neurogenic locus notch homolog protein 1 OS=Homo sapiens GN=NOTCH1 PE=1 SV=4 - [NOTC1_HUMAN]	cell part;cell surface;cytoplasmic part;cytosol;endoplasmic reticulum membrane;endoplasmic reticulum part;extracellular region;Golgi apparatus part;Golgi membrane;integral to membrane;intracellular organelle part;intracellular part;intrinsic to membrane;macromolecular complex;MAML1-RBP-Jkappa- ICN1 complex;membrane;membrane part;nuclear part;nucleoplasm;organelle membrane;organelle part;plasma me…	PM	2555	272.3	0.792	0.612	0.281	0.213	0.657	31	0.65568	0.342	0.25977	4	4	13
NRAS	P01111	GTPase NRas	GTPase NRas OS=Homo sapiens GN=NRAS PE=1 SV=1 - [RASN_HUMAN]	cell part;cytoplasmic part;Golgi apparatus part;Golgi membrane;intracellular organelle part;intracellular part;membrane;organelle membrane;organelle part;plasma membrane	PM	189	21.2	1.017	0.86	0.698	0.44	0.992	2
NRXN3	Q9Y4C0	Neurexin-3	Neurexin-3 OS=Homo sapiens GN=NRXN3 PE=1 SV=4 - [NRX3A_HUMAN]	cell part;integral to membrane;integral to plasma membrane;intrinsic to membrane;intrinsic to plasma membrane;membrane part;plasma membrane part	PM	1643	180.5	0.977	0.651	0.224	0.184	0.515	6
PCDH9	Q5VT82		Protocadherin 9 OS=Homo sapiens GN=PCDH9 PE=2 SV=1 - [Q5VT82_HUMAN]	cell part;integral to membrane;intrinsic to membrane;membrane;membrane part;plasma membrane	PM	1032	113.6	0.992	0.791	0.227	0.155	0.725	17	0.98501		0.18642	2	2	7
PCDHGB1	Q9Y5G3	Protocadherin gamma-B1	Protocadherin gamma-B1 OS=Homo sapiens GN=PCDHGB1 PE=2 SV=1 - [PCDGD_HUMAN]	cell part;integral to membrane;intrinsic to membrane;membrane;membrane part;plasma membrane	PM	927	100.3	1.204	0.818	0.326	0.457	0.8	3
PIEZO1	Q92508	Piezo-type mechanosensitive ion channel component 1	Piezo-type mechanosensitive ion channel component 1 OS=Homo sapiens GN=PIEZO1 PE=1 SV=4 - [PIEZ1_HUMAN]	cell part;cytoplasmic part;endoplasmic reticulum;endoplasmic reticulum membrane;endoplasmic reticulum part;endoplasmic reticulum-Golgi intermediate compartment membrane;integral to membrane;intracellular membrane-bounded organelle;intracellular organelle;intracellular organelle part;intracellular part;intrinsic to membrane;membrane;membrane part;membrane-bounded organelle;organelle;organelle memb…	PM	2521	286.6	0.983	0.775	0.452	0.402	0.746	28	1.1159	0.69096	0.68518	2	4	11
PRRT3	Q5FWE3	Proline-rich transmembrane protein 3	Proline-rich transmembrane protein 3 OS=Homo sapiens GN=PRRT3 PE=1 SV=3 - [PRRT3_HUMAN]	cell part;integral to membrane;intrinsic to membrane;membrane part	ShG	981	102.1	1.012	0.514	0.378	0.261	0.474	3			0.52038			1
PRSS21	Q9Y6M0	Testisin	Testisin OS=Homo sapiens GN=PRSS21 PE=1 SV=1 - [TEST_HUMAN]	anchored to membrane;cell part;cytoplasm;intracellular part;intrinsic to membrane;membrane;membrane part;plasma membrane	PM	314	34.9	1.016	1.015	0.572	0.358	0.966	6			0.54993	1		1
PTPRF	P10586	Receptor-type tyrosine-protein phosphatase F	Receptor-type tyrosine-protein phosphatase F OS=Homo sapiens GN=PTPRF PE=1 SV=2 - [PTPRF_HUMAN]	cell part;integral to membrane;integral to plasma membrane;intrinsic to membrane;intrinsic to plasma membrane;membrane part;plasma membrane part	PM	1907	212.7	0.888	0.596	0.453	0.36	0.59	49	0.928	0.82944	0.62613	5	15	19
PTPRK	Q15262	Receptor-type tyrosine-protein phosphatase kappa	Receptor-type tyrosine-protein phosphatase kappa OS=Homo sapiens GN=PTPRK PE=1 SV=2 - [PTPRK_HUMAN]	adherens junction;anchoring junction;axon;cell body;cell junction;cell part;cell projection;cell surface;cell-cell junction;cilium;dendrite;integral to membrane;integral to plasma membrane;intrinsic to membrane;intrinsic to plasma membrane;leading edge membrane;membrane part;neuron projection;neuronal cell body;nonmotile primary cilium;photoreceptor outer segment;plasma membrane part;primary cili…	PM	1439	162	0.936	0.775	0.51	0.409	1.031	2			0.61133			1
PTPRS	Q13332	Receptor-type tyrosine-protein phosphatase S	Receptor-type tyrosine-protein phosphatase S OS=Homo sapiens GN=PTPRS PE=1 SV=3 - [PTPRS_HUMAN]	cell part;integral to membrane;integral to plasma membrane;intrinsic to membrane;intrinsic to plasma membrane;membrane part;plasma membrane part	PM	1948	216.9	0.888	0.896	0.634	0.364	1.449	16	0.71053		0.5843	1		4
PVRL1	Q15223	Poliovirus receptor-related protein 1	Poliovirus receptor-related protein 1 OS=Homo sapiens GN=PVRL1 PE=1 SV=3 - [PVRL1_HUMAN]	adherens junction;anchoring junction;cell junction;cell part;cell-cell adherens junction;cell-cell junction;extracellular region;integral to membrane;intrinsic to membrane;membrane;membrane part;plasma membrane	PM	517	57.1	0.833	0.777	0.357	0.267	0.76	15	1.0864	0.71488	0.42787	5	3	5
PVRL3	Q9NQS3	Poliovirus receptor-related protein 3	Poliovirus receptor-related protein 3 OS=Homo sapiens GN=PVRL3 PE=1 SV=1 - [PVRL3_HUMAN]	adherens junction;anchoring junction;apical junction complex;cell junction;cell part;cell-cell adherens junction;cell-cell junction;integral to membrane;intrinsic to membrane;membrane;membrane part;plasma membrane	PM	549	61	0.929	0.866	0.403	0.28	1.325	9	0.84383	0.49181	0.37108	5	3	5
RAP1GDS1	P52306	Rap1 GTPase-GDP dissociation stimulator 1	Rap1 GTPase-GDP dissociation stimulator 1 OS=Homo sapiens GN=RAP1GDS1 PE=1 SV=3 - [GDS1_HUMAN]		--	607	66.3	0.996	0.731	0.585	0.464	0.935	4			2.1341
RELT	Q969Z4	Tumor necrosis factor receptor superfamily member 19L	Tumor necrosis factor receptor superfamily member 19L OS=Homo sapiens GN=RELT PE=1 SV=1 - [TR19L_HUMAN]	cell part;cytoplasm;integral to membrane;intracellular part;intrinsic to membrane;membrane;membrane part;plasma membrane	PM	430	46.1	0.753	0.806	0.499	0.393	0.826	5		1.5526	1.1685		1	1
RIC8A	Q9NPQ8	Synembryn-A	Synembryn-A OS=Homo sapiens GN=RIC8A PE=1 SV=3 - [RIC8A_HUMAN]	cell part;cytoplasm;intracellular part;membrane;plasma membrane	PM	531	59.7	1.1	0.75	0.391	0.601	0.902	2
ROCK1	Q13464	Rho-associated protein kinase 1	Rho-associated protein kinase 1 OS=Homo sapiens GN=ROCK1 PE=1 SV=1 - [ROCK1_HUMAN]	bleb;cell part;cell projection;centriole;cytoplasmic part;cytoskeletal part;cytosol;Golgi apparatus part;Golgi membrane;intracellular non-membrane-bounded organelle;intracellular organelle;intracellular organelle part;intracellular part;membrane;microtubule organizing center part;non-membrane-bounded organelle;organelle;organelle membrane;organelle part	Mem	1354	158.1	0.802	0.449	0.231	0.259	1.228	8
RYK	F5H8L5		Tyrosine-protein kinase RYK OS=Homo sapiens GN=RYK PE=2 SV=1 - [F5H8L5_HUMAN]	cell part;cytoplasm;intracellular membrane-bounded organelle;intracellular organelle;intracellular part;membrane;membrane-bounded organelle;nucleus;organelle;plasma membrane	PM	418	47	0.805	1.033	0.337	0.132	1.755	2
SAAL1	J3KND1		Protein SAAL1 OS=Homo sapiens GN=SAAL1 PE=4 SV=1 - [J3KND1_HUMAN]	extracellular region	XC	473	53.4	1.078	1.268	0.422	0.269	1.46	6			0.63212
SCARB1	B7ZKQ9		SCARB1 protein OS=Homo sapiens GN=SCARB1 PE=2 SV=1 - [B7ZKQ9_HUMAN]	cell part;integral to membrane;intrinsic to membrane;membrane part	ShG	481	53.8	0.824	0.771	0.241	0.133	0.671	7		0.59249	0.36293		2	3
SELPLG	Q14242	P-selectin glycoprotein ligand 1	P-selectin glycoprotein ligand 1 OS=Homo sapiens GN=SELPLG PE=1 SV=1 - [SELPL_HUMAN]	cell part;integral to membrane;integral to plasma membrane;intrinsic to membrane;intrinsic to plasma membrane;membrane part;plasma membrane part	PM	412	43.2	0.781	1.083	0.184	0.102	1.197	6	0.9485	0.58184	0.33684	1	1	1
SEMA4A	Q5TCJ5		Semaphorin-4A OS=Homo sapiens GN=SEMA4A PE=2 SV=1 - [Q5TCJ5_HUMAN]	cell part;integral to membrane;intrinsic to membrane;membrane part	ShG	723	79.7	0.846	0.838	0.36	0.192	1.322	15		0.46633	0.41646		3	3
SEMA4D	Q92854	Semaphorin-4D	Semaphorin-4D OS=Homo sapiens GN=SEMA4D PE=1 SV=1 - [SEM4D_HUMAN]	cell part;extracellular region part;extracellular space;integral to membrane;integral to plasma membrane;intrinsic to membrane;intrinsic to plasma membrane;membrane part;plasma membrane part	PM	862	96.1	1.07	0.965	0.054	0.117	2.43	21	0.40826	0.13237	0.10232	4	6	8
SERINC3	B4DUE9		Serine incorporator 3 OS=Homo sapiens GN=SERINC3 PE=2 SV=1 - [B4DUE9_HUMAN]	cell part;cytoplasmic part;Golgi apparatus;intracellular membrane-bounded organelle;intracellular organelle;intracellular part;membrane;membrane-bounded organelle;organelle;plasma membrane	PM	418	46.8	0.879	0.66	0.323	0.246	0.924	4			0.19563			2
SERINC5	Q86VE9	Serine incorporator 5	Serine incorporator 5 OS=Homo sapiens GN=SERINC5 PE=2 SV=1 - [SERC5_HUMAN]	cell part;cytoplasmic part;endoplasmic reticulum membrane;endoplasmic reticulum part;Golgi apparatus;integral to membrane;intracellular membrane-bounded organelle;intracellular organelle;intracellular organelle part;intracellular part;intrinsic to membrane;membrane;membrane part;membrane-bounded organelle;myelin sheath;organelle;organelle membrane;organelle part	Mem	423	47	0.698	0.693	0.158	0.087	0.603	3	0.56102	0.31123	0.17981	1	1	1
SIT1	Q9Y3P8	Signaling threshold-regulating transmembrane adapter 1	Signaling threshold-regulating transmembrane adapter 1 OS=Homo sapiens GN=SIT1 PE=1 SV=1 - [SIT1_HUMAN]	cell part;cytoplasm;integral to membrane;integral to plasma membrane;intracellular non-membrane-bounded organelle;intracellular organelle;intracellular organelle part;intracellular part;intrinsic to membrane;intrinsic to plasma membrane;membrane part;non-membrane-bounded organelle;nuclear part;nucleolus;organelle;organelle part;plasma membrane part	PM	196	21.1	0.855	0.669	0.364	0.266	1.072	5	1.639		0.74378	2	1	3
SLC19A1	P41440	Folate transporter 1	Folate transporter 1 OS=Homo sapiens GN=SLC19A1 PE=1 SV=3 - [S19A1_HUMAN]	cell part;integral to membrane;integral to plasma membrane;intrinsic to membrane;intrinsic to plasma membrane;membrane part;plasma membrane part	PM	591	64.8	0.761	0.674	0.269	0.198	0.904	6	0.60887	0.50513	0.58407	2	2	3
SLC1A5	Q15758	Neutral amino acid transporter B(0)	Neutral amino acid transporter B(0) OS=Homo sapiens GN=SLC1A5 PE=1 SV=2 - [AAAT_HUMAN]	cell part;cytoplasmic membrane-bounded vesicle;cytoplasmic part;cytoplasmic vesicle;Golgi apparatus;integral to membrane;integral to plasma membrane;intracellular membrane-bounded organelle;intracellular organelle;intracellular part;intrinsic to membrane;intrinsic to plasma membrane;melanosome;membrane part;membrane-bounded organelle;membrane-bounded vesicle;organelle;pigment granule;plasma membr…	PM	541	56.6	0.978	0.798	0.556	0.461	0.685	10	0.83745	0.76651	0.5002	2	2	5
SLC20A1	Q8WUM9	Sodium-dependent phosphate transporter 1	Sodium-dependent phosphate transporter 1 OS=Homo sapiens GN=SLC20A1 PE=1 SV=1 - [S20A1_HUMAN]	cell part;integral to membrane;integral to plasma membrane;intrinsic to membrane;intrinsic to plasma membrane;membrane part;plasma membrane part	PM	679	73.7	0.785	0.943	0.581	0.367	0.905	10	0.62942	1.1789	0.88557	3	3	5
SLC29A1	Q99808	Equilibrative nucleoside transporter 1	Equilibrative nucleoside transporter 1 OS=Homo sapiens GN=SLC29A1 PE=1 SV=3 - [S29A1_HUMAN]	apical plasma membrane;basolateral plasma membrane;cell part;integral to membrane;integral to plasma membrane;intrinsic to membrane;intrinsic to plasma membrane;membrane part;plasma membrane part	PM	456	50.2	0.901	0.964	0.621	0.457	0.758	9	0.76461	1.1125	0.46798	1	2	3
SLC29A2	Q14542	Equilibrative nucleoside transporter 2	Equilibrative nucleoside transporter 2 OS=Homo sapiens GN=SLC29A2 PE=1 SV=3 - [S29A2_HUMAN]	basolateral plasma membrane;cell part;integral to membrane;integral to plasma membrane;intracellular non-membrane-bounded organelle;intracellular organelle;intracellular organelle part;intracellular part;intrinsic to membrane;intrinsic to plasma membrane;membrane;membrane part;non-membrane-bounded organelle;nuclear membrane;nuclear part;nucleolus;organelle;organelle membrane;organelle part;plasma…	PM	456	50.1	0.908	0.852	0.496	0.42	0.666	2			0.44468			1
SLC38A1	Q9H2H9	Sodium-coupled neutral amino acid transporter 1	Sodium-coupled neutral amino acid transporter 1 OS=Homo sapiens GN=SLC38A1 PE=1 SV=1 - [S38A1_HUMAN]	axon;cell part;cell projection;integral to membrane;intrinsic to membrane;membrane;membrane part;neuron projection;plasma membrane	PM	487	54	0.993	0.926	0.391	0.236	1.14	11	0.66421	0.49691	0.42804	2	1	3
SLC38A2	Q96QD8	Sodium-coupled neutral amino acid transporter 2	Sodium-coupled neutral amino acid transporter 2 OS=Homo sapiens GN=SLC38A2 PE=1 SV=2 - [S38A2_HUMAN]	cell part;integral to membrane;intrinsic to membrane;membrane;membrane part;plasma membrane	PM	506	56	1.413	0.695	0.428	0.414	1.079	5			0.61833			1
SLC39A10	Q9ULF5	Zinc transporter ZIP10	Zinc transporter ZIP10 OS=Homo sapiens GN=SLC39A10 PE=1 SV=2 - [S39AA_HUMAN]	cell part;integral to membrane;intrinsic to membrane;membrane part	ShG	831	94.1	0.919	0.801	0.214	0.179	1.477	22	2.7065	0.49584	0.35709	4	3	4
SLC39A6	Q13433	Zinc transporter ZIP6	Zinc transporter ZIP6 OS=Homo sapiens GN=SLC39A6 PE=1 SV=3 - [S39A6_HUMAN]	cell part;cell projection membrane;cell projection part;cytoplasmic part;endoplasmic reticulum;integral to membrane;integral to plasma membrane;intracellular membrane-bounded organelle;intracellular organelle;intracellular part;intrinsic to membrane;intrinsic to plasma membrane;lamellipodium membrane;leading edge membrane;membrane part;membrane-bounded organelle;organelle;plasma membrane part	PM	755	85	0.97	0.82	0.472	0.346	1.026	7	0.6875	0.4876	0.68409	3	2	4
SLC3A2	F5GZS6		4F2 cell-surface antigen heavy chain OS=Homo sapiens GN=SLC3A2 PE=2 SV=1 - [F5GZS6_HUMAN]		--	599	64.8	0.927	0.768	0.564	0.494	0.69	26	0.92387	0.9519	0.61606	8	8	1
SLC40A1	Q9NP59	Solute carrier family 40 member 1	Solute carrier family 40 member 1 OS=Homo sapiens GN=SLC40A1 PE=1 SV=1 - [S40A1_HUMAN]	cell part;clathrin-coated vesicle;coated vesicle;cytoplasm;cytoplasmic membrane-bounded vesicle;cytoplasmic part;cytoplasmic vesicle;endosome;integral to membrane;integral to plasma membrane;intracellular membrane-bounded organelle;intracellular organelle;intracellular part;intrinsic to membrane;intrinsic to plasma membrane;late endosome;membrane part;membrane-bounded organelle;membrane-bounded v…	PM	571	62.5	0.974	0.503	0.242	0.28	0.699	5
SLC4A7	E9PFN4		Sodium bicarbonate cotransporter 3 OS=Homo sapiens GN=SLC4A7 PE=2 SV=1 - [E9PFN4_HUMAN]	cell part;integral to membrane;intrinsic to membrane;membrane part	ShG	1210	135.2	0.975	0.789	0.523	0.43	1.558	2
SLC5A6	Q9Y289	Sodium-dependent multivitamin transporter	Sodium-dependent multivitamin transporter OS=Homo sapiens GN=SLC5A6 PE=2 SV=2 - [SC5A6_HUMAN]	brush border membrane;cell part;cell projection membrane;cell projection part;integral to membrane;integral to plasma membrane;intrinsic to membrane;intrinsic to plasma membrane;membrane;membrane part;organelle membrane;organelle part;plasma membrane part;vesicle membrane	PM	635	68.6	0.928	0.901	0.545	0.439	0.819	5			0.65699			3
SLC6A6	P31641	Sodium- and chloride-dependent taurine transporter	Sodium- and chloride-dependent taurine transporter OS=Homo sapiens GN=SLC6A6 PE=1 SV=2 - [SC6A6_HUMAN]	cell part;integral to membrane;integral to plasma membrane;intrinsic to membrane;intrinsic to plasma membrane;membrane;membrane part;plasma membrane;plasma membrane part	PM	620	69.8	0.996	1.157	0.77	0.489	0.924	5		0.55404	0.39049		1	3
SLC7A1	P30825	High affinity cationic amino acid transporter 1	High affinity cationic amino acid transporter 1 OS=Homo sapiens GN=SLC7A1 PE=1 SV=1 - [CTR1_HUMAN]	cell part;integral to membrane;integral to plasma membrane;intrinsic to membrane;intrinsic to plasma membrane;membrane part;plasma membrane part	PM	629	67.6	0.882	0.684	0.241	0.191	0.764	7			0.24855			3
SLC7A5	Q01650	Large neutral amino acids transporter small subunit 1	Large neutral amino acids transporter small subunit 1 OS=Homo sapiens GN=SLC7A5 PE=1 SV=2 - [LAT1_HUMAN]	apical plasma membrane;cell part;cytoplasmic part;cytosol;integral to membrane;intracellular part;intrinsic to membrane;membrane;membrane part;plasma membrane;plasma membrane part	PM	507	55	0.897	0.797	0.57	0.447	0.709	7	0.95696	1.2801	0.50507	3	4	3
SLC9A1	B4DTZ6	Sodium/hydrogen exchanger	Sodium/hydrogen exchanger OS=Homo sapiens GN=SLC9A1 PE=2 SV=1 - [B4DTZ6_HUMAN]	basolateral plasma membrane;cell part;cytoplasmic part;endoplasmic reticulum;integral to membrane;intracellular membrane-bounded organelle;intracellular organelle;intracellular part;intrinsic to membrane;membrane part;membrane raft;membrane-bounded organelle;mitochondrion;organelle;plasma membrane part	PM	476	53.8	0.9	0.709	0.481	0.438	0.948	10	1.0188	0.60817	0.44356	1	3	6
SLCO4A1	E1P5H9		Solute carrier organic anion transporter family member 4A1 OS=Homo sapiens GN=SLCO4A1 PE=2 SV=1 - [E1P5H9_HUMAN]	cell part;membrane	ShG	620	65.8	0.891	0.998	0.505	0.372	0.941	5
SPN	P16150	Leukosialin	Leukosialin OS=Homo sapiens GN=SPN PE=1 SV=1 - [LEUK_HUMAN]	basement membrane;cell part;cell projection;cell surface;external side of plasma membrane;extracellular matrix part;extracellular region part;extracellular space;integral to membrane;integral to plasma membrane;intrinsic to membrane;intrinsic to plasma membrane;membrane part;plasma membrane part;uropod	PM	400	40.3	0.99	0.788	0.33	0.235	1.232	7	0.94372	0.93292	0.44035	4	5	4
SUB1	P53999	Activated RNA polymerase II transcriptional coactivator p15	Activated RNA polymerase II transcriptional coactivator p15 OS=Homo sapiens GN=SUB1 PE=1 SV=3 - [TCP4_HUMAN]	cell part;intracellular non-membrane-bounded organelle;intracellular organelle;intracellular organelle part;intracellular part;macromolecular complex;non-membrane-bounded organelle;nuclear part;nucleolus;nucleoplasm part;organelle;organelle part;protein complex;transcription factor complex	Other	127	14.4	1.078	0.669	0.374	0.327	0.748	3	0.62216	0.9081	0.68607	2	2	2
TFPI	C9JBB3		Tissue factor pathway inhibitor (Fragment) OS=Homo sapiens GN=TFPI PE=2 SV=1 - [C9JBB3_HUMAN]	extracellular region	XC	288	33	0.953	0.943	0.397	0.349	0.661	6
TMEM237	Q96Q45	Transmembrane protein 237	Transmembrane protein 237 OS=Homo sapiens GN=TMEM237 PE=1 SV=2 - [TM237_HUMAN]	cell part;cell projection part;ciliary transition zone;cilium part;integral to membrane;intracellular organelle part;intracellular part;intrinsic to membrane;membrane part;organelle part	Mem	408	45.5	0.925	0.951	0.59	0.406	1.388	8			0.81104			3
TNFRSF1A	P19438	Tumor necrosis factor receptor superfamily member 1A;Tumor necrosis factor receptor superfamily member 1A, membrane form;Tumor necrosis factor-binding protein 1	Tumor necrosis factor receptor superfamily member 1A OS=Homo sapiens GN=TNFRSF1A PE=1 SV=1 - [TNR1A_HUMAN]	axon;cell part;cell projection;cell surface;cytoplasmic part;extracellular region part;extracellular space;Golgi apparatus part;Golgi membrane;integral to membrane;integral to plasma membrane;intracellular membrane-bounded organelle;intracellular organelle;intracellular organelle part;intracellular part;intrinsic to membrane;intrinsic to plasma membrane;macromolecular complex;membrane;membrane pa…	PM	455	50.5	0.791	0.845	0.536	0.439	0.703	11			0.49391			1
TNFRSF21	O75509	Tumor necrosis factor receptor superfamily member 21	Tumor necrosis factor receptor superfamily member 21 OS=Homo sapiens GN=TNFRSF21 PE=1 SV=1 - [TNR21_HUMAN]	axon;cell part;cell projection;cytoplasm;integral to membrane;intracellular part;intrinsic to membrane;membrane;membrane part;neuron projection;plasma membrane	PM	655	71.8	0.912	0.846	0.091	0.052	2.302	11	0.54704	0.29299	0.25522	1	1	2
TNFRSF8	P28908	Tumor necrosis factor receptor superfamily member 8	Tumor necrosis factor receptor superfamily member 8 OS=Homo sapiens GN=TNFRSF8 PE=1 SV=1 - [TNR8_HUMAN]	cell part;cytoplasm;integral to membrane;intracellular part;intrinsic to membrane;membrane;membrane part;plasma membrane	PM	595	63.7	0.907	0.753	0.287	0.18	0.847	16	0.44239	0.31919	0.27286	1	1	2
TRPM7	H0YLN8		Transient receptor potential cation channel subfamily M member 7 OS=Homo sapiens GN=TRPM7 PE=2 SV=1 - [H0YLN8_HUMAN]	cell part;integral to membrane;intrinsic to membrane;membrane part	ShG	1864	212.5	1.049	0.688	0.431	0.36	0.759	9
TSPAN4	E9PN41		Tetraspanin-4 (Fragment) OS=Homo sapiens GN=TSPAN4 PE=2 SV=1 - [E9PN41_HUMAN]	cell part;integral to membrane;intrinsic to membrane;membrane part	ShG	132	15.2	0.928	1.037	0.642	0.399	1.432	3
TSPAN7	B4DEB8		Tetraspanin-7 OS=Homo sapiens GN=TSPAN7 PE=2 SV=1 - [B4DEB8_HUMAN]	cell part;integral to membrane;intrinsic to membrane;membrane part	ShG	223	24.5	0.793	0.841	0.418	0.337	1.152	3	0.69906	0.447	0.45027	1	1	2
TYRO3	H0YNK6		Tyrosine-protein kinase receptor TYRO3 OS=Homo sapiens GN=TYRO3 PE=2 SV=1 - [H0YNK6_HUMAN]	cell part;integral to membrane;intrinsic to membrane;membrane part	ShG	845	92.3	0.996	0.642	0.496	0.589	0.77	3	0.66775		0.52439	1		2
VLDLR	P98155	Very low-density lipoprotein receptor	Very low-density lipoprotein receptor OS=Homo sapiens GN=VLDLR PE=1 SV=1 - [VLDLR_HUMAN]	cell part;coated pit;extracellular region part;integral to membrane;intrinsic to membrane;macromolecular complex;membrane;membrane part;plasma lipoprotein particle;plasma membrane;protein-lipid complex;triglyceride-rich lipoprotein particle;very-low-density lipoprotein particle	PM	873	96	4.173	1.725	0.642	0.68	0.901	24	2.1185	0.81275	0.85535	2	2	6
WASF2	Q9Y6W5	Wiskott-Aldrich syndrome protein family member 2	Wiskott-Aldrich syndrome protein family member 2 OS=Homo sapiens GN=WASF2 PE=1 SV=3 - [WASF2_HUMAN]	actin cytoskeleton;cell part;cell projection;cytoplasmic part;cytoskeleton;cytosol;early endosome;endosome;intracellular membrane-bounded organelle;intracellular non-membrane-bounded organelle;intracellular organelle;intracellular part;lamellipodium;membrane-bounded organelle;non-membrane-bounded organelle;organelle;ruffle	Other	498	54.3	0.975	0.531	0.254	0.356	1.373	2
YWHAB	P31946	14-3-3 protein beta/alpha;14-3-3 protein beta/alpha, N-terminally processed	14-3-3 protein beta/alpha OS=Homo sapiens GN=YWHAB PE=1 SV=3 - [1433B_HUMAN]	cell part;cytoplasmic membrane-bounded vesicle;cytoplasmic part;cytoplasmic vesicle;cytoplasmic vesicle membrane;cytoplasmic vesicle part;cytosol;intracellular membrane-bounded organelle;intracellular organelle;intracellular organelle part;intracellular part;macromolecular complex;melanosome;membrane;membrane-bounded organelle;membrane-bounded vesicle;nuclear part;nucleoplasm part;organelle;organ…	Mem	246	28.1	0.924	0.762	0.465	0.451	1.194	5			0.91864			1
ZC3HAV1	Q7Z2W4	Zinc finger CCCH-type antiviral protein 1	Zinc finger CCCH-type antiviral protein 1 OS=Homo sapiens GN=ZC3HAV1 PE=1 SV=3 - [ZCCHV_HUMAN]	cell part;cytoplasm;cytoplasmic part;Golgi apparatus;intracellular membrane-bounded organelle;intracellular organelle;intracellular part;membrane;membrane-bounded organelle;nucleus;organelle;plasma membrane	PM	902	101.4	0.984	0.776	0.454	0.451	1.261	9	0.83305		0.76249
ZNRF2	Q8NHG8	E3 ubiquitin-protein ligase ZNRF2	E3 ubiquitin-protein ligase ZNRF2 OS=Homo sapiens GN=ZNRF2 PE=1 SV=1 - [ZNRF2_HUMAN]	cell junction;cell part;cytoplasmic part;endosomal part;endosome membrane;intracellular organelle part;intracellular part;lysosomal membrane;membrane;organelle membrane;organelle part;plasma membrane;presynaptic membrane;synapse part;synaptic membrane;vacuolar membrane;vacuolar part	PM	242	24.1	1.004	0.66	0.429	0.538	1.073	2
