# Supplementary material for: Cell Surface Proteomic Map of HIV Infection Reveals Antagonism of Amino Acid Metabolism by Vpu and Nef
Source: Cell Host Microbe. 2015 Oct 14;18(4):409–23. doi: 10.1016/j.chom.2015.09.003 (PMC4608997; doi:10.1016/j.chom.2015.09.003)
Supplement: Table S3. Functional Analysis of Proteins in Cluster #35, Related to Figure 2 — Spreadsheet of DAVID functional annotation clusters enriched amongst proteins in Cluster #35 progressively downregulated by HIV infection, against a background of all quantitated proteins. Clusters with enrichment scores > 1.3 (equivalent to a geometric means of all included enrichment p values < 0.05) are shown. Fold enrichment, unadjusted and Bonferroni-adjusted p values for individual gene ontology biological process and molecular function terms are shown. [file mmc4.xlsx]

## Sheet: Cluster #35 functional analysis
	Cell adhesion cluster
	Annotation Cluster 1
	Enrichment Score: 5.784458721809544
	Term	Fold Enrichment	Unadj. p-value	Bonferroni adj.
	GO:0022610~biological adhesion	3.35751	3.20871e-08	3.67712e-05
	GO:0007155~cell adhesion	3.35751	3.20871e-08	3.67712e-05
	GO:0016337~cell-cell adhesion	3.02083	0.00430489	0.992874
	Transmembrane transport cluster
	Annotation Cluster 2
	Enrichment Score: 2.7968785087483186
	Term	Fold Enrichment	Unadj. p-value	Bonferroni adj.
	GO:0015171~amino acid transmembrane transporter activity	10.2308	2.14497e-05	0.00615853
	GO:0005275~amine transmembrane transporter activity	8.86667	5.7467e-05	0.0164148
	GO:0006865~amino acid transport	6.44444	0.000114323	0.122801
	GO:0046942~carboxylic acid transport	4.91129	0.000271758	0.267635
	GO:0015849~organic acid transport	4.91129	0.000271758	0.267635
	GO:0015837~amine transport	5.41333	0.000388534	0.359398
	GO:0015804~neutral amino acid transport	10.5729	0.000649116	0.524852
	GO:0015370~solute:sodium symporter activity	10.5556	0.000706669	0.184205
	GO:0015175~neutral amino acid transmembrane transporter activity	10.5556	0.000706669	0.184205
	GO:0015293~symporter activity	4.58621	0.00301706	0.581143
	GO:0015294~solute:cation symporter activity	4.95652	0.00544263	0.79232
	GO:0005343~organic acid:sodium symporter activity	14.25	0.0150033	0.987141
	GO:0015179~L-amino acid transmembrane transporter activity	7.125	0.0611023	1
	GO:0015296~anion:cation symporter activity	5.18182	0.108535	1
	GO:0008509~anion transmembrane transporter activity	1.72727	0.520112	1
	Leukocyte activation cluster
	Annotation Cluster 4
	Enrichment Score: 1.635630859901514
	Term	Fold Enrichment	Unadj. p-value	Bonferroni adj.
	GO:0002684~positive regulation of immune system process	4.46855	5.40371e-06	0.00617353
	GO:0002694~regulation of leukocyte activation	5.20513	7.00677e-06	0.00799763
	GO:0050865~regulation of cell activation	5.075	9.19478e-06	0.0104819
	GO:0051249~regulation of lymphocyte activation	5.16898	2.19757e-05	0.02487
	GO:0002696~positive regulation of leukocyte activation	5.075	0.000211826	0.215554
	GO:0050867~positive regulation of cell activation	5.075	0.000211826	0.215554
	GO:0050863~regulation of T cell activation	5.075	0.000211826	0.215554
	GO:0051251~positive regulation of lymphocyte activation	4.83333	0.000826468	0.6123
	GO:0050870~positive regulation of T cell activation	5.14855	0.00156247	0.833372
	GO:0042108~positive regulation of cytokine biosynthetic process	7.51852	0.0126627	1
	GO:0008284~positive regulation of cell proliferation	2.45169	0.0169729	1
	GO:0070663~regulation of leukocyte proliferation	4.69907	0.0179848	1
	GO:0032944~regulation of mononuclear cell proliferation	4.69907	0.0179848	1
	GO:0001817~regulation of cytokine production	3.38333	0.0276282	1
	GO:0042035~regulation of cytokine biosynthetic process	5.63889	0.0291614	1
	GO:0032663~regulation of interleukin-2 production	8.45833	0.0436594	1
	GO:0070665~positive regulation of leukocyte proliferation	4.83333	0.0443119	1
	GO:0032946~positive regulation of mononuclear cell proliferation	4.83333	0.0443119	1
	GO:0050670~regulation of lymphocyte proliferation	3.98039	0.0729288	1
	GO:0010557~positive regulation of macromolecule biosynthetic process	2.04167	0.119487	1
	GO:0042102~positive regulation of T cell proliferation	4.61364	0.132393	1
	GO:0010604~positive regulation of macromolecule metabolic process	1.65489	0.165741	1
	GO:0031328~positive regulation of cellular biosynthetic process	1.85026	0.167804	1
	GO:0050671~positive regulation of lymphocyte proliferation	3.90385	0.17426	1
	GO:0042129~regulation of T cell proliferation	3.90385	0.17426	1
	GO:0009891~positive regulation of biosynthetic process	1.82179	0.176576	1
	GO:0032270~positive regulation of cellular protein metabolic process	2.06301	0.216013	1
	GO:0051247~positive regulation of protein metabolic process	1.92235	0.254775	1
	GO:0030155~regulation of cell adhesion	2.1828	0.271358	1
	GO:0045321~leukocyte activation	1.58594	0.319419	1
	GO:0030097~hemopoiesis	1.69167	0.335714	1
	GO:0002521~leukocyte differentiation	1.87963	0.353579	1
	GO:0048534~hemopoietic or lymphoid organ development	1.59591	0.376842	1
	GO:0001775~cell activation	1.47101	0.379279	1
	GO:0046649~lymphocyte activation	1.53788	0.404182	1
	GO:0030217~T cell differentiation	2.11458	0.415106	1
	GO:0002520~immune system development	1.51042	0.417783	1
	GO:0030098~lymphocyte differentiation	1.75	0.514458	1
	GO:0042110~T cell activation	1.20833	0.717065	1
	Other clusters with enrichment scores >1.3
	Annotation Cluster 3
	Enrichment Score: 1.883388505649382
	Term	Fold Enrichment	Unadj. p-value	Bonferroni adj.
	GO:0006954~inflammatory response	3.22222	0.00952931	0.999983
	GO:0006952~defense response	2.38568	0.0135081	1
	GO:0009611~response to wounding	2.29733	0.0173852	1
	Annotation Cluster 5
	Enrichment Score: 1.324740951845717
	Term	Fold Enrichment	Unadj. p-value	Bonferroni adj.
	GO:0048584~positive regulation of response to stimulus	3.75926	0.00394529	0.989222
	GO:0050778~positive regulation of immune response	3.13272	0.0689376	1
	GO:0002252~immune effector process	3.02083	0.0769422	1
	GO:0002253~activation of immune response	3.17187	0.240069	1
	Annotation Cluster 6
	Enrichment Score: 1.3104692752308706
	Term	Fold Enrichment	Unadj. p-value	Bonferroni adj.
	GO:0016064~immunoglobulin mediated immune response	7.51852	0.0126627	1
	GO:0019724~B cell mediated immunity	6.76667	0.0173283	1
	GO:0002460~adaptive immune response based on somatic recombination of immune receptors built from immunoglobulin superfamily domains	4.22917	0.0626417	1
	GO:0002250~adaptive immune response	4.22917	0.0626417	1
	GO:0002252~immune effector process	3.02083	0.0769422	1
	GO:0002449~lymphocyte mediated immunity	3.75926	0.0839176	1
	GO:0002443~leukocyte mediated immunity	3.22222	0.120695	1
